# Supplementary material for: Transcriptomics reveal stretched human pluripotent stem cell-derived cardiomyocytes as an advantageous hypertrophy model
Source: J Mol Cell Cardiol Plus. 2022 Nov 12;2:100020. doi: 10.1016/j.jmccpl.2022.100020 (PMC11708431; doi:10.1016/j.jmccpl.2022.100020)
Supplement: Supplementary Dataset 1 — List of differentially expressed genes [file mmc1.xlsx]

## Sheet: Data
external_gene_name	description	gene_id	24h_log2FoldChange_stretch_vs_ctrl	24h_padj_stretch_vs_ctrl	48h_log2FoldChange_stretch_vs_ctrl	48h_padj_stretch_vs_ctrl	72h_log2FoldChange_stretch_vs_ctrl	72h_padj_stretch_vs_ctrl	24h_ctrl_1	24h_ctrl_2	24h_ctrl_3	24h_stretch_1	24h_stretch_2	24h_stretch_3	48h_ctrl_1	48h_ctrl_2	48h_ctrl_3	48h_ctrl_4	48h_stretch_1	48h_stretch_2	48h_stretch_3	48h_stretch_4	72h_ctrl_1	72h_ctrl_2	72h_ctrl_3	72h_ctrl_4	72h_stretch_1	72h_stretch_2	72h_stretch_3	72h_stretch_4
TSPAN6	tetraspanin 6 [Source:HGNC Symbol;Acc:HGNC:11858]	ENSG00000000003.15	0.0973127	0.778881	0.0301627	0.939046	-0.00272347	1	534.484	759.759	641.265	573.219	733.422	763.142	752.32	669.985	689.521	616.504	708.026	703.902	723.143	654.385	767.29	650.913	807.033	680.3	803.02	619.882	718.573	757.47
TNMD	tenomodulin [Source:HGNC Symbol;Acc:HGNC:17757]	ENSG00000000005.6	0.237765	0.858845	0.0520583	0.969066	-0.236986	1	368.753	411.229	324.382	358.389	486.944	449.237	463.379	401.02	379.634	157.122	523.816	390	331.632	188.623	248.976	187.711	736.068	274.066	219.352	150.919	543.746	280.727
DPM1	dolichyl-phosphate mannosyltransferase subunit 1, catalytic [Source:HGNC Symbol;Acc:HGNC:3005]	ENSG00000000419.12	0.255843	0.323067	-0.0388906	0.924005	0.00408431	1	421.579	458.253	304.695	476.495	487.803	450.038	416.862	432.092	407.886	399.462	406.497	398.153	424.904	384.622	443.344	425.389	406.914	513.266	474.946	389.959	445.986	485.608
SCYL3	SCY1 like pseudokinase 3 [Source:HGNC Symbol;Acc:HGNC:19285]	ENSG00000000457.14	-0.0612632	0.843723	0.0201677	0.952912	-0.0711845	1	351.144	385.412	313.132	335.99	339.229	331.522	303.254	309.747	305.473	363.511	332.402	322.056	313.208	327.719	366.522	326.807	286.123	368.124	330.936	291.709	301.843	356.572
C1orf112	chromosome 1 open reading frame 112 [Source:HGNC Symbol;Acc:HGNC:25565]	ENSG00000000460.17	-0.272686		-0.371915	0.255754	0.225686	1	71.4717	71.919	87.1895	53.962	61.8342	74.4724	84.9826	93.2154	94.4671	79.8925	61.7464	69.3031	69.0901	74.8169	69.417	66.1716	50.5811	56.7593	72.4817	68.8758	71.3578	67.9654
CFH	complement factor H [Source:HGNC Symbol;Acc:HGNC:4883]	ENSG00000000971.16	2.54165		0.0393147		-1.41948	1	0	0	0	0	1.71762	1.60156	0.894554	0.970993	0.88287	0	2.05821	0	0	1.05376	0	0	2.26483	2.43254	0	0	0	1.97001
FUCA2	alpha-L-fucosidase 2 [Source:HGNC Symbol;Acc:HGNC:4008]	ENSG00000001036.14	0.25475	0.362166	0.276957	0.275348	0.249468	1	589.383	514.497	374.071	665.871	587.425	506.893	512.579	461.222	497.056	470.034	618.493	569.372	584.963	582.729	623.828	513.168	410.688	621.919	638.983	632.037	593.697	688.519
GCLC	glutamate-cysteine ligase catalytic subunit [Source:HGNC Symbol;Acc:HGNC:4311]	ENSG00000001084.13	0.126572	0.593809	0.115898	0.625191	0.0655619	1	612.171	608.545	693.766	666.889	687.047	735.916	517.947	598.132	739.845	661.776	627.755	668.571	755.385	670.191	666.404	710.332	719.46	680.3	631.353	824.484	720.713	734.814
NFYA	nuclear transcription factor Y subunit alpha [Source:HGNC Symbol;Acc:HGNC:7804]	ENSG00000001167.14	-0.0308131	0.915843	-0.0491238	0.850429	-0.00534361	1	554.165	509.887	660.015	568.129	532.461	585.369	528.681	499.091	508.533	589.873	457.953	510.94	519.327	564.815	549.783	544.228	579.04	540.835	545.52	599.625	522.339	543.723
STPG1	sperm tail PG-rich repeat containing 1 [Source:HGNC Symbol;Acc:HGNC:28070]	ENSG00000001460.18	0.0355559		0.0918495	0.911946	-0.241861	1	62.1493	48.868	62.8139	54.9802	56.6814	64.8631	71.5643	59.2306	37.9634	41.2778	83.3577	32.6132	63.3326	47.4192	44.4269	67.5221	67.1898	63.246	45.7779	46.5925	63.5084	49.2503
NIPAL3	NIPA like domain containing 3 [Source:HGNC Symbol;Acc:HGNC:25233]	ENSG00000001461.17	-0.205768	0.346714	0.133004	0.575959	0.0119271	1	885.628	801.251	1058.46	678.089	865.679	836.013	783.629	752.52	742.494	746.995	792.413	845.226	885.505	800.857	659.925	764.35	730.029	775.98	720.048	748.518	792.071	684.579
LAS1L	LAS1 like ribosome biogenesis factor [Source:HGNC Symbol;Acc:HGNC:25726]	ENSG00000001497.16	-0.0661956	0.843525	-0.256329	0.224636	-0.0192203	1	451.618	459.175	505.324	476.495	445.722	430.018	371.24	526.278	498.822	609.846	369.45	421.254	438.722	439.418	439.641	507.766	441.641	435.425	466.362	484.156	413.875	432.418
ENPP4	ectonucleotide pyrophosphatase/phosphodiesterase 4 [Source:HGNC Symbol;Acc:HGNC:3359]	ENSG00000001561.7	0.0089458	0.984635	0.0814287	0.802052	-0.0074514	1	727.147	574.43	485.636	696.416	556.508	543.729	540.311	502.975	604.766	572.563	607.173	577.526	571.145	600.643	579.401	604.998	478.633	634.893	595.113	500.363	551.595	633.359
SEMA3F	semaphorin 3F [Source:HGNC Symbol;Acc:HGNC:10728]	ENSG00000001617.12	-0.0625155		-0.0755357	0.940359	-0.567918	1	50.7553	50.7121	24.3756	39.7079	70.4223	16.0156	46.5168	55.3466	37.9634	42.6093	33.9605	46.2021	35.6965	53.7417	42.5758	48.6159	43.0317	24.3254	17.1667	45.5796	18.553	28.5652
CFTR	CF transmembrane conductance regulator [Source:HGNC Symbol;Acc:HGNC:1884]	ENSG00000001626.16	-0.713456		0.0705708		-0.174382	1	7.25075	10.1424	11.2503	2.0363	11.1645	4.00389	8.94554	12.6229	13.2431	5.32616	11.3202	8.1533	9.21201	14.7526	10.1812	8.10265	9.0593	11.3519	11.4445	5.0644	6.4222	11.8201
ANKIB1	ankyrin repeat and IBR domain containing 1 [Source:HGNC Symbol;Acc:HGNC:22215]	ENSG00000001629.10	-0.0590249	0.783291	0.0928415	0.602708	0.0485435	1	1178.77	1171.91	1200.97	1258.44	1107	1049.02	1015.32	1156.45	1206	1139.8	1128.93	1201.25	1243.62	1243.44	1096.79	1203.24	1041.82	1137.62	1138.72	1227.61	1132.45	1127.83
CYP51A1	cytochrome P450 family 51 subfamily A member 1 [Source:HGNC Symbol;Acc:HGNC:2649]	ENSG00000001630.17	0.34573	0.464678	0.30517	0.509889	0.13582	1	194.734	186.252	81.5644	228.066	168.326	169.765	186.962	188.373	143.908	170.437	191.414	262.265	184.24	213.913	146.239	278.191	153.253	167.845	180.25	248.156	187.671	189.121
KRIT1	KRIT1 ankyrin repeat containing [Source:HGNC Symbol;Acc:HGNC:1573]	ENSG00000001631.15	0.0162019	0.975443	-0.0781025	0.842898	0.110195	1	95.2956	107.878	111.565	96.7244	110.786	110.507	139.55	122.345	128.016	122.502	126.58	116.864	111.696	131.72	127.727	97.2318	95.1227	115.951	112.537	117.494	130.585	108.351
RAD52	RAD52 homolog, DNA repair protein [Source:HGNC Symbol;Acc:HGNC:9824]	ENSG00000002016.18	0.0522072	0.919696	-0.0086894	0.986448	0.14543	1	201.985	157.669	204.38	189.376	194.091	202.597	148.496	210.706	206.592	241.009	171.861	178.014	238.361	208.644	155.494	199.865	194.775	146.763	190.741	232.962	200.515	142.826
MYH16	myosin heavy chain 16 pseudogene [Source:HGNC Symbol;Acc:HGNC:31038]	ENSG00000002079.14	-1.07286		-0.538163		2.08936	1	0	0.922038	0.937522	1.01815	0	0	0.894554	0	0	0	0	0	0	0	0.925561	0	0	0	0	3.03864	0.713578	0.985006
BAD	BCL2 associated agonist of cell death [Source:HGNC Symbol;Acc:HGNC:936]	ENSG00000002330.13	0.00740491	0.987016	0.181903	0.551225	-0.0961608	1	556.236	514.497	345.945	529.439	461.18	426.815	576.987	519.481	460.858	363.511	670.978	555.784	488.237	467.869	529.421	528.023	511.096	538.402	552.196	388.946	520.912	516.143
LAP3	leucine aminopeptidase 3 [Source:HGNC Symbol;Acc:HGNC:18449]	ENSG00000002549.12	0.355221	0.0144004	0.108272	0.586744	0.113186	1	650.496	744.085	682.516	845.066	906.043	905.681	782.735	665.13	681.576	671.097	718.317	784.076	761.142	757.653	800.61	764.35	693.792	717.599	841.169	796.123	789.217	787.02
HS3ST1	heparan sulfate-glucosamine 3-sulfotransferase 1 [Source:HGNC Symbol;Acc:HGNC:5194]	ENSG00000002587.10	0.321396		-0.342605		0.103277	1	4.14329	0.922038	4.68761	2.0363	6.01166	4.80467	5.36732	4.85497	2.64861	1.33154	4.11643	4.07665	2.303	1.05376	2.77668	6.75221	1.50988	1.62169	0	3.03864	3.56789	5.91004
AOC1	amine oxidase copper containing 1 [Source:HGNC Symbol;Acc:HGNC:80]	ENSG00000002726.20	-0.110215		-0.171096		-0.62731	1	1.03582	0	0	1.01815	0	0	0	0.970993	0	1.33154	1.02911	0	1.1515	0	1.85112	1.35044	0	0	0	0	1.42716	0
HECW1	HECT, C2 and WW domain containing E3 ubiquitin protein ligase 1 [Source:HGNC Symbol;Acc:HGNC:22195]	ENSG00000002746.15	1.06517		-0.189641		0.142907	1	0	7.3763	6.56265	6.10891	6.87047	12.0117	4.47277	5.82596	11.4773	6.65771	4.11643	9.51219	8.06051	4.21504	3.70224	5.40177	6.79448	1.62169	1.90741	9.11592	5.70862	3.94002
MAD1L1	mitotic arrest deficient 1 like 1 [Source:HGNC Symbol;Acc:HGNC:6762]	ENSG00000002822.15	0.0260179		-0.266385	0.857021	-0.126284	1	20.7164	9.22038	17.8129	26.4719	12.8821	9.60935	10.7346	16.5069	15.8917	31.957	13.3784	6.79442	14.9695	25.2902	14.809	29.7097	10.5692	12.1627	17.1667	23.2962	9.99009	9.85006
LASP1	LIM and SH3 protein 1 [Source:HGNC Symbol;Acc:HGNC:6513]	ENSG00000002834.18	0.0474015	0.896943	0.0558621	0.861314	0.115977	1	865.947	977.36	875.645	996.771	891.443	909.685	876.663	873.894	949.085	905.448	799.616	865.609	1148.05	941.007	825.6	992.574	867.428	781.656	837.354	1205.33	862.002	859.91
SNX11	sorting nexin 11 [Source:HGNC Symbol;Acc:HGNC:14975]	ENSG00000002919.14	0.0692205	0.775392	0.22827	0.180104	0.141735	1	277.6	303.351	282.194	317.663	309.171	281.073	240.635	233.038	266.627	235.683	290.208	286.725	313.208	253.956	273.966	274.14	263.475	240.011	299.464	291.709	281.15	286.637
TMEM176A	transmembrane protein 176A [Source:HGNC Symbol;Acc:HGNC:24930]	ENSG00000002933.9	-0.198088	0.896176	0.275743	0.829588	-0.538821	1	255.848	90.3597	26.2506	231.12	65.2694	35.2343	88.5608	70.8825	50.3236	59.9194	102.911	84.2508	56.4236	87.462	197.144	86.4282	58.8855	188.927	144.963	41.5281	34.2517	160.556
M6PR	mannose-6-phosphate receptor, cation dependent [Source:HGNC Symbol;Acc:HGNC:6752]	ENSG00000003056.8	0.205931	0.170373	0.185694	0.214287	0.126019	1	1102.11	1110.13	1111.9	1261.49	1231.53	1338.9	1062.73	1049.64	990.58	1022.62	1137.16	1133.31	1244.77	1171.78	1045.88	1188.39	1072.77	1041.13	1118.7	1277.24	1200.95	1138.67
KLHL13	kelch like family member 13 [Source:HGNC Symbol;Acc:HGNC:22931]	ENSG00000003096.14	-0.183681	0.860118	-0.133165	0.896073	-0.161464	1	1008.89	1013.32	434.073	938.736	837.338	407.596	1452.76	1010.8	529.722	640.471	1258.6	895.505	467.51	680.729	1390.19	428.09	569.226	1160.32	1177.83	380.843	514.489	1078.58
CYP26B1	cytochrome P450 family 26 subfamily B member 1 [Source:HGNC Symbol;Acc:HGNC:20581]	ENSG00000003137.8	0.00277856		0.0999981	0.91365	0.143059	1	39.3612	29.5052	29.0632	35.6353	24.9054	37.6366	30.4148	38.8397	42.3778	47.9355	44.2516	23.101	49.5146	49.5267	29.6179	49.9663	27.1779	34.0556	28.6112	57.7341	29.9703	38.4152
ICA1	islet cell autoantigen 1 [Source:HGNC Symbol;Acc:HGNC:5343]	ENSG00000003147.19	-0.11596	0.858404	-0.182151	0.72543	-0.0441158	1	478.55	602.091	340.32	407.261	518.72	379.569	364.978	612.697	427.309	512.643	365.333	542.195	352.359	436.256	551.634	329.508	445.416	505.158	533.122	401.1	387.473	467.878
DBNDD1	dysbindin domain containing 1 [Source:HGNC Symbol;Acc:HGNC:28455]	ENSG00000003249.14	0.0526745	0.927287	0.353031	0.298621	-0.0133191	1	314.89	263.703	170.629	320.718	235.314	217.011	206.642	234.009	243.672	206.389	305.645	259.547	293.633	279.246	253.604	251.182	216.668	257.849	253.686	258.284	223.35	237.386
ALS2	alsin Rho guanine nucleotide exchange factor ALS2 [Source:HGNC Symbol;Acc:HGNC:443]	ENSG00000003393.15	0.0246769	0.936	0.205645	0.229947	0.230165	1	1514.37	1675.34	2066.3	1598.5	1881.65	1868.22	1612.88	1609.91	1823.13	1587.2	1974.86	1852.16	1927.61	1880.96	1370.76	1561.11	1599.72	1501.69	1526.88	1925.48	1944.5	1688.3
CASP10	caspase 10 [Source:HGNC Symbol;Acc:HGNC:1500]	ENSG00000003400.15	-0.690121		-0.89137	0.159799	-0.26304	1	17.609	23.973	63.7515	9.16337	18.8938	36.035	20.5747	37.8687	46.7921	21.3047	16.4657	16.3066	21.8785	13.6989	21.2879	28.3593	30.9526	36.4881	19.0741	19.2447	27.8295	31.5202
CFLAR	CASP8 and FADD like apoptosis regulator [Source:HGNC Symbol;Acc:HGNC:1876]	ENSG00000003402.20	-0.244918	0.365587	-0.170133	0.546498	-0.0248386	1	790.332	657.413	915.021	747.323	541.049	707.088	735.323	701.057	1003.82	1085.21	791.383	576.167	880.899	885.158	1187.49	942.608	925.559	1054.1	1075.78	942.991	996.868	1015.54
TFPI	tissue factor pathway inhibitor [Source:HGNC Symbol;Acc:HGNC:11760]	ENSG00000003436.16	-0.182549		-0.131504	0.918409	-0.240311	1	14.5015	42.4138	81.5644	21.3812	26.6231	68.867	20.5747	32.0428	54.7379	13.3154	13.3784	17.6655	66.7871	23.1827	22.2135	27.0088	82.2887	30.8122	17.1667	35.4508	44.9554	30.5352
NDUFAF7	NADH:ubiquinone oxidoreductase complex assembly factor 7 [Source:HGNC Symbol;Acc:HGNC:28816]	ENSG00000003509.16	0.0851752	0.804739	0.190671	0.44606	0.067666	1	255.848	225.899	249.381	247.411	258.501	266.659	265.683	223.328	268.392	279.624	321.081	241.881	325.875	291.891	243.422	243.079	268.759	247.308	245.102	272.465	281.863	248.221
RBM5	RNA binding motif protein 5 [Source:HGNC Symbol;Acc:HGNC:9902]	ENSG00000003756.17	-0.185197	0.376952	-0.16123	0.430298	-0.0976279	1	2932.41	2791.93	2801.31	2556.58	2705.25	2241.38	2558.42	3188.74	2746.61	3435.38	2693.17	2573.73	2528.7	2866.23	2910.89	2567.19	2980.51	2493.35	2748.58	2567.65	2527.49	2391.59
MTMR7	myotubularin related protein 7 [Source:HGNC Symbol;Acc:HGNC:7454]	ENSG00000003987.14	-0.405849		-0.445985	0.829588	-0.716689	1	8.28657	12.9085	67.5016	4.07261	5.15285	60.8592	15.2074	10.6809	19.4231	7.98925	7.20375	17.6655	16.121	1.05376	9.25561	17.5557	36.2372	11.3519	5.72224	14.1803	17.1259	5.91004
SLC7A2	solute carrier family 7 member 2 [Source:HGNC Symbol;Acc:HGNC:11060]	ENSG00000003989.17	-0.479753	0.547216	-0.139385	0.896036	-0.223084	1	351.144	421.371	1705.35	293.228	377.876	1060.23	398.076	453.454	611.829	251.661	444.574	331.568	492.843	271.87	407.247	410.534	850.065	429.749	348.103	373.753	597.978	436.358
ARF5	ADP ribosylation factor 5 [Source:HGNC Symbol;Acc:HGNC:658]	ENSG00000004059.11	0.117813	0.726214	0.103167	0.752445	-0.0682767	1	807.941	650.959	496.886	771.759	665.577	670.252	702.225	645.711	558.857	564.573	714.2	818.048	584.963	540.579	742.3	617.152	671.143	712.734	727.678	611.779	630.803	652.074
SARM1	sterile alpha and TIR motif containing 1 [Source:HGNC Symbol;Acc:HGNC:17074]	ENSG00000004139.14	-0.0310242	0.942535	-0.0503001	0.902093	-0.0679711	1	324.212	276.611	277.506	353.299	249.054	260.253	284.468	253.429	202.177	233.02	241.84	233.728	230.3	229.72	285.073	259.285	256.68	277.31	267.991	285.632	209.792	274.817
POLDIP2	DNA polymerase delta interacting protein 2 [Source:HGNC Symbol;Acc:HGNC:23781]	ENSG00000004142.12	0.17338	0.247867	0.20796	0.121539	0.0980735	1	1622.1	1530.58	1295.65	1687.08	1660.94	1655.21	1573.52	1488.53	1364.03	1247.65	1775.21	1758.4	1549.92	1481.59	1650.27	1692.1	1459.3	1580.34	1751	1591.23	1664.06	1807.49
PLXND1	plexin D1 [Source:HGNC Symbol;Acc:HGNC:9107]	ENSG00000004399.12	-0.378048	0.471178	-0.254974	0.650746	-0.394324	1	361.502	428.748	593.451	225.012	357.264	494.081	344.403	587.451	398.174	226.362	316.965	328.85	382.298	256.064	349.862	344.363	502.036	276.499	204.093	341.34	337.522	251.176
AK2	adenylate kinase 2 [Source:HGNC Symbol;Acc:HGNC:362]	ENSG00000004455.17	0.121373	0.368778	0.0338546	0.858063	0.0927344	1	1102.11	1059.42	1069.71	1109.79	1173.99	1225.99	1102.98	1076.83	1093.88	1119.83	1174.21	1106.13	1074.35	1142.28	1044.03	1011.48	1084.1	1127.89	1112.97	1145.57	1193.1	1097.3
CD38	CD38 molecule [Source:HGNC Symbol;Acc:HGNC:1667]	ENSG00000004468.13	0.572588		0.572275		0.939891	1	0	0	0.937522	0	0.858808	0.800779	0	1.94199	0	1.33154	0	2.71777	0	2.10752	1.85112	1.35044	0	0	0.953706	3.03864	1.42716	0.985006
FKBP4	FKBP prolyl isomerase 4 [Source:HGNC Symbol;Acc:HGNC:3720]	ENSG00000004478.8	0.40486	0.0163778	0.116837	0.613322	0.110879	1	1324.82	1213.4	1173.78	1533.34	1623.15	1740.89	1510.01	1281.71	1287.22	1307.57	1454.13	1402.37	1532.65	1445.76	1377.23	1416.61	1323.41	1406.01	1416.25	1582.12	1519.21	1445.99
KDM1A	lysine demethylase 1A [Source:HGNC Symbol;Acc:HGNC:29079]	ENSG00000004487.16	-0.0234752	0.927287	-0.0128528	0.960148	-0.1077	1	2028.14	1812.73	2018.48	1971.14	1880.79	1909.06	2163.93	1844.89	1806.35	1641.79	2071.59	1969.02	1741.07	1613.31	2059.37	1842	2116.1	2096.85	1950.33	1718.86	1889.55	1978.88
RBM6	RNA binding motif protein 6 [Source:HGNC Symbol;Acc:HGNC:9903]	ENSG00000004534.15	-0.0417314	0.911995	0.0327987	0.928696	0.0607995	1	1254.38	1265.04	1322.84	1179.02	1359.49	1200.37	1319.47	1561.36	1399.35	1713.69	1648.63	1320.84	1519.98	1625.95	1164.36	1177.58	1420.05	1097.08	1158.75	1409.93	1433.58	1070.7
CAMKK1	calcium/calmodulin dependent protein kinase kinase 1 [Source:HGNC Symbol;Acc:HGNC:1469]	ENSG00000004660.15	0.137005	0.757027	0.202387	0.597633	-0.0215275	1	263.099	207.459	195.004	294.246	192.373	246.64	205.747	200.996	165.097	223.699	265.51	216.063	218.785	211.806	211.953	220.122	194.02	231.902	171.667	224.859	227.631	217.686
RECQL	RecQ like helicase [Source:HGNC Symbol;Acc:HGNC:9948]	ENSG00000004700.16	0.028303	0.936519	-0.0864311	0.758648	0.266468	1	309.711	250.794	274.694	326.827	290.277	235.429	263.893	253.429	268.392	280.955	296.383	232.369	227.997	250.795	261.934	221.472	209.874	241.632	325.214	254.233	231.913	319.142
VPS50	VPS50 subunit of EARP/GARPII complex [Source:HGNC Symbol;Acc:HGNC:25956]	ENSG00000004766.17	0.109257	0.688014	0.167255	0.459478	0.179035	1	705.395	827.99	716.267	691.325	938.678	797.576	702.225	668.043	756.62	758.978	702.88	876.48	789.93	874.62	720.086	625.254	641.701	715.978	838.308	698.887	833.459	688.519
HSPB6	heat shock protein family B (small) member 6 [Source:HGNC Symbol;Acc:HGNC:26511]	ENSG00000004776.13	0.46932		0.484965	0.720544	-0.0746819	1	35.2179	16.5967	59.0639	32.5809	24.0466	100.097	21.4693	10.6809	45.9092	7.98925	36.0188	9.51219	57.5751	17.9139	24.0646	39.1628	87.5733	54.3267	19.0741	56.7213	61.3677	43.3403
ARHGAP33	Rho GTPase activating protein 33 [Source:HGNC Symbol;Acc:HGNC:23085]	ENSG00000004777.18	-0.239953	0.542939	-0.38532	0.240464	-0.0827327	1	300.388	322.713	454.698	236.211	299.724	377.968	315.778	429.179	422.895	390.142	295.354	235.087	351.208	305.59	298.031	365.97	437.866	251.362	304.232	344.379	371.774	245.266
NDUFAB1	NADH:ubiquinone oxidoreductase subunit AB1 [Source:HGNC Symbol;Acc:HGNC:7694]	ENSG00000004779.10	0.463922	0.09068	0.289948	0.328724	0.0650254	1	1242.99	1183.9	741.58	1528.25	1420.47	1411.77	1183.49	1127.32	1115.95	1039.93	1258.6	1588.54	1377.2	1223.41	1390.19	1204.59	1095.42	1401.14	1247.45	1166.84	1441.43	1449.93
PDK4	pyruvate dehydrogenase kinase 4 [Source:HGNC Symbol;Acc:HGNC:8812]	ENSG00000004799.8	-0.571537		-0.527772	0.5787	-0.540551	1	18.6448	31.3493	63.7515	22.3993	15.4586	40.0389	78.7207	36.8977	42.3778	23.9677	51.4554	23.101	33.3935	21.0752	40.7247	27.0088	70.9645	39.7315	20.9815	14.1803	42.8147	45.3103
SLC22A16	solute carrier family 22 member 16 [Source:HGNC Symbol;Acc:HGNC:20302]	ENSG00000004809.14	-0.116298		0.154721		-0.673137	1	0	0.922038	0	0	0.858808	0	0	0	0.88287	1.33154	0	1.35888	1.1515	0	0	1.35044	0.754942	0	0	1.01288	0	0
ZMYND10	zinc finger MYND-type containing 10 [Source:HGNC Symbol;Acc:HGNC:19412]	ENSG00000004838.14	-0.807754		-0.340953		-0.395553	1	18.6448	9.22038	9.37522	6.10891	7.72928	8.00779	7.15643	9.70993	11.4773	13.3154	3.08732	12.23	16.121	3.16128	9.25561	14.8549	8.30436	12.1627	8.58335	13.1674	6.4222	5.91004
ARX	aristaless related homeobox [Source:HGNC Symbol;Acc:HGNC:18060]	ENSG00000004848.8	0.698866		-0.141677		-0.23803	1	1.03582	2.76611	0	2.0363	1.71762	2.40234	0	1.94199	0.88287	6.65771	1.02911	1.35888	2.303	2.10752	2.77668	2.70088	0	1.62169	2.86112	1.01288	0	1.97001
SLC25A13	solute carrier family 25 member 13 [Source:HGNC Symbol;Acc:HGNC:10983]	ENSG00000004864.13	0.22359	0.403614	0.0598119	0.870143	0.192867	1	555.2	723.8	829.707	683.18	814.15	963.337	671.81	673.869	690.404	552.59	628.785	720.209	711.628	648.062	573.848	602.297	685.487	644.623	656.15	730.286	789.93	687.534
ST7	suppression of tumorigenicity 7 [Source:HGNC Symbol;Acc:HGNC:11351]	ENSG00000004866.20	-0.121595	0.544255	-0.0072378	0.980867	0.0795249	1	768.58	697.983	548.45	678.089	626.071	545.33	735.323	695.231	630.369	641.803	755.365	622.369	651.75	657.546	672.883	621.203	567.716	622.73	666.64	627.985	650.783	671.774
CDC27	cell division cycle 27 [Source:HGNC Symbol;Acc:HGNC:1728]	ENSG00000004897.12	0.0116142	0.96651	-0.0130747	0.957834	0.0529749	1	1574.45	1839.47	2067.24	1699.3	1856.74	1963.51	1931.34	1715.75	1990.87	1762.96	1753.6	1763.83	1913.8	1914.68	1914.06	1656.99	1836.77	1846.3	1917.9	1720.88	1919.52	1973.95
SLC4A1	solute carrier family 4 member 1 (Diego blood group) [Source:HGNC Symbol;Acc:HGNC:11027]	ENSG00000004939.15	0		-0.105241		-0.690266	1	0	0	0	0	0	0	0	0.970993	0.88287	0	2.05821	0	0	0	0.925561	1.35044	0	0	0	1.01288	0	0
CALCR	calcitonin receptor [Source:HGNC Symbol;Acc:HGNC:1440]	ENSG00000004948.15	-0.995649		-0.733845		0.661333	1	0	0.922038	0	0	0	0	0	0.970993	1.76574	0	0	0	1.1515	0	0	1.35044	0	0	0.953706	0	0.713578	0
HCCS	holocytochrome c synthase [Source:HGNC Symbol;Acc:HGNC:4837]	ENSG00000004961.15	0.325789	0.133917	0.269353	0.215741	0.194108	1	656.711	742.241	625.327	760.559	869.973	901.677	707.592	748.636	721.305	663.107	808.878	896.863	854.414	866.19	765.439	730.589	585.08	727.33	776.317	819.42	859.861	739.739
DVL2	dishevelled segment polarity protein 2 [Source:HGNC Symbol;Acc:HGNC:3086]	ENSG00000004975.12	-0.00437047	0.985331	0.0890107	0.542367	0.0244614	1	1020.28	1105.52	1064.09	1031.39	1081.24	1065.84	1035.89	1223.45	1077.1	994.661	1232.87	1084.39	1198.71	1081.16	1056.06	1073.6	1221.5	967.34	1098.67	1150.63	1148.86	994.856
PRSS22	serine protease 22 [Source:HGNC Symbol;Acc:HGNC:14368]	ENSG00000005001.10	0		0.904516		1.80481	1	0	0	0	0	0	0	0	0	0	0	0	0	1.1515	0	0	0	0	0	0	1.01288	0	1.97001
UPF1	UPF1 RNA helicase and ATPase [Source:HGNC Symbol;Acc:HGNC:9962]	ENSG00000005007.12	-0.013926	0.946205	0.0532444	0.728158	0.0255766	1	1839.62	1879.11	1941.61	1862.2	1901.4	1844.19	2012.75	1899.26	1746.32	1830.87	1949.13	1877.98	1970.22	1967.37	1802.07	1991.9	1804.31	1813.05	1807.27	2031.84	1842.46	1858.71
SKAP2	src kinase associated phosphoprotein 2 [Source:HGNC Symbol;Acc:HGNC:15687]	ENSG00000005020.13	0.00666031		-0.115993	0.90514	-0.129628	1	42.4687	64.5427	46.8761	40.7261	71.2811	43.2421	24.153	47.5787	37.0805	30.6254	17.4948	38.0488	37.9995	37.9353	24.9901	29.7097	21.8933	48.6508	30.5186	27.3478	19.2666	36.4452
SLC25A5	solute carrier family 25 member 5 [Source:HGNC Symbol;Acc:HGNC:10991]	ENSG00000005022.6	0.369414	0.137223	0.19581	0.490596	0.149122	1	4447.82	5018.65	3793.21	5425.73	6009.08	5662.31	5166.05	4916.14	4280.15	3892.09	5707.43	5908.43	4732.67	4548.03	4952.68	4307.91	4100.09	4794.54	5199.6	4317.91	5421.05	5156.51
MCUB	mitochondrial calcium uniporter dominant negative subunit beta [Source:HGNC Symbol;Acc:HGNC:26076]	ENSG00000005059.16	0.631562		-0.130832		0.121871	1	12.4299	14.7526	8.43769	22.3993	18.035	15.2148	14.3129	13.5939	19.4231	9.32079	16.4657	6.79442	21.8785	7.37632	17.5857	10.8035	9.81424	12.1627	13.3519	16.2061	8.56293	16.7451
POLR2J	RNA polymerase II subunit J [Source:HGNC Symbol;Acc:HGNC:9197]	ENSG00000005075.15	0.266283	0.430699	0.100232	0.812373	-0.109365	1	363.573	342.076	172.504	318.681	352.111	369.159	345.298	333.051	332.842	256.987	364.304	379.129	320.117	300.321	394.289	365.97	347.273	388.396	382.436	339.315	309.693	358.542
DHX33	DEAH-box helicase 33 [Source:HGNC Symbol;Acc:HGNC:16718]	ENSG00000005100.13	-0.0289285	0.93949	-0.0231376	0.949937	0.0326872	1	291.066	383.568	411.572	319.7	342.665	400.389	366.767	391.31	343.436	336.88	331.373	361.463	322.42	402.536	335.979	360.568	308.771	312.176	334.751	362.611	337.522	308.307
MEOX1	mesenchyme homeobox 1 [Source:HGNC Symbol;Acc:HGNC:7013]	ENSG00000005102.14	-1.03886		-0.459623		0	1	0	0	0.937522	0	0	0	0	0	2.64861	1.33154	0	0	1.1515	1.05376	0	0	0	0	0	0	0	0
THSD7A	thrombospondin type 1 domain containing 7A [Source:HGNC Symbol;Acc:HGNC:22207]	ENSG00000005108.16	-0.715987	0.0988246	-0.454862	0.334353	-0.324153	1	470.263	401.087	1022.84	377.734	251.631	499.686	410.6	385.484	527.073	399.462	288.15	292.16	393.813	285.569	530.346	675.221	696.811	630.839	513.094	389.959	526.62	595.929
LIG3	DNA ligase 3 [Source:HGNC Symbol;Acc:HGNC:6600]	ENSG00000005156.12	-0.203605	0.334724	-0.176612	0.387119	0.00709855	1	734.398	810.472	810.956	649.581	743.728	651.033	909.761	843.793	763.683	812.24	818.14	724.285	639.083	767.137	834.856	626.605	694.547	735.438	780.131	659.385	718.573	747.619
RPAP3	RNA polymerase II associated protein 3 [Source:HGNC Symbol;Acc:HGNC:26151]	ENSG00000005175.10	0.108391	0.459184	0.0738629	0.643232	0.04726	1	871.126	886.079	740.642	896.992	900.89	893.669	882.03	773.882	785.754	800.256	878.858	790.871	865.929	874.62	872.804	818.367	841.005	914.635	936.539	826.51	854.152	951.516
ACSM3	acyl-CoA synthetase medium chain family member 3 [Source:HGNC Symbol;Acc:HGNC:10522]	ENSG00000005187.12	-0.577534		0.180161		-0.712358	1	9.3224	7.3763	16.8754	12.2178	1.71762	8.80857	10.7346	12.6229	10.5944	6.65771	6.17464	10.8711	20.727	10.5376	18.5112	8.10265	11.3241	8.10847	2.86112	7.09016	12.1308	6.89504
REXO5	RNA exonuclease 5 [Source:HGNC Symbol;Acc:HGNC:24661]	ENSG00000005189.19	-0.619471	0.178173	-0.475751	0.307588	-0.231041	1	156.409	209.303	345.945	102.833	158.88	200.195	219.166	288.385	257.798	173.1	201.705	173.937	181.937	114.86	204.549	228.225	275.554	171.9	188.834	151.932	231.199	175.331
CIAPIN1	cytokine induced apoptosis inhibitor 1 [Source:HGNC Symbol;Acc:HGNC:28050]	ENSG00000005194.15	0.258261	0.0845753	0.246287	0.0845194	0.132018	1	990.246	1118.43	992.835	1205.49	1230.67	1266.03	967.907	1005.95	1048.85	916.1	1066.16	1297.73	1172.23	1147.54	1015.34	1273.47	922.539	997.342	1064.34	1233.69	1224.5	1066.76
SPPL2B	signal peptide peptidase like 2B [Source:HGNC Symbol;Acc:HGNC:30627]	ENSG00000005206.17	-0.102179	0.695653	0.0362792	0.910754	-0.021742	1	724.039	760.681	807.206	649.581	754.893	735.916	660.181	887.488	839.609	902.785	800.645	857.456	822.172	870.405	671.031	943.958	787.404	612.189	659.011	914.63	739.266	647.149
FAM214B	family with sequence similarity 214 member B [Source:HGNC Symbol;Acc:HGNC:25666]	ENSG00000005238.19	0.297873	0.144977	0.156392	0.51092	0.0670071	1	514.803	544.002	555.013	609.873	674.165	699.881	450.855	578.712	580.928	613.84	554.689	638.676	622.962	652.277	541.453	652.263	588.1	503.536	522.631	734.338	621.526	519.098
COPZ2	COPI coat complex subunit zeta 2 [Source:HGNC Symbol;Acc:HGNC:19356]	ENSG00000005243.10	-0.0511529	0.954567	-0.139329	0.853441	0.167824	1	132.585	140.15	39.3759	118.106	116.798	61.66	101.085	112.635	91.8185	97.2025	105.998	115.505	75.9991	73.7632	124.951	85.0778	91.348	107.032	143.056	89.1334	109.177	118.201
PRKAR2B	protein kinase cAMP-dependent type II regulatory subunit beta [Source:HGNC Symbol;Acc:HGNC:9392]	ENSG00000005249.13	0.192211	0.618662	0.0864116	0.853441	0.038441	1	3562.19	2823.28	1711.91	3830.29	3023.01	2367.1	2627.3	2511.96	2364.33	2671.07	2622.17	2841.43	2562.09	2740.83	3081.19	2293.05	2016.45	2940.94	3269.3	2062.22	2306.28	2957.97
MSL3	MSL complex subunit 3 [Source:HGNC Symbol;Acc:HGNC:7370]	ENSG00000005302.19	0.15642	0.367412	0.0808658	0.697192	0.115895	1	455.762	417.683	390.009	494.822	489.521	424.413	413.284	382.571	428.192	418.104	432.225	437.561	414.541	453.117	424.832	411.885	437.111	472.724	456.825	458.835	488.801	490.533
CREBBP	CREB binding protein [Source:HGNC Symbol;Acc:HGNC:2348]	ENSG00000005339.15	-0.201014	0.407543	-0.174434	0.456956	-0.0982142	1	3001.81	2662.85	3643.21	2759.19	2472.51	2833.16	3674.83	2959.59	3154.49	3451.35	2963.83	2436.48	2981.24	3389.94	2829.44	2973.67	3388.93	3241.77	2595.03	3189.56	2752.98	3073.22
TSPOAP1	TSPO associated protein 1 [Source:HGNC Symbol;Acc:HGNC:16831]	ENSG00000005379.17	-0.521873	0.44188	-0.219013	0.787068	-0.436479	1	315.926	234.198	452.823	212.794	191.514	288.28	416.862	352.471	304.59	250.33	474.418	262.265	224.543	171.763	217.507	267.387	404.649	252.984	185.973	148.893	312.547	206.851
GCFC2	GC-rich sequence DNA-binding factor 2 [Source:HGNC Symbol;Acc:HGNC:1317]	ENSG00000005436.14	-0.140621	0.706649	-0.110911	0.765946	-0.0986974	1	180.233	228.665	182.817	146.614	187.22	201.796	241.53	222.357	214.537	177.095	217.142	199.756	213.028	166.494	229.539	217.421	230.257	223.794	183.112	199.537	251.893	207.836
WDR54	WD repeat domain 54 [Source:HGNC Symbol;Acc:HGNC:25770]	ENSG00000005448.17	0.164764	0.726214	-0.324802	0.389209	-0.0471804	1	114.976	94.0479	90.0021	118.106	96.1866	120.117	119.87	96.1283	107.71	85.2186	90.5614	76.0975	82.9081	77.9782	101.812	89.1291	92.8579	83.5172	117.306	71.9145	81.3478	85.6955
CROT	carnitine O-octanoyltransferase [Source:HGNC Symbol;Acc:HGNC:2366]	ENSG00000005469.11	-0.0595248	0.895543	0.106812	0.758864	-0.0996683	1	262.063	299.662	272.819	266.756	298.865	235.429	302.359	267.994	273.69	247.667	307.703	350.592	236.058	298.214	274.892	290.345	237.807	328.393	286.112	223.846	239.762	302.397
ABCB4	ATP binding cassette subfamily B member 4 [Source:HGNC Symbol;Acc:HGNC:45]	ENSG00000005471.17	0.125661		0.177387	0.867113	0.145919	1	77.6866	53.4782	22.5005	87.561	56.6814	24.8241	82.299	56.3176	35.3148	75.8978	93.6488	67.9442	46.0601	68.4944	119.397	49.9663	32.4625	147.574	107.769	66.8501	38.5332	164.496
KMT2E	lysine methyltransferase 2E [Source:HGNC Symbol;Acc:HGNC:18541]	ENSG00000005483.21	-0.0499728	0.8259	-0.00564874	0.98273	-0.10939	1	2462.15	2152.04	2200.36	2339.71	2022.49	2221.36	2464.5	2128.42	2216.89	2195.71	2392.67	1950	2403.18	2230.81	2270.4	2216.07	2575.11	2349.83	2155.38	2145.28	2169.99	2250.74
RHBDD2	rhomboid domain containing 2 [Source:HGNC Symbol;Acc:HGNC:23082]	ENSG00000005486.17	0.201539	0.161432	0.17589	0.221611	0.0206802	1	964.35	1092.62	838.144	1115.89	1173.13	1027.4	905.289	1062.27	940.257	836.208	1091.88	1194.46	987.988	962.082	987.573	1228.9	952.737	949.502	1049.08	1141.52	947.631	1024.41
SOX8	SRY-box transcription factor 8 [Source:HGNC Symbol;Acc:HGNC:11203]	ENSG00000005513.10	-0.513499		0.0626722	0.947771	-0.232593	1	51.7911	41.4917	18.7504	41.7442	19.7526	17.6171	34.8876	36.8977	24.7204	34.6201	42.1934	28.5366	28.7875	35.8278	37.948	31.0602	45.2965	25.1362	31.4723	25.322	35.6789	25.6102
IBTK	inhibitor of Bruton tyrosine kinase [Source:HGNC Symbol;Acc:HGNC:17853]	ENSG00000005700.15	0.0831413	0.601333	0.0379447	0.845246	0.163868	1	1269.92	1413.48	1580.66	1445.78	1530.4	1539.1	1399.98	1336.09	1394.05	1383.47	1305.94	1478.47	1397.92	1486.85	1388.34	1301.83	1256.22	1398.71	1494.46	1468.68	1542.04	1476.52
ZNF195	zinc finger protein 195 [Source:HGNC Symbol;Acc:HGNC:12986]	ENSG00000005801.18	0.18042	0.44924	-0.0582041	0.853441	0.124273	1	423.651	489.602	450.948	500.931	540.191	504.491	462.484	561.234	536.785	657.781	462.069	495.993	556.175	604.858	488.696	479.407	477.878	454.885	539.798	584.432	515.917	434.388
MYCBP2	MYC binding protein 2 [Source:HGNC Symbol;Acc:HGNC:23386]	ENSG00000005810.18	-0.0921213	0.858542	-0.0921092	0.845246	-0.00236656	1	1690.46	1577.61	2483.49	1935.51	1553.58	1844.19	1943.87	1622.53	2067.68	2251.64	1599.23	1638.81	1969.07	2222.38	1412.41	2120.19	1677.48	1713.32	1463.94	2222.26	1629.1	1585.86
FBXL3	F-box and leucine rich repeat protein 3 [Source:HGNC Symbol;Acc:HGNC:13599]	ENSG00000005812.11	-0.0566252	0.833507	0.110716	0.601777	-0.0313492	1	795.511	711.813	795.018	753.432	644.106	815.193	766.633	653.479	746.025	623.161	809.907	713.414	804.9	685.997	671.957	699.529	846.29	681.111	618.001	666.475	869.138	684.579
ITGAL	integrin subunit alpha L [Source:HGNC Symbol;Acc:HGNC:6148]	ENSG00000005844.18	-0.118271		0		1.98795	1	0	0.922038	0	0	0.858808	0	0	0	0	0	0	0	0	0	0.925561	0	0	0	0.953706	1.01288	0.713578	1.97001
PDK2	pyruvate dehydrogenase kinase 2 [Source:HGNC Symbol;Acc:HGNC:8810]	ENSG00000005882.12	0.00725444	0.978402	0.0924895	0.547284	0.0156858	1	1982.56	2093.03	1944.42	1931.43	2017.34	2097.24	2068.21	2084.72	1838.14	1705.7	2148.78	2075.02	2063.49	1928.38	2113.98	2052.67	2162.15	2018.2	2117.23	1994.36	2157.15	2168
ITGA3	integrin subunit alpha 3 [Source:HGNC Symbol;Acc:HGNC:6139]	ENSG00000005884.18	0.155495	0.648873	0.210184	0.47458	0.125898	1	1891.41	1877.27	1793.48	2316.3	1809.51	2037.18	1427.71	1767.21	1849.61	2034.59	1795.79	1918.74	2275.37	2176.01	1623.43	2205.27	1560.46	1586.83	1786.29	2477.5	1661.92	1690.27
ZFX	zinc finger protein X-linked [Source:HGNC Symbol;Acc:HGNC:12869]	ENSG00000005889.15	-0.0594588	0.805806	0.0353423	0.887262	-0.012335	1	1940.09	2026.64	2596	2129.97	2039.67	2121.26	2357.15	1900.23	1997.93	1936.06	2151.86	2096.76	2010.52	2131.76	2183.4	1758.27	2110.82	2066.85	2100.06	1783.68	2136.45	2029.11
LAMP2	lysosomal associated membrane protein 2 [Source:HGNC Symbol;Acc:HGNC:6501]	ENSG00000005893.16	0.0320422	0.911995	0.106832	0.590006	0.105098	1	2188.69	2373.33	2443.18	2377.38	2416.69	2374.31	2097.73	2047.82	2148.91	1885.46	2283.59	2118.5	2290.34	2128.59	2158.41	1885.22	1990.03	2152.8	2228.81	1993.35	2336.25	2241.87
ITGA2B	integrin subunit alpha 2b [Source:HGNC Symbol;Acc:HGNC:6138]	ENSG00000005961.19	-0.12093		-6.60717e-06	0.999987	0.135849	1	15.5373	11.9865	15.9379	14.2541	16.3174	10.4101	5.36732	10.6809	15.0088	14.647	4.11643	13.5888	14.9695	12.6451	10.1812	12.154	14.3439	8.91931	11.4445	18.2318	10.7037	10.8351
ASB4	ankyrin repeat and SOCS box containing 4 [Source:HGNC Symbol;Acc:HGNC:16009]	ENSG00000005981.13	-0.449082		-0.622898	0.737264	-0.274754	1	10.3582	10.1424	128.44	13.236	6.87047	86.4841	21.4693	17.4779	50.3236	21.3047	22.6404	5.43554	31.0905	10.5376	15.7345	36.4619	52.091	9.73016	16.213	16.2061	63.5084	11.8201
GDE1	glycerophosphodiester phosphodiesterase 1 [Source:HGNC Symbol;Acc:HGNC:29644]	ENSG00000006007.12	0.250239	0.155936	0.252173	0.125945	0.122971	1	2534.66	2574.33	2249.11	2865.08	2980.07	2900.42	2182.71	2127.45	2236.31	2130.47	2673.62	2808.81	2427.37	2442.61	2508.27	2245.78	2085.15	2552.55	2655.12	2285.06	2573.16	2692.02
REX1BD	required for excision 1-B domain containing [Source:HGNC Symbol;Acc:HGNC:26098]	ENSG00000006015.17	0.275868	0.374704	-0.00328716	0.994626	-0.034801	1	355.287	398.32	205.317	397.079	397.628	354.745	342.614	391.31	296.644	322.233	303.587	410.383	317.814	318.235	376.703	441.594	320.85	370.557	395.788	366.662	343.944	359.527
CRLF1	cytokine receptor like factor 1 [Source:HGNC Symbol;Acc:HGNC:2364]	ENSG00000006016.11	3.34948		2.25511		0.378857	1	0	0	0.937522	0	2.57643	11.2109	0.894554	1.94199	0.88287	0	4.11643	4.07665	4.60601	4.21504	0	2.70088	1.50988	0.810847	0	3.03864	2.14073	0.985006
OSBPL7	oxysterol binding protein like 7 [Source:HGNC Symbol;Acc:HGNC:16387]	ENSG00000006025.12	-0.189692	0.607584	-0.0366689	0.941241	0.0951234	1	285.887	232.354	295.319	212.794	249.054	254.648	188.751	299.066	278.987	356.853	230.52	251.394	313.208	289.784	260.083	305.2	266.494	227.848	293.741	320.07	260.456	254.132
TMEM98	transmembrane protein 98 [Source:HGNC Symbol;Acc:HGNC:24529]	ENSG00000006042.12	0.0429705	0.915586	0.0979018	0.748272	-0.00630275	1	2230.12	2012.81	2304.43	2221.61	2009.61	2513.64	2072.68	1977.91	2626.54	2311.56	2206.41	2209.55	2761.3	2434.18	2179.7	2684.68	2892.94	2064.42	2140.12	2793.52	2699.46	2117.76
YBX2	Y-box binding protein 2 [Source:HGNC Symbol;Acc:HGNC:17948]	ENSG00000006047.13	0.047788	0.959383	0.0302369	0.971182	0.0164731	1	69.4001	146.604	105.002	66.1799	131.398	129.726	87.6663	133.997	102.413	111.849	120.406	137.247	87.5141	95.8921	105.514	93.1805	117.016	86.7606	99.1854	102.301	120.595	87.6655
MAP3K14	mitogen-activated protein kinase kinase kinase 14 [Source:HGNC Symbol;Acc:HGNC:6853]	ENSG00000006062.17	0.00727123	0.98965	-0.0607776	0.917748	0.207111	1	129.478	102.346	131.253	160.868	104.775	101.699	99.2955	124.287	129.782	115.844	94.6779	108.711	122.059	123.29	89.7794	129.642	92.8579	96.4908	112.537	153.958	104.896	98.5006
ABCC8	ATP binding cassette subfamily C member 8 [Source:HGNC Symbol;Acc:HGNC:59]	ENSG00000006071.14	-0.377941		-0.662238	0.279281	-0.675716	1	44.5403	40.5697	32.8133	34.6172	35.2111	20.8202	36.6767	41.7527	31.7833	50.5986	23.6695	21.7421	14.9695	42.1504	31.4691	25.6584	39.257	47.0291	23.8426	21.2705	22.8345	21.6701
CACNG3	calcium voltage-gated channel auxiliary subunit gamma 3 [Source:HGNC Symbol;Acc:HGNC:1407]	ENSG00000006116.3	0.312734		-1.2914		0.251793	1	2.07164	5.53223	0	4.07261	4.29404	0.800779	0	10.6809	5.29722	3.99462	1.02911	2.71777	3.4545	1.05376	5.55336	1.35044	1.50988	0.810847	2.86112	0	2.14073	3.94002
TMEM132A	transmembrane protein 132A [Source:HGNC Symbol;Acc:HGNC:31092]	ENSG00000006118.14	0.295798	0.531092	0.326557	0.451948	0.195653	1	1911.09	2089.34	1778.48	2217.53	2629.67	2267	1193.33	1998.3	1926.42	2350.17	1698.03	2557.42	2323.73	2796.68	1655.83	2803.52	1238.86	1477.36	1863.54	2907.98	1716.87	1618.36
AP2B1	adaptor related protein complex 2 subunit beta 1 [Source:HGNC Symbol;Acc:HGNC:563]	ENSG00000006125.18	-0.00784956	0.96853	0.0667935	0.594434	0.0290636	1	5085.88	4890.49	5571.69	5468.49	5007.71	4989.65	4976.4	4253.92	4396.69	4427.37	4906.78	4644.67	4553.04	4800.93	4879.56	4545.59	4329.59	5102.66	4900.14	4489.08	4727.45	5107.26
TAC1	tachykinin precursor 1 [Source:HGNC Symbol;Acc:HGNC:11517]	ENSG00000006128.12	1.1731		2.45377		1.86783	1	0	0.922038	0.937522	0	0.858808	3.20312	0	0	0	0	0	2.71777	2.303	0	0	0	0	0	0	1.01288	0.713578	0.985006
ZNF263	zinc finger protein 263 [Source:HGNC Symbol;Acc:HGNC:13056]	ENSG00000006194.10	-0.0554846	0.839871	0.00353132	0.991149	-0.0617578	1	376.003	357.751	416.26	395.043	344.382	369.159	380.185	366.064	354.914	374.163	393.119	383.205	401.874	302.429	330.425	411.885	378.981	354.34	341.427	368.688	347.512	351.647
CX3CL1	C-X3-C motif chemokine ligand 1 [Source:HGNC Symbol;Acc:HGNC:10647]	ENSG00000006210.7	0.263295	0.756668	-0.416634	0.564677	-0.138739	1	79.7583	126.319	188.442	67.198	134.833	274.667	75.1425	124.287	149.205	74.5663	67.9211	88.3275	113.999	45.3117	103.663	139.095	175.147	86.7606	73.4354	122.558	195.52	84.7105
SPATA20	spermatogenesis associated 20 [Source:HGNC Symbol;Acc:HGNC:26125]	ENSG00000006282.21	-0.396092	0.216711	-0.0727093	0.87868	-0.162977	1	502.374	633.44	639.39	406.243	487.803	457.245	678.072	633.088	588.874	490.007	668.92	604.703	522.782	473.138	571.996	453.748	677.183	394.882	512.14	445.667	535.183	370.362
CACNA1G	calcium voltage-gated channel subunit alpha1 G [Source:HGNC Symbol;Acc:HGNC:1394]	ENSG00000006283.18	-0.88763	0.460639	-0.298017	0.848844	-0.55849	1	345.964	377.114	143.441	169.013	229.302	64.8631	296.992	417.527	97.9986	190.41	291.237	255.47	96.7261	171.763	421.13	140.446	187.226	393.261	382.436	50.644	94.1922	302.397
TNFRSF12A	TNF receptor superfamily member 12A [Source:HGNC Symbol;Acc:HGNC:18152]	ENSG00000006327.13	1.06042	0.0177599	0.71391	0.124047	0.470407	1	385.326	693.373	556.888	809.431	881.138	1527.09	449.961	577.741	925.248	411.446	797.558	866.968	1528.04	658.6	386.884	791.359	1311.33	407.045	530.261	1392.71	1275.16	645.179
MAP3K9	mitogen-activated protein kinase kinase kinase 9 [Source:HGNC Symbol;Acc:HGNC:6861]	ENSG00000006432.15	0.14979	0.81754	0.141207	0.81561	0.236257	1	307.639	338.388	540.012	433.733	375.299	486.874	339.036	365.093	467.038	483.349	322.111	390	602.235	522.665	309.137	517.219	366.902	311.365	311.862	644.191	463.112	365.437
RALA	RAS like proto-oncogene A [Source:HGNC Symbol;Acc:HGNC:9839]	ENSG00000006451.8	0.158288	0.473337	0.0651357	0.810598	-0.00454177	1	898.057	929.414	738.767	963.172	961.866	934.509	950.911	784.563	852.852	876.154	952.953	892.787	879.747	892.534	932.965	752.196	851.574	889.499	841.169	747.505	966.184	865.82
BAIAP2L1	BAR/IMD domain containing adaptor protein 2 like 1 [Source:HGNC Symbol;Acc:HGNC:21649]	ENSG00000006453.14	-0.548168		-0.494059	0.526397	-0.0438837	1	14.5015	41.4917	36.5633	2.0363	33.4935	29.6288	29.5203	56.3176	36.1977	22.6362	17.4948	39.4076	28.7875	20.0214	19.4368	29.7097	22.6483	20.2712	17.1667	18.2318	27.1159	25.6102
KDM7A	lysine demethylase 7A [Source:HGNC Symbol;Acc:HGNC:22224]	ENSG00000006459.11	-0.154756	0.593052	-0.0342606	0.931676	-0.0810742	1	489.944	423.215	552.2	513.148	372.723	430.018	432.07	391.31	462.624	536.611	472.36	387.282	450.237	461.547	416.502	496.962	431.827	514.077	432.983	450.731	435.282	434.388
ETV1	ETS variant transcription factor 1 [Source:HGNC Symbol;Acc:HGNC:3490]	ENSG00000006468.14	-0.0928605	0.898202	0.0140707	0.983985	-0.0199087	1	2316.1	3075.92	1685.66	2474.11	2567.84	1646.4	2627.3	2376.99	1866.39	2487.32	2230.08	2227.21	2165.97	2715.54	3263.53	1962.19	1681.26	3249.87	3173.93	1911.3	1567.73	3405.17
AGK	acylglycerol kinase [Source:HGNC Symbol;Acc:HGNC:21869]	ENSG00000006530.18	0.291599	0.0526685	0.0511994	0.839818	0.108358	1	443.332	392.788	405.009	515.185	488.662	513.299	399.866	374.803	381.4	356.853	387.973	407.665	405.329	374.085	422.981	367.32	394.08	462.183	482.575	423.384	453.835	416.657
ALDH3B1	aldehyde dehydrogenase 3 family member B1 [Source:HGNC Symbol;Acc:HGNC:410]	ENSG00000006534.16	-0.0397783		0.0849756		-0.100524	1	13.4657	9.22038	7.50017	20.363	5.15285	4.00389	0.894554	7.76795	8.8287	11.9839	2.05821	12.23	5.75751	11.5914	7.40449	4.05132	5.28459	2.43254	4.76853	5.0644	2.85431	5.91004
PHTF2	putative homeodomain transcription factor 2 [Source:HGNC Symbol;Acc:HGNC:13411]	ENSG00000006576.16	-0.0496717	0.894048	0.128538	0.623705	0.035624	1	2351.32	2095.79	2084.11	2195.14	2167.63	1932.28	2219.39	1970.15	2070.33	1720.35	2628.34	2179.65	2012.82	1925.22	2241.71	1689.4	1969.64	2323.08	2165.87	1642.89	2282.73	2334.46
CCL26	C-C motif chemokine ligand 26 [Source:HGNC Symbol;Acc:HGNC:10625]	ENSG00000006606.8	2.32589		1.88343		-0.0506001	1	0	0	0	0	1.71762	1.60156	0	0	0.88287	0	0	2.71777	3.4545	0	0	0	0.754942	0.810847	0	1.01288	0.713578	0
FARP2	FERM, ARH/RhoGEF and pleckstrin domain protein 2 [Source:HGNC Symbol;Acc:HGNC:16460]	ENSG00000006607.14	0.0149019	0.958596	-0.0583568	0.785931	-0.0509859	1	757.186	722.878	794.081	763.614	762.622	770.349	890.976	732.129	764.565	766.968	750.219	705.261	726.597	847.223	829.302	711.683	763.246	737.871	718.141	800.175	742.121	674.729
USH1C	USH1 protein network component harmonin [Source:HGNC Symbol;Acc:HGNC:12597]	ENSG00000006611.16	-1.00466	0.483543	-0.214584	0.916886	-0.197513	1	316.961	142.916	47.8136	165.959	71.2811	17.6171	169.071	185.46	51.2065	85.2186	165.686	186.167	29.939	65.3331	145.313	67.5221	42.2767	248.93	139.241	42.5409	42.8147	211.776
GGCT	gamma-glutamylcyclotransferase [Source:HGNC Symbol;Acc:HGNC:21705]	ENSG00000006625.18	0.0769853	0.89142	0.0884294	0.861551	0.121494	1	192.663	177.953	102.19	181.231	179.491	135.332	171.754	153.417	124.485	153.127	162.599	179.373	128.968	168.602	186.038	144.497	132.115	168.656	204.093	142.816	142.002	199.956
DBF4	DBF4 zinc finger [Source:HGNC Symbol;Acc:HGNC:17364]	ENSG00000006634.8	0.0402457	0.946057	-0.456214	0.15483	0.121985	1	110.833	188.096	167.816	122.178	168.326	188.183	179.805	229.154	189.817	175.763	139.959	138.606	155.453	131.72	177.708	141.796	158.538	132.979	173.574	138.765	180.535	172.376
TBXA2R	thromboxane A2 receptor [Source:HGNC Symbol;Acc:HGNC:11608]	ENSG00000006638.12	-0.012872		0.986629		1.18592	1	3.10747	0	0	2.0363	0	0.800779	0.894554	0.970993	0	1.33154	1.02911	0	0	5.2688	0.925561	1.35044	0	0	0.953706	1.01288	1.42716	0
IFRD1	interferon related developmental regulator 1 [Source:HGNC Symbol;Acc:HGNC:5456]	ENSG00000006652.14	0.117195	0.858735	-0.0162943	0.981322	-0.0237746	1	443.332	446.266	539.075	463.259	449.157	635.818	415.968	489.381	565.037	551.258	448.691	553.066	508.964	486.837	424.832	514.518	571.491	407.045	417.723	565.187	482.378	416.657
COX10	cytochrome c oxidase assembly factor heme A:farnesyltransferase COX10 [Source:HGNC Symbol;Acc:HGNC:2260]	ENSG00000006695.12	0.0945689	0.687627	0.0242895	0.935595	0.0966023	1	595.598	650.959	563.45	619.036	644.965	667.85	705.803	655.42	585.343	651.124	663.774	644.111	639.083	691.266	666.404	615.801	532.989	644.623	643.752	678.629	693.597	599.869
GTF2IRD1	GTF2I repeat domain containing 1 [Source:HGNC Symbol;Acc:HGNC:4661]	ENSG00000006704.10	-0.117517	0.72031	-0.0567543	0.875853	-0.0896897	1	615.278	591.948	725.642	569.147	562.52	649.432	593.089	655.42	716.008	645.797	725.521	612.857	613.75	544.794	588.657	687.375	702.096	672.192	559.825	621.908	705.728	604.794
PAF1	PAF1 homolog, Paf1/RNA polymerase II complex component [Source:HGNC Symbol;Acc:HGNC:25459]	ENSG00000006712.15	0.19336	0.297775	0.217592	0.19912	0.048489	1	822.442	884.235	895.333	923.464	1012.54	1037.01	1049.31	876.807	850.204	770.962	1089.82	968.884	1145.74	932.577	947.774	933.155	1185.26	983.557	1037.63	1063.52	1073.93	1010.62
VPS41	VPS41 subunit of HOPS complex [Source:HGNC Symbol;Acc:HGNC:12713]	ENSG00000006715.16	-0.133925	0.521211	-0.00109898	0.996886	0.0443919	1	1279.24	1393.2	1579.72	1205.49	1380.11	1285.25	1380.3	1295.31	1374.63	1362.17	1270.95	1473.03	1309.26	1364.62	1263.39	1200.54	1137.7	1217.89	1279.87	1243.82	1229.49	1209.59
ARHGAP44	Rho GTPase activating protein 44 [Source:HGNC Symbol;Acc:HGNC:29096]	ENSG00000006740.17	-0.275838	0.362166	-0.144084	0.685921	-0.215546	1	299.352	300.584	339.383	234.175	273.101	268.261	267.472	302.95	314.302	199.731	248.015	252.752	234.906	249.741	303.584	286.294	348.783	300.013	253.686	245.117	276.868	292.547
ELAC2	elaC ribonuclease Z 2 [Source:HGNC Symbol;Acc:HGNC:14198]	ENSG00000006744.19	0.105739	0.605613	0.127695	0.491499	0.0842344	1	1023.39	1242.91	1254.4	1216.69	1242.7	1330.09	1334.67	1088.48	1132.72	1147.79	1391.35	1235.23	1242.47	1268.73	1146.77	1143.82	1220.74	1072.75	1215.02	1215.46	1321.55	1106.16
SCIN	scinderin [Source:HGNC Symbol;Acc:HGNC:21695]	ENSG00000006747.15	1.61505		-2.10596		-1.02071	1	0	0	0	0	0	1.60156	0.894554	0.970993	1.76574	0	0	0	0	0	0	1.35044	2.26483	1.62169	0	1.01288	1.42716	0
ARSD	arylsulfatase D [Source:HGNC Symbol;Acc:HGNC:717]	ENSG00000006756.16	-0.179314	0.570706	0.0353802	0.935703	0.0349819	1	659.818	573.508	639.39	597.655	538.473	510.897	580.565	510.742	507.65	509.98	513.525	569.372	528.539	549.009	649.744	441.594	496.752	707.058	667.594	505.427	460.971	723.979
PNPLA4	patatin like phospholipase domain containing 4 [Source:HGNC Symbol;Acc:HGNC:24887]	ENSG00000006757.12	-0.0940216	0.860858	0.0732279	0.887701	0.0457129	1	229.952	225.899	153.754	184.285	198.385	185.781	232.584	183.518	173.925	163.78	208.909	243.24	173.877	167.548	277.668	185.01	188.735	268.39	269.899	199.537	217.641	260.042
MYH13	myosin heavy chain 13 [Source:HGNC Symbol;Acc:HGNC:7571]	ENSG00000006788.14	-1.07926		1.64224		0.328436	1	0	0	0.937522	0	0	0	0	0	0	0	0	1.35888	1.1515	0	0	0	0.754942	0.810847	0	0	1.42716	0.985006
ADIPOR2	adiponectin receptor 2 [Source:HGNC Symbol;Acc:HGNC:24041]	ENSG00000006831.10	-0.110894	0.811254	0.0607523	0.902093	-0.0727688	1	3649.2	3301.82	2240.68	3390.45	3089.13	2033.18	2927.87	2899.39	2336.96	2945.37	2852.69	3126.79	2501.06	3066.44	4100.23	2845.38	2381.09	3926.93	3791.93	2412.68	2464.7	3878.95
CDKL3	cyclin dependent kinase like 3 [Source:HGNC Symbol;Acc:HGNC:15483]	ENSG00000006837.12	-0.230107		-0.294337	0.70698	0.230734	1	20.7164	25.8171	23.438	17.3086	19.7526	22.4218	20.5747	25.2458	24.7204	19.9731	21.6113	10.8711	16.121	24.2365	9.25561	20.2566	14.3439	12.1627	19.0741	19.2447	15.6987	9.85006
MARK4	microtubule affinity regulating kinase 4 [Source:HGNC Symbol;Acc:HGNC:13538]	ENSG00000007047.15	-0.164909	0.446356	-0.0582319	0.831787	-0.224112	1	1303.06	1237.38	1437.22	1132.18	1186.01	1230	1528.79	1432.22	1353.44	1274.28	1521.02	1303.17	1308.11	1236.06	1323.55	1586.77	1496.29	1366.28	1175.92	1286.36	1210.23	1263.76
PROM1	prominin 1 [Source:HGNC Symbol;Acc:HGNC:9454]	ENSG00000007062.11	-0.409748		-0.271497	0.794734	0.141541	1	15.5373	37.8036	48.7511	13.236	37.7876	27.2265	50.9896	39.8107	44.1435	21.3047	40.1352	38.0488	40.3026	14.7526	24.9901	32.4106	71.7195	21.082	23.8426	37.4765	56.3726	39.4002
CCDC124	coiled-coil domain containing 124 [Source:HGNC Symbol;Acc:HGNC:25171]	ENSG00000007080.11	0.279094	0.244324	0.213485	0.382476	-0.0836889	1	782.045	721.034	450.01	795.176	803.845	747.127	716.538	712.709	626.838	581.883	770.801	841.149	753.082	692.32	720.086	871.035	748.902	854.632	774.409	730.286	707.869	804.75
CEACAM21	CEA cell adhesion molecule 21 [Source:HGNC Symbol;Acc:HGNC:28834]	ENSG00000007129.18	-0.280542		0.388693		-0.201382	1	6.21493	11.9865	1.87504	7.12706	5.15285	4.80467	14.3129	12.6229	5.29722	9.32079	18.5239	8.1533	9.21201	17.9139	12.9578	2.70088	6.79448	12.9735	13.3519	9.11592	2.85431	7.88005
PAFAH1B1	platelet activating factor acetylhydrolase 1b regulatory subunit 1 [Source:HGNC Symbol;Acc:HGNC:8574]	ENSG00000007168.13	-0.0156417	0.941407	0.0406761	0.809841	0.0558609	1	4942.94	5077.66	5773.26	5197.66	5183.77	5237.89	5159.79	4610.28	4973.21	4892.08	4893.41	5071.36	5110.36	5106.52	4984.14	4578	4898.06	4715.88	4961.18	4863.85	5302.6	4793.04
NOS2	nitric oxide synthase 2 [Source:HGNC Symbol;Acc:HGNC:7873]	ENSG00000007171.18	-0.239184		-1.43416		0.173954	1	1.03582	3.68815	0.937522	0	1.71762	2.40234	3.57822	1.94199	1.76574	1.33154	0	4.07665	0	0	0.925561	2.70088	0.754942	1.62169	1.90741	2.02576	0.713578	1.97001
DNAH9	dynein axonemal heavy chain 9 [Source:HGNC Symbol;Acc:HGNC:2953]	ENSG00000007174.18	2.18566		1.47413		0.0926733	1	1.03582	0.922038	0	3.05446	6.87047	0	0	3.88397	1.76574	0	1.02911	12.23	1.1515	3.16128	1.85112	0	3.01977	4.86508	4.76853	2.02576	2.14073	2.95502
KIAA0100	KIAA0100 [Source:HGNC Symbol;Acc:HGNC:28960]	ENSG00000007202.15	0.0289421	0.924101	0.0972801	0.650108	0.0566763	1	3033.92	3046.41	4117.59	3423.03	3462.72	3505.01	3324.16	3103.29	3158.91	3170.4	3453.68	3125.43	3459.11	3610.18	2944.21	3419.32	3120.17	2894.72	3082.38	3658.52	3144.74	2983.58
GAS7	growth arrest specific 7 [Source:HGNC Symbol;Acc:HGNC:4169]	ENSG00000007237.18	0.160366	0.786173	0.293559	0.522776	0.255996	1	1491.58	1182.05	931.896	1571.01	1374.09	1083.45	1030.53	1256.47	1194.52	1525.95	1239.05	1452.65	1538.41	1877.8	1387.42	1103.31	813.827	1415.74	1390.5	1556.8	1031.83	1622.3
TRAPPC6A	trafficking protein particle complex 6A [Source:HGNC Symbol;Acc:HGNC:23069]	ENSG00000007255.10	-0.00880128	0.988742	-0.0968654	0.856825	-0.136916	1	265.17	313.493	135.003	210.757	238.749	244.238	290.73	291.298	241.906	248.998	317.994	262.265	214.179	212.859	286.924	263.336	308.016	281.364	277.528	237.014	276.868	248.221
MATK	megakaryocyte-associated tyrosine kinase [Source:HGNC Symbol;Acc:HGNC:6906]	ENSG00000007264.15	1.9404		-0.547828		-1.6238	1	0	0	0	2.0363	0	0	0	0	0.88287	1.33154	0	0	0	1.05376	0.925561	0	0.754942	0	0	0	0	0
SCN4A	sodium voltage-gated channel alpha subunit 4 [Source:HGNC Symbol;Acc:HGNC:10591]	ENSG00000007314.12	0.367131		-0.143942		0.612049	1	4.14329	5.53223	6.56265	1.01815	17.1762	5.60545	1.78911	8.73894	7.94583	7.98925	5.14554	6.79442	5.75751	5.2688	0.925561	4.05132	6.03954	3.24339	8.58335	7.09016	5.70862	0.985006
ST7L	suppression of tumorigenicity 7 like [Source:HGNC Symbol;Acc:HGNC:18441]	ENSG00000007341.19	-0.0118623	0.973237	-0.0227666	0.942404	-0.0695071	1	283.815	287.676	262.506	275.919	271.383	279.472	257.632	267.994	263.978	288.944	278.888	258.188	257.936	264.494	330.425	249.832	255.925	284.607	265.13	243.091	278.295	278.757
TKTL1	transketolase like 1 [Source:HGNC Symbol;Acc:HGNC:11835]	ENSG00000007350.17	-0.0770266		-1.88739		-0.556043	1	2.07164	0.922038	0	2.0363	0.858808	0	0	1.94199	1.76574	0	1.02911	0	0	0	1.85112	0	0	0.810847	1.90741	0	0	0
PAX6	paired box 6 [Source:HGNC Symbol;Acc:HGNC:8620]	ENSG00000007372.23	0.0211664		-0.418044	0.881269	-0.0620027	1	6.21493	8.29834	117.19	3.05446	3.43523	137.734	4.47277	6.79695	48.5579	19.9731	5.14554	5.43554	34.545	9.48384	7.40449	29.7097	64.1701	4.86508	4.76853	27.3478	71.3578	9.85006
RPUSD1	RNA pseudouridine synthase domain containing 1 [Source:HGNC Symbol;Acc:HGNC:14173]	ENSG00000007376.8	0.154407	0.40524	0.328925	0.0200453	0.110856	1	373.932	368.815	288.757	379.771	399.346	366.757	288.046	326.254	295.761	294.271	382.828	409.024	362.723	359.332	325.797	340.311	360.107	350.286	382.436	410.216	331.1	376.272
RHBDF1	rhomboid 5 homolog 1 [Source:HGNC Symbol;Acc:HGNC:20561]	ENSG00000007384.15	0.22783	0.521385	0.22114	0.519175	0.171717	1	299.352	333.778	371.259	355.335	385.605	434.022	311.305	340.819	437.021	402.125	442.516	354.669	488.237	433.095	285.073	419.987	454.475	244.065	312.816	462.886	494.509	301.412
LUC7L	LUC7 like [Source:HGNC Symbol;Acc:HGNC:6723]	ENSG00000007392.16	0.0662679	0.904417	-0.101152	0.822266	0.0888236	1	813.12	780.044	836.269	825.721	821.88	897.673	653.024	952.544	1044.44	1272.95	808.878	816.689	993.746	1014.77	777.471	844.026	936.883	690.031	825.909	1038.2	863.429	723.979
CACNA2D2	calcium voltage-gated channel auxiliary subunit alpha2delta 2 [Source:HGNC Symbol;Acc:HGNC:1400]	ENSG00000007402.11	-0.282994	0.641774	-0.085583	0.913295	0.0782901	1	387.397	560.599	316.882	337.008	492.956	214.609	242.424	526.278	393.76	537.943	233.607	500.069	325.875	563.761	409.098	515.869	236.297	437.857	411.047	557.084	281.863	429.463
BAIAP3	BAI1 associated protein 3 [Source:HGNC Symbol;Acc:HGNC:948]	ENSG00000007516.13	0.137047		-0.0620125	0.941559	-0.168748	1	62.1493	40.5697	50.6262	49.8894	54.1049	64.0623	54.5678	52.4336	39.7292	58.5878	54.5427	43.4843	43.7571	53.7417	29.6179	66.1716	61.1503	46.2183	43.8705	36.4637	58.5134	39.4002
TSR3	TSR3 ribosome maturation factor [Source:HGNC Symbol;Acc:HGNC:14175]	ENSG00000007520.4	0.262424	0.193807	0.228471	0.254065	0.00185805	1	592.49	645.427	450.01	713.724	661.283	643.025	649.446	616.581	542.965	505.986	697.735	777.282	670.174	572.191	666.404	676.571	643.211	651.921	647.566	613.805	684.321	689.504
PIGQ	phosphatidylinositol glycan anchor biosynthesis class Q [Source:HGNC Symbol;Acc:HGNC:14135]	ENSG00000007541.16	-0.0639353	0.800155	-0.0923696	0.662866	-0.118387	1	608.027	682.308	662.828	591.546	681.035	598.182	610.086	787.476	734.548	762.973	692.589	703.902	602.235	698.643	611.796	695.477	751.167	604.892	586.529	723.196	587.988	562.438
CRAMP1	cramped chromatin regulator homolog 1 [Source:HGNC Symbol;Acc:HGNC:14122]	ENSG00000007545.16	-0.182611	0.366317	-0.0516521	0.856157	-0.134708	1	425.723	394.632	496.886	382.825	367.57	409.999	429.386	439.86	459.975	408.783	448.691	372.334	405.329	444.687	391.512	463.201	437.111	372.179	368.13	394.01	401.031	345.737
TEAD3	TEA domain transcription factor 3 [Source:HGNC Symbol;Acc:HGNC:11716]	ENSG00000007866.21	0.276654	0.364594	0.267579	0.344621	0.197861	1	1423.22	2085.65	1791.6	1742.06	2153.89	2483.22	2044.06	2273.1	2149.79	1900.11	2798.14	2304.67	2574.76	2355.15	1834.46	1675.9	2316.16	1396.28	1805.37	2351.91	2582.44	1567.14
SELE	selectin E [Source:HGNC Symbol;Acc:HGNC:10718]	ENSG00000007908.16	-1.10286		0.904516		0	1	1.03582	0	0.937522	0	0.858808	0	0	0	0	0	0	0	1.1515	0	0	0	0	0	0	0	0	0
DNAJC11	DnaJ heat shock protein family (Hsp40) member C11 [Source:HGNC Symbol;Acc:HGNC:25570]	ENSG00000007923.16	0.183051	0.179342	0.0962941	0.545168	0.0981201	1	1496.76	1515.83	1392.22	1702.35	1667.81	1631.99	1344.51	1554.56	1352.56	1519.29	1349.16	1618.43	1531.5	1664.94	1581.78	1489.54	1328.7	1623.32	1644.19	1681.38	1487.81	1629.2
FMO3	flavin containing dimethylaniline monoxygenase 3 [Source:HGNC Symbol;Acc:HGNC:3771]	ENSG00000007933.13	-2.49768		-0.162144		1.1048	1	1.03582	5.53223	0	1.01815	0	0	1.78911	0.970993	0	0	1.02911	1.35888	0	0	0	1.35044	0	0	0.953706	1.01288	0	0.985006
MYLIP	myosin regulatory light chain interacting protein [Source:HGNC Symbol;Acc:HGNC:21155]	ENSG00000007944.15	-0.102467	0.842719	0.227999	0.54577	0.266261	1	267.242	338.388	482.824	291.191	366.711	352.343	482.165	334.022	384.931	275.629	511.466	373.693	458.298	393.052	307.286	345.713	432.582	320.284	399.603	423.384	445.986	414.687
NOX1	NADPH oxidase 1 [Source:HGNC Symbol;Acc:HGNC:7889]	ENSG00000007952.18	-0.0461174		-0.143199		-1.495	1	2.07164	0.922038	2.81256	6.10891	0	0.800779	8.94554	0.970993	4.41435	1.33154	7.20375	0	1.1515	6.32256	1.85112	4.05132	7.54942	5.67593	3.81482	0	1.42716	2.95502
E2F2	E2F transcription factor 2 [Source:HGNC Symbol;Acc:HGNC:3114]	ENSG00000007968.7	-1.00704		-0.793608	0.217424	0.504158	1	68.3642	79.2953	95.6272	30.5446	42.0816	48.8475	90.3499	115.548	94.4671	93.2079	47.3389	51.6376	56.4236	75.8707	74.0449	60.7699	51.336	42.9749	93.4632	94.1978	59.9405	81.7555
PSMB1	proteasome 20S subunit beta 1 [Source:HGNC Symbol;Acc:HGNC:9537]	ENSG00000008018.9	0.244473	0.28548	0.123007	0.643513	0.0171735	1	1239.88	1287.17	856.895	1355.16	1338.02	1301.27	1300.68	1156.45	1082.4	1029.28	1239.05	1375.19	1260.89	1099.07	1323.55	1257.26	1315.11	1330.6	1297.04	1198.24	1383.63	1407.57
SYN1	synapsin I [Source:HGNC Symbol;Acc:HGNC:11494]	ENSG00000008056.14	0.175363	0.653104	0.124776	0.758793	0.0139564	1	168.839	133.696	152.816	158.832	148.574	205.8	194.118	150.504	173.925	139.812	203.763	153.554	207.27	158.064	149.941	174.207	256.68	222.983	166.899	212.705	219.782	207.836
JARID2	jumonji and AT-rich interaction domain containing 2 [Source:HGNC Symbol;Acc:HGNC:6196]	ENSG00000008083.14	-0.338552	0.126673	-0.164311	0.530381	-0.109764	1	647.389	672.166	979.71	612.927	595.154	606.19	806.888	790.389	674.513	669.765	689.502	591.115	671.325	676.514	673.808	698.178	793.444	722.464	625.631	695.848	662.914	693.444
CDKL5	cyclin dependent kinase like 5 [Source:HGNC Symbol;Acc:HGNC:11411]	ENSG00000008086.13	-0.100919	0.743078	-0.221959	0.332999	-0.0694057	1	592.49	560.599	592.514	596.637	547.061	479.667	511.685	623.378	590.64	713.706	479.564	502.787	508.964	595.374	522.942	513.168	439.376	630.839	462.547	495.298	469.534	574.258
CAMK1G	calcium/calmodulin dependent protein kinase IG [Source:HGNC Symbol;Acc:HGNC:14585]	ENSG00000008118.10	0.190967		-0.382517	0.732495	-1.00741	1	18.6448	11.9865	8.43769	26.4719	10.3057	9.60935	21.4693	6.79695	10.5944	10.6523	16.4657	6.79442	8.06051	6.32256	13.8834	12.154	9.0593	12.9735	6.67594	6.07728	8.56293	1.97001
CDK11A	cyclin dependent kinase 11A [Source:HGNC Symbol;Acc:HGNC:1730]	ENSG00000008128.23	0.0205088		0.0918398	0.932678	0.128574	1	14.5015	11.0645	19.688	17.3086	15.4586	13.6132	18.7856	21.3619	18.5403	22.6362	16.4657	14.9477	29.939	24.2365	17.5857	22.9575	18.8735	12.9735	11.4445	32.4122	22.1209	12.8051
NADK	NAD kinase [Source:HGNC Symbol;Acc:HGNC:29831]	ENSG00000008130.15	0.113214	0.752954	0.136493	0.670955	0.0704994	1	367.717	420.449	509.074	440.86	450.016	512.498	462.484	456.367	443.201	408.783	531.019	501.428	480.176	433.095	389.661	449.697	493.732	381.098	405.325	527.71	495.223	371.347
DLEC1	DLEC1 cilia and flagella associated protein [Source:HGNC Symbol;Acc:HGNC:2899]	ENSG00000008226.20	-0.586703		-0.0854605		-0.0396636	1	0	6.45427	4.68761	3.05446	2.57643	0.800779	3.57822	0.970993	5.29722	3.99462	1.02911	4.07665	2.303	6.32256	0	4.05132	2.26483	0	0.953706	0	1.42716	2.95502
CYTH3	cytohesin 3 [Source:HGNC Symbol;Acc:HGNC:9504]	ENSG00000008256.16	-0.0187384	0.948518	0.0249373	0.928783	0.0916788	1	718.86	697.983	662.828	766.668	671.588	620.604	707.592	682.608	625.072	727.021	685.385	654.982	692.052	747.116	689.543	656.314	600.179	645.434	718.141	684.707	617.245	742.694
ADAM22	ADAM metallopeptidase domain 22 [Source:HGNC Symbol;Acc:HGNC:201]	ENSG00000008277.14	-0.406782	0.367385	-0.729324	0.0388493	-0.222197	1	249.633	210.225	157.504	194.467	172.621	98.4958	221.849	224.299	141.259	230.357	140.988	114.146	100.181	136.989	217.507	137.745	132.87	190.549	219.352	84.069	115.6	171.391
SYPL1	synaptophysin like 1 [Source:HGNC Symbol;Acc:HGNC:11507]	ENSG00000008282.8	0.0614795	0.809404	0.00324383	0.991471	0.0339543	1	1061.72	1030.84	1004.09	1109.79	1009.96	1117.09	1155.76	924.386	1017.95	917.432	1138.19	1002.86	977.625	906.233	1085.68	844.026	1076.55	1108.43	1080.55	859.935	1164.56	1111.09
CYB561	cytochrome b561 [Source:HGNC Symbol;Acc:HGNC:2571]	ENSG00000008283.16	0.115125	0.855274	0.0114915	0.986883	-0.293826	1	142.943	114.333	81.5644	143.559	126.245	96.0935	116.292	101.954	67.981	61.2509	110.114	104.634	54.1206	83.247	115.695	97.2318	126.83	137.844	102.047	91.1592	99.9009	100.471
SPAG9	sperm associated antigen 9 [Source:HGNC Symbol;Acc:HGNC:14524]	ENSG00000008294.21	-0.0253283	0.927199	-0.0113849	0.966307	0.0179281	1	2136.9	1951.95	2163.8	2331.57	1945.2	1878.63	2058.37	1975	2027.95	2047.91	1985.15	1955.43	2054.28	2047.45	2122.31	2008.11	1732.59	2204.69	2132.49	2009.55	1894.55	2115.79
CELSR3	cadherin EGF LAG seven-pass G-type receptor 3 [Source:HGNC Symbol;Acc:HGNC:3230]	ENSG00000008300.17	-0.103494	0.911651	0.283878	0.667263	0.214795	1	207.164	219.445	334.695	203.63	219.855	285.878	175.333	226.241	269.275	322.233	244.928	241.881	350.056	360.386	185.112	284.943	271.779	155.683	195.51	381.856	284.004	187.151
AASS	aminoadipate-semialdehyde synthase [Source:HGNC Symbol;Acc:HGNC:17366]	ENSG00000008311.15	-0.167967	0.726214	-0.0396006	0.94525	0.0454629	1	3088.82	2173.24	1669.73	2397.75	2171.93	1541.5	2843.79	2769.27	2190.4	2997.3	2858.86	2610.42	2149.85	2904.16	2491.61	2029.71	1823.18	2816.07	2489.17	1879.9	2308.42	2711.72
PLEKHG6	pleckstrin homology and RhoGEF domain containing G6 [Source:HGNC Symbol;Acc:HGNC:25562]	ENSG00000008323.15	0.217121		1.02477		-3.1986	1	1.03582	0	1.87504	1.01815	0.858808	1.60156	0	0	0.88287	1.33154	1.02911	1.35888	0	2.10752	0	5.40177	0.754942	1.62169	0	0	0	0
SS18L2	SS18 like 2 [Source:HGNC Symbol;Acc:HGNC:15593]	ENSG00000008324.11	0.242564	0.499161	-0.0915115	0.847826	0.114301	1	105.654	82.0614	69.3766	101.815	91.0337	109.707	86.7717	108.751	106.827	70.5717	94.6779	82.8919	95.5746	81.1395	87.9283	79.676	91.348	97.3016	100.139	83.0561	102.042	101.456
MPND	MPN domain containing [Source:HGNC Symbol;Acc:HGNC:25934]	ENSG00000008382.15	0.00025742	0.999308	0.143609	0.433128	0.112276	1	311.782	348.53	304.695	310.536	318.618	334.726	362.294	337.906	357.562	360.848	436.341	384.564	383.45	360.386	359.118	353.816	378.981	345.421	410.094	430.474	348.939	371.347
MGST1	microsomal glutathione S-transferase 1 [Source:HGNC Symbol;Acc:HGNC:7061]	ENSG00000008394.13	0.765479	9.95754e-05	0.492437	0.0129592	0.27176	1	705.395	896.221	520.325	1038.51	1272.75	1246.01	658.392	686.492	896.113	655.118	964.274	974.32	1213.68	911.502	905.198	826.47	944.432	797.873	953.706	1145.57	1175.26	945.606
CRY1	cryptochrome circadian regulator 1 [Source:HGNC Symbol;Acc:HGNC:2384]	ENSG00000008405.12	-0.0265647	0.936484	0.24647	0.173515	0.0761442	1	488.908	536.626	503.449	554.893	465.474	483.67	564.464	502.004	528.839	455.387	637.017	621.01	596.478	574.299	461.855	499.663	474.858	472.724	467.316	501.375	577.998	468.863
NFIX	nuclear factor I X [Source:HGNC Symbol;Acc:HGNC:7788]	ENSG00000008441.16	0.112763	0.905717	-0.395379	0.527386	-0.210513	1	150.194	72.841	111.565	177.158	86.7397	99.2966	127.921	101.954	133.313	130.491	68.9502	63.8676	125.514	115.914	109.216	112.087	148.724	94.0582	109.676	115.468	84.9157	89.6355
ST3GAL1	ST3 beta-galactoside alpha-2,3-sialyltransferase 1 [Source:HGNC Symbol;Acc:HGNC:10862]	ENSG00000008513.16	-0.275034	0.276204	-0.016216	0.967647	-0.161796	1	3888.47	3669.71	4691.36	3913.78	2916.51	3294.4	3710.61	3504.31	3579.15	3750.95	3212.87	3283.06	3856.38	4013.77	3888.28	4178.27	3454.61	3703.14	3586.89	3683.84	2703.03	3655.36
MMP25	matrix metallopeptidase 25 [Source:HGNC Symbol;Acc:HGNC:14246]	ENSG00000008516.17	0.101298		-0.171858		-0.255559	1	4.14329	4.61019	0	2.0363	3.43523	3.20312	0.894554	0.970993	4.41435	5.32616	3.08732	2.71777	3.4545	1.05376	1.85112	1.35044	3.01977	0.810847	1.90741	3.03864	1.42716	0
IL32	interleukin 32 [Source:HGNC Symbol;Acc:HGNC:16830]	ENSG00000008517.16	4.51577		0.759486		-0.431773	1	0	0	0	3.05446	2.57643	6.40623	0.894554	2.91298	1.76574	2.66308	0	0	12.6665	3.16128	0.925561	4.05132	1.50988	1.62169	0.953706	2.02576	0.713578	1.97001
PKD1	polycystin 1, transient receptor potential channel interacting [Source:HGNC Symbol;Acc:HGNC:9008]	ENSG00000008710.20	-0.186494	0.60894	-0.127109	0.740994	-0.157059	1	2878.55	2492.27	3822.28	3042.24	2145.3	2829.15	3070.11	2881.91	3193.34	3182.38	2763.15	2489.48	3001.96	3042.2	2474.02	3600.28	3027.32	2783.64	2280.31	3209.82	2651.65	2505.85
MAPK8IP2	mitogen-activated protein kinase 8 interacting protein 2 [Source:HGNC Symbol;Acc:HGNC:6883]	ENSG00000008735.14	-0.478187		-0.0498105	0.966233	-0.100233	1	30.0388	38.7256	30.9382	26.4719	25.7643	19.2187	11.6292	34.9558	27.369	41.2778	16.4657	27.1777	34.545	29.5053	38.8735	36.4619	18.8735	34.0556	30.5186	25.322	16.4123	50.2353
MED24	mediator complex subunit 24 [Source:HGNC Symbol;Acc:HGNC:22963]	ENSG00000008838.20	-0.0469386	0.832908	0.0245285	0.918985	0.00887517	1	1421.15	1436.54	1635.04	1456.98	1456.54	1435	1405.34	1482.71	1273.98	1278.28	1453.1	1362.96	1323.08	1394.12	1435.54	1588.12	1366.44	1368.71	1389.55	1509.19	1420.02	1465.69
RHOBTB2	Rho related BTB domain containing 2 [Source:HGNC Symbol;Acc:HGNC:18756]	ENSG00000008853.16	-0.0499546	0.857166	0.116284	0.559317	0.0698502	1	2047.82	1973.16	2409.43	2089.25	2036.23	2092.44	2016.32	2066.27	1964.39	1733.67	2379.3	2111.71	1974.82	1973.69	1881.66	2064.82	1680.5	1823.59	1870.22	1893.07	2082.93	1962.13
HEATR5B	HEAT repeat containing 5B [Source:HGNC Symbol;Acc:HGNC:29273]	ENSG00000008869.12	-0.0671324	0.805607	0.00336495	0.992075	0.0476055	1	914.631	910.974	1312.53	918.373	980.759	1087.46	963.435	971.964	1017.07	932.079	1002.35	987.909	916.595	985.265	923.71	957.463	997.278	994.098	953.706	946.03	1051.81	1051.99
SEC62	SEC62 homolog, preprotein translocation factor [Source:HGNC Symbol;Acc:HGNC:11846]	ENSG00000008952.17	0.109637	0.547431	0.115196	0.506581	-0.0630508	1	2047.82	1964.86	1697.85	2121.83	2030.22	2009.95	2032.43	1763.32	1824.89	1881.47	2016.02	1837.21	2262.7	1995.82	2126.01	1929.78	1914.53	2246.86	2108.64	1772.54	1883.13	2107.91
RPS20	ribosomal protein S20 [Source:HGNC Symbol;Acc:HGNC:10405]	ENSG00000008988.9	0.195254	0.618662	0.101075	0.821778	-0.114154	1	4683.99	4399.97	3138.82	4639.72	4397.1	4860.73	5313.65	4572.41	3779.57	3286.24	5378.11	5106.69	3981.89	3662.87	4995.25	3962.19	5260.44	4725.61	4429.96	3508.62	5026.44	4533
CSDE1	cold shock domain containing E1 [Source:HGNC Symbol;Acc:HGNC:29905]	ENSG00000009307.16	-0.0189583	0.935699	0.0324136	0.872024	-0.0493083	1	14781.2	13719.9	16524.8	14515.8	14348.1	15492.7	14821	13223	13689.8	12139.7	14434.3	13866.1	13866.4	12909.6	15067.2	12930.5	14638.3	15061.5	13834.5	12099.9	14998	14862.8
UBE3C	ubiquitin protein ligase E3C [Source:HGNC Symbol;Acc:HGNC:16803]	ENSG00000009335.18	0.0477451	0.749863	0.0899583	0.441401	0.0581793	1	2035.39	2086.57	2144.11	2149.32	2166.77	2161.3	2016.32	1974.03	2108.29	1976.01	1968.68	2149.75	2268.46	2216.06	2052.89	2070.23	1925.86	2031.17	1977.99	2086.53	2154.29	2185.73
REV3L	REV3 like, DNA directed polymerase zeta catalytic subunit [Source:HGNC Symbol;Acc:HGNC:9968]	ENSG00000009413.16	-0.197125	0.19786	-0.193302	0.184	-0.113747	1	2238.41	2123.45	2729.13	2015.94	2093.78	2043.59	2422.45	2186.68	2673.33	2691.04	2086	2013.87	2187.85	2435.24	2414.79	2206.62	2352.4	2666.06	2185.89	2077.42	2304.14	2336.43
TENM1	teneurin transmembrane protein 1 [Source:HGNC Symbol;Acc:HGNC:8117]	ENSG00000009694.13	-0.0931373		-0.379073	0.799247	-0.223755	1	16.5731	23.973	3.75009	26.4719	13.7409	4.80467	20.5747	21.3619	3.53148	29.2939	11.3202	13.5888	6.90901	20.0214	35.1713	5.40177	6.03954	23.5146	28.6112	9.11592	4.99504	17.7301
MASP2	mannan binding lectin serine peptidase 2 [Source:HGNC Symbol;Acc:HGNC:6902]	ENSG00000009724.17	0.745155		2.11161		0.337502	1	1.03582	0	0	1.01815	0.858808	0	0	0	0	0	0	1.35888	1.1515	1.05376	0	1.35044	0	0.810847	0	1.01288	1.42716	0
FAM76A	family with sequence similarity 76 member A [Source:HGNC Symbol;Acc:HGNC:28530]	ENSG00000009780.15	0.0751273	0.766041	0.0588051	0.826868	0.11537	1	295.209	258.171	259.693	307.482	267.948	281.073	295.203	223.328	256.915	235.683	264.481	256.829	278.663	256.064	289.7	225.524	277.064	262.714	310.908	250.181	307.552	275.802
TRAF3IP3	TRAF3 interacting protein 3 [Source:HGNC Symbol;Acc:HGNC:30766]	ENSG00000009790.15	-0.252344		-0.565098		-0.356441	1	1.03582	0	1.87504	2.0363	0	0.800779	0.894554	2.91298	0	0	0	2.71777	0	0	1.85112	0	2.26483	0	1.90741	0	0.713578	0.985006
POMT2	protein O-mannosyltransferase 2 [Source:HGNC Symbol;Acc:HGNC:19743]	ENSG00000009830.11	0.128019	0.363932	0.16239	0.199241	0.1023	1	812.084	839.977	909.396	939.754	908.619	950.524	756.793	853.503	810.475	817.566	894.294	890.069	870.535	964.19	850.59	995.275	795.709	847.335	888.854	967.3	931.219	936.741
VTA1	vesicle trafficking 1 [Source:HGNC Symbol;Acc:HGNC:20954]	ENSG00000009844.16	0.15106	0.479005	0.0495772	0.860441	0.0032035	1	1211.91	1325.89	1056.59	1297.13	1386.12	1307.67	1292.63	1133.15	1149.5	1073.22	1119.67	1240.66	1253.99	1193.91	1332.81	1203.24	1176.2	1325.73	1345.68	1051.37	1233.78	1419.39
MLXIPL	MLX interacting protein like [Source:HGNC Symbol;Acc:HGNC:12744]	ENSG00000009950.16	-0.692304		0.717018		-0.530081	1	1.03582	2.76611	1.87504	1.01815	0.858808	1.60156	0.894554	0.970993	0.88287	1.33154	0	2.71777	1.1515	3.16128	2.77668	0	2.26483	6.48677	0	6.07728	1.42716	1.97001
BAZ1B	bromodomain adjacent to zinc finger domain 1B [Source:HGNC Symbol;Acc:HGNC:961]	ENSG00000009954.11	-0.0161687	0.945284	0.00548967	0.981322	0.0766875	1	2266.38	2241.47	2648.5	2435.42	2280.14	2361.5	2545.01	2230.37	2265.44	2243.65	2219.78	2176.93	2458.46	2462.64	2348.15	2303.85	2256.52	2255.78	2357.56	2483.58	2366.94	2451.68
RANBP9	RAN binding protein 9 [Source:HGNC Symbol;Acc:HGNC:13727]	ENSG00000010017.13	0.0274622	0.905452	0.0106739	0.96333	-0.0168	1	1630.38	1552.71	1782.23	1658.57	1643.76	1754.51	1707.7	1669.14	1647.44	1496.65	1777.27	1608.92	1663.92	1532.17	1788.18	1681.3	1808.84	1899.81	1766.26	1537.55	1863.86	1933.57
ETV7	ETS variant transcription factor 7 [Source:HGNC Symbol;Acc:HGNC:18160]	ENSG00000010030.14	1.22967		-1.94576		-0.800428	1	1.03582	1.84408	0	1.01815	2.57643	3.20312	4.47277	0	1.76574	2.66308	0	1.35888	0	1.05376	1.85112	1.35044	1.50988	0	0.953706	1.01288	0.713578	0
SPRTN	SprT-like N-terminal domain [Source:HGNC Symbol;Acc:HGNC:25356]	ENSG00000010072.16	-0.00983572	0.977957	0.0657884	0.793832	0.105784	1	323.176	360.517	343.133	371.625	328.924	322.714	318.461	340.819	301.942	380.821	329.314	351.951	343.147	373.031	352.639	330.858	298.202	302.446	350.964	328.173	352.507	342.782
EEF1AKNMT	eEF1A lysine and N-terminal methyltransferase [Source:HGNC Symbol;Acc:HGNC:24248]	ENSG00000010165.20	-0.100281	0.614477	-0.0310597	0.911066	-0.00455152	1	374.967	354.063	397.509	304.427	366.711	376.366	356.927	354.413	316.067	304.923	315.936	317.979	327.026	347.741	373.001	340.311	360.862	351.097	365.269	352.482	348.939	357.557
DYRK4	dual specificity tyrosine phosphorylation regulated kinase 4 [Source:HGNC Symbol;Acc:HGNC:3095]	ENSG00000010219.13	0.0956575	0.759115	0.0663153	0.844544	-0.134678	1	313.854	302.429	225.943	277.955	329.782	285.878	309.516	250.516	251.618	241.009	279.917	266.341	299.39	257.117	326.723	283.593	326.135	313.798	317.584	236.001	286.145	302.397
ZNF207	zinc finger protein 207 [Source:HGNC Symbol;Acc:HGNC:12998]	ENSG00000010244.18	-0.0164619	0.951708	-0.145892	0.350167	0.0134187	1	1890.37	1828.4	1867.54	1963	1842.14	1719.27	1951.02	2024.52	1964.39	2300.9	1837.99	1699.96	1836.64	2061.15	1800.22	1770.43	1826.2	1830.89	1846.37	1978.15	1785.37	1687.32
UQCRC1	ubiquinol-cytochrome c reductase core protein 1 [Source:HGNC Symbol;Acc:HGNC:12585]	ENSG00000010256.11	0.303842	0.0530681	0.314507	0.0238666	0.14027	1	3880.19	4397.2	4051.03	4865.75	4911.53	5432.48	3868.05	4109.24	3645.37	3491.3	4705.08	5184.14	4566.85	4347.81	4009.53	4482.11	3890.22	4215.59	4415.66	4610.63	4852.33	4397.07
STARD3NL	STARD3 N-terminal like [Source:HGNC Symbol;Acc:HGNC:19169]	ENSG00000010270.13	0.367948	0.033429	0.173878	0.38646	0.190614	1	929.132	1086.16	821.269	1212.62	1225.52	1218.79	1041.26	955.457	1087.7	999.987	1083.65	1110.21	1098.53	1300.34	1103.27	1023.63	942.922	973.827	1195.95	1128.35	1253.04	1037.21
CD9	CD9 molecule [Source:HGNC Symbol;Acc:HGNC:1709]	ENSG00000010278.14	1.18782		0.821712	0.350504	0.580904	1	13.4657	17.5187	5.62513	30.5446	28.3407	20.0195	9.84009	10.6809	15.0088	10.6523	10.2911	27.1777	35.6965	11.5914	10.1812	18.9062	9.81424	6.48677	13.3519	31.3993	5.70862	16.7451
HHATL	hedgehog acyltransferase like [Source:HGNC Symbol;Acc:HGNC:13242]	ENSG00000010282.15	-0.381511	0.318788	-0.161579	0.72543	-0.0914623	1	676.392	625.142	557.825	493.804	522.156	408.397	561.78	706.883	401.706	584.547	566.009	616.933	324.723	520.557	640.488	494.262	489.202	544.078	587.483	400.087	555.163	476.743
NCAPD2	non-SMC condensin I complex subunit D2 [Source:HGNC Symbol;Acc:HGNC:24305]	ENSG00000010292.13	-0.343266	0.24419	-0.346851	0.214287	-0.124732	1	1074.15	1320.36	1957.55	952.99	1162.83	1296.46	1343.62	1446.78	1390.52	1258.31	1073.36	1030.03	1115.8	1064.3	1389.27	1199.19	1488.75	1171.67	1306.58	1141.52	1170.98	1178.07
IFFO1	intermediate filament family orphan 1 [Source:HGNC Symbol;Acc:HGNC:24970]	ENSG00000010295.19	0.0284207	0.934372	-0.04785	0.873432	0.0741123	1	376.003	364.205	357.196	350.244	419.099	351.542	346.192	410.73	350.499	435.414	394.148	392.717	333.935	363.547	322.095	347.063	311.036	320.284	320.445	421.358	323.251	308.307
GIPR	gastric inhibitory polypeptide receptor [Source:HGNC Symbol;Acc:HGNC:4271]	ENSG00000010310.9	0.379089	0.609202	0.079106	0.936157	0.250044	1	209.236	238.808	169.691	294.246	261.937	238.632	115.397	274.791	250.735	424.762	188.327	278.571	312.057	339.311	221.209	275.49	165.332	174.332	247.964	384.894	201.942	169.421
PHF7	PHD finger protein 7 [Source:HGNC Symbol;Acc:HGNC:18458]	ENSG00000010318.21	-0.355731	0.237858	-0.172107	0.633425	-0.203013	1	143.979	160.435	138.753	105.888	114.222	125.722	142.234	167.011	144.791	149.133	146.133	144.042	122.059	124.344	157.345	171.506	135.135	156.493	122.074	123.571	143.429	145.781
SEMA3G	semaphorin 3G [Source:HGNC Symbol;Acc:HGNC:30400]	ENSG00000010319.7	-0.543737	0.211157	-0.480373	0.276293	-0.417274	1	189.555	123.553	174.379	124.215	96.1866	112.91	154.758	130.113	109.476	110.518	124.522	89.6863	82.9081	66.3869	158.271	137.745	163.067	141.898	103.954	114.455	109.177	121.156
NISCH	nischarin [Source:HGNC Symbol;Acc:HGNC:18006]	ENSG00000010322.16	-0.160084	0.513998	-0.0225332	0.948031	-0.0190688	1	3197.58	3015.06	4090.41	2995.4	3021.29	3218.33	3159.56	3574.23	3646.25	3379.45	3452.65	3235.5	3482.14	3329.88	3008.07	3786.64	3595.79	2787.69	2942.18	3814.5	3201.11	3017.07
STAB1	stabilin 1 [Source:HGNC Symbol;Acc:HGNC:18628]	ENSG00000010327.10	0.0897171		-0.572055		0.559622	1	6.21493	5.53223	3.75009	4.07261	4.29404	8.00779	1.78911	2.91298	7.06296	15.9785	4.11643	0	8.06051	5.2688	5.55336	13.5044	7.54942	1.62169	12.3982	9.11592	7.13578	8.86505
FUZ	fuzzy planar cell polarity protein [Source:HGNC Symbol;Acc:HGNC:26219]	ENSG00000010361.14	-0.245578	0.488417	0.0394285	0.938539	-0.0393169	1	282.779	274.767	321.57	209.739	251.631	278.671	271.05	289.356	288.698	186.416	311.82	273.136	245.27	236.042	256.38	260.635	317.076	241.632	283.251	215.743	285.431	261.027
SLC6A13	solute carrier family 6 member 13 [Source:HGNC Symbol;Acc:HGNC:11046]	ENSG00000010379.16	-0.366811		-0.217171	0.651056	-0.237015	1	71.4717	66.3867	63.7515	49.8894	60.9754	46.4452	55.4623	82.5344	74.1611	95.871	60.7173	59.7909	62.1811	76.9244	75.896	70.2229	74.7392	59.1918	61.9909	76.9789	47.8097	55.1603
IDS	iduronate 2-sulfatase [Source:HGNC Symbol;Acc:HGNC:5389]	ENSG00000010404.18	-0.0363679	0.944288	-0.00566635	0.991497	0.149267	1	177.126	133.696	124.69	152.723	134.833	136.933	111.819	188.373	147.439	137.149	130.697	173.937	138.18	140.15	124.951	160.703	117.016	143.52	149.732	149.906	149.138	151.691
PRSS3	serine protease 3 [Source:HGNC Symbol;Acc:HGNC:9486]	ENSG00000010438.16	0.835		0.292099		-1.43896	1	0	0	0	0	0.858808	0	0.894554	0.970993	0	0	0	0	0	2.10752	0	1.35044	0.754942	0	0	0	0	0
ZNF200	zinc finger protein 200 [Source:HGNC Symbol;Acc:HGNC:12993]	ENSG00000010539.11	-0.195481	0.380757	-0.0811695	0.769777	0.0239578	1	292.102	271.079	344.07	275.919	261.937	256.249	302.359	301.008	282.518	262.314	275.801	290.801	244.118	277.139	281.37	314.653	303.487	271.634	296.603	285.632	309.693	294.517
CD4	CD4 molecule [Source:HGNC Symbol;Acc:HGNC:1678]	ENSG00000010610.10	-0.529831		-0.265899		1.33808	1	1.03582	3.68815	5.62513	3.05446	1.71762	2.40234	6.26188	3.88397	1.76574	1.33154	2.05821	6.79442	1.1515	2.10752	0	0	1.50988	4.86508	2.86112	5.0644	5.70862	3.94002
LRRC23	leucine rich repeat containing 23 [Source:HGNC Symbol;Acc:HGNC:19138]	ENSG00000010626.15	-0.156737	0.685715	-0.0830616	0.85666	-0.162403	1	180.233	189.018	203.442	154.759	162.315	195.39	205.747	184.489	192.466	133.154	204.792	167.143	147.392	154.903	156.42	175.557	215.913	160.548	135.426	162.061	176.254	157.601
BTK	Bruton tyrosine kinase [Source:HGNC Symbol;Acc:HGNC:1133]	ENSG00000010671.15	0.320679		0.169841	0.90401	-0.024119	1	19.6806	52.5562	19.688	20.363	68.7047	27.2265	12.5238	41.7527	51.2065	50.5986	22.6404	33.9721	47.2116	63.2256	25.9157	33.761	16.6087	16.2169	18.1204	37.4765	22.8345	14.7751
HFE	homeostatic iron regulator [Source:HGNC Symbol;Acc:HGNC:4886]	ENSG00000010704.18	2.78907		0.854194		-0.750409	1	1.03582	0	0	2.0363	2.57643	2.40234	1.78911	0.970993	1.76574	1.33154	6.17464	1.35888	2.303	1.05376	0.925561	1.35044	2.26483	2.43254	2.86112	1.01288	0.713578	0
SCMH1	Scm polycomb group protein homolog 1 [Source:HGNC Symbol;Acc:HGNC:19003]	ENSG00000010803.16	-0.0315024	0.945072	0.0418615	0.92306	0.02694	1	1164.26	1422.7	1020.96	1073.13	1343.18	1103.47	1750.64	1524.46	1176.87	1222.35	1726.84	1348.01	1363.38	1392.02	1354.1	1128.97	1330.96	1184.65	1400.99	1181.02	1230.92	1283.46
FYN	FYN proto-oncogene, Src family tyrosine kinase [Source:HGNC Symbol;Acc:HGNC:4037]	ENSG00000010810.17	0.0763144	0.804885	-0.0574786	0.855952	-0.0949396	1	1202.59	1067.72	1191.59	1228.91	1064.06	1349.31	1105.67	1082.66	1301.35	1067.9	992.059	1017.8	1275.86	1090.64	1118.08	1197.84	1527.25	968.962	1077.69	1143.54	1304.42	955.456
HIVEP2	HIVEP zinc finger 2 [Source:HGNC Symbol;Acc:HGNC:4921]	ENSG00000010818.10	-0.243865	0.31158	-0.207705	0.377022	-0.254385	1	1443.94	1085.24	1504.72	1444.76	1000.51	963.337	1320.36	1157.42	1214.83	1219.69	1152.6	937.63	1047.87	1122.25	1421.66	1376.1	1187.52	1372.76	1237.91	1004.78	977.601	1286.42
ELOA	elongin A [Source:HGNC Symbol;Acc:HGNC:11620]	ENSG00000011007.12	-0.0202118	0.921447	-0.0334843	0.856019	0.0129345	1	1417	1415.33	1601.29	1451.88	1377.53	1543.1	1511.8	1323.46	1274.86	1299.58	1346.07	1243.38	1336.89	1361.46	1433.69	1426.07	1393.62	1363.03	1447.73	1404.86	1440.71	1366.2
LYPLA2	lysophospholipase 2 [Source:HGNC Symbol;Acc:HGNC:6738]	ENSG00000011009.11	0.33536	0.0235653	0.162023	0.350167	0.128311	1	538.627	563.365	486.574	663.835	632.942	698.279	528.681	626.291	537.668	447.398	546.456	634.599	657.507	559.546	519.24	573.938	595.649	556.241	563.64	689.771	597.978	610.704
CLCN6	chloride voltage-gated channel 6 [Source:HGNC Symbol;Acc:HGNC:2024]	ENSG00000011021.23	0.0448523	0.915843	0.246223	0.329387	0.146464	1	1417	1360.01	1425.03	1505.85	1434.21	1398.16	1190.65	1312.78	1261.62	1463.36	1432.52	1466.24	1551.07	1739.76	1299.49	1454.43	1161.1	1261.68	1392.41	1677.33	1373.64	1289.37
MRC2	mannose receptor C type 2 [Source:HGNC Symbol;Acc:HGNC:16875]	ENSG00000011028.14	-0.219623	0.86911	-0.112228	0.934932	-0.377928	1	833.837	1326.81	3024.44	816.558	1124.18	2497.63	1425.92	1210.83	1607.71	788.272	1394.44	972.961	1446.29	799.804	853.367	1374.75	3480.28	708.68	671.409	1215.46	2065.81	658.969
TSPAN9	tetraspanin 9 [Source:HGNC Symbol;Acc:HGNC:21640]	ENSG00000011105.14	0.0648483	0.873693	0.0325531	0.936836	-0.015216	1	5632.8	3613.47	4501.04	5908.33	3787.35	4683.76	5177.68	3688.8	3799.87	4198.35	5137.3	3808.95	4001.47	4290.91	4277.02	4704.94	4924.49	5261.58	4375.6	4212.57	5146.32	5311.15
BTBD7	BTB domain containing 7 [Source:HGNC Symbol;Acc:HGNC:18269]	ENSG00000011114.15	-0.160275	0.17025	-0.0249641	0.895183	-0.029268	1	1795.08	1698.39	1961.3	1750.2	1581.07	1554.31	1836.52	1587.57	1644.79	1581.87	1744.34	1523.31	1579.86	1694.45	1757.64	1594.87	1720.51	1658.18	1727.16	1626.68	1560.59	1691.26
APBA3	amyloid beta precursor protein binding family A member 3 [Source:HGNC Symbol;Acc:HGNC:580]	ENSG00000011132.12	-0.0391339	0.932338	0.0918705	0.80552	0.120689	1	184.376	168.733	143.441	169.013	139.986	171.367	145.812	164.098	166.862	178.427	194.501	169.861	162.362	166.494	156.42	168.805	155.518	120.005	172.621	173.202	159.128	144.796
MKS1	MKS transition zone complex subunit 1 [Source:HGNC Symbol;Acc:HGNC:7121]	ENSG00000011143.17	-0.0235579	0.960662	-0.187215	0.542693	-0.215634	1	184.376	208.381	223.13	174.104	213.843	217.011	211.115	217.503	174.808	217.041	203.763	182.09	156.604	175.978	210.102	222.823	227.992	194.603	212.676	151.932	193.38	176.316
ABHD5	abhydrolase domain containing 5 [Source:HGNC Symbol;Acc:HGNC:21396]	ENSG00000011198.10	-0.063715	0.879618	0.0569574	0.885314	0.0814812	1	458.869	418.605	482.824	488.713	412.228	398.788	369.451	343.732	426.426	362.179	366.362	365.54	437.571	398.321	391.512	465.902	342.744	484.886	453.01	409.203	393.181	523.038
ANOS1	anosmin 1 [Source:HGNC Symbol;Acc:HGNC:6211]	ENSG00000011201.12	-0.268029	0.447408	-0.161306	0.676182	-0.19231	1	1350.71	1237.38	1018.15	1003.9	1143.93	853.63	886.503	1177.81	1149.5	1095.86	780.063	1102.05	921.201	1068.51	1294.86	1007.43	946.697	1240.6	1144.45	883.231	724.281	1195.8
AKAP8L	A-kinase anchoring protein 8 like [Source:HGNC Symbol;Acc:HGNC:29857]	ENSG00000011243.18	0.0444926	0.846427	0.102629	0.537739	-0.0956874	1	1605.52	1599.74	1489.72	1623.95	1677.25	1542.3	1606.62	1921.6	1727.78	1934.73	2062.33	1940.49	1879.25	1820.9	1670.64	1882.52	1933.41	1753.86	1585.06	1916.37	1653.36	1629.2
MBTD1	mbt domain containing 1 [Source:HGNC Symbol;Acc:HGNC:19866]	ENSG00000011258.16	-0.174496	0.366317	-0.0800934	0.726642	-0.105371	1	974.708	1022.54	1248.78	896.992	953.277	1021.79	1197.81	974.877	1047.97	995.993	986.914	1021.88	925.807	1056.92	1126.41	1047.94	1149.78	1058.97	1084.36	967.3	1000.44	1025.39
UTP18	UTP18 small subunit processome component [Source:HGNC Symbol;Acc:HGNC:24274]	ENSG00000011260.14	0.12423	0.754623	0.0248886	0.958727	0.0176684	1	167.803	173.343	119.065	186.322	144.28	171.367	200.38	172.837	181.871	183.753	186.268	218.78	196.907	151.741	195.293	176.908	135.89	166.224	167.852	151.932	155.56	202.911
RNF216	ring finger protein 216 [Source:HGNC Symbol;Acc:HGNC:21698]	ENSG00000011275.18	-0.060478	0.629221	0.0812356	0.459872	0.00454374	1	1573.41	1454.05	1642.54	1627.01	1426.48	1435	1599.46	1488.53	1426.72	1368.82	1603.35	1517.87	1524.59	1581.69	1524.4	1465.23	1418.54	1399.52	1483.01	1469.69	1382.2	1489.33
TTC19	tetratricopeptide repeat domain 19 [Source:HGNC Symbol;Acc:HGNC:26006]	ENSG00000011295.16	0.0545586	0.776367	0.096291	0.528439	0.0226439	1	787.225	857.495	849.395	861.356	845.068	886.462	954.489	789.418	797.232	865.502	960.157	938.989	852.111	890.427	913.528	880.488	789.669	934.906	947.03	832.587	904.103	879.61
PTBP1	polypyrimidine tract binding protein 1 [Source:HGNC Symbol;Acc:HGNC:9583]	ENSG00000011304.20	-0.0862748	0.767983	-0.0423005	0.896948	0.0380186	1	1245.06	1223.54	1239.4	1128.11	1143.07	1224.39	1092.25	1277.83	1346.38	1287.6	1081.59	1165.92	1326.53	1272.94	1070.87	1459.83	1195.83	1105.18	1095.81	1590.22	1101.05	1179.05
DPF1	double PHD fingers 1 [Source:HGNC Symbol;Acc:HGNC:20225]	ENSG00000011332.19	0.548999		-0.130421	0.81561	0.328877	1	53.8627	63.6206	47.8136	91.6337	74.7163	75.2732	51.8841	76.7085	69.7467	69.2401	43.2225	55.7142	81.7566	62.1718	74.9704	59.4194	51.336	58.381	73.4354	86.0948	66.3627	82.7405
SYT7	synaptotagmin 7 [Source:HGNC Symbol;Acc:HGNC:11514]	ENSG00000011347.10	-0.227134	0.726214	-0.0064002	0.99365	0.011611	1	656.711	823.38	504.387	600.71	704.223	391.581	450.855	786.505	569.451	732.348	578.358	801.742	522.782	651.223	801.536	586.092	412.953	775.98	788.715	432.5	470.248	876.655
LARS2	leucyl-tRNA synthetase 2, mitochondrial [Source:HGNC Symbol;Acc:HGNC:17095]	ENSG00000011376.12	0.30394	0.0034492	0.227014	0.0309077	0.182009	1	825.55	893.455	927.209	1000.84	1106.15	1158.73	865.034	884.575	869.627	829.55	935.459	1024.6	1062.84	1025.31	819.121	885.89	762.491	899.229	954.66	991.609	954.767	906.205
PIK3C2A	phosphatidylinositol-4-phosphate 3-kinase catalytic subunit type 2 alpha [Source:HGNC Symbol;Acc:HGNC:8971]	ENSG00000011405.13	0.0359329	0.892298	0.102755	0.569117	0.0210691	1	2049.89	2061.68	2101.92	2203.28	2029.36	2138.08	2270.38	1971.12	2200.11	2166.42	2167.3	2163.34	2376.7	2539.56	2117.68	2216.07	1939.45	2209.56	2054.28	2206.05	2086.5	2251.72
PLAUR	plasminogen activator, urokinase receptor [Source:HGNC Symbol;Acc:HGNC:9053]	ENSG00000011422.12	-0.477562		-0.294785	0.716839	0.229955	1	20.7164	35.9595	15.0003	19.3449	18.8938	12.8125	41.1495	33.0138	44.1435	18.6416	18.5239	25.8188	32.242	34.7741	16.6601	27.0088	18.1186	14.5952	28.6112	26.3349	15.6987	17.7301
ANLN	anillin actin binding protein [Source:HGNC Symbol;Acc:HGNC:14082]	ENSG00000011426.11	-0.191319	0.737569	-0.245799	0.621505	0.139172	1	1647.99	2572.49	2943.82	1448.83	2341.97	2486.42	2201.5	2695.48	2985.87	2603.16	1923.4	1958.15	2607	2347.78	2553.62	2117.49	2006.64	1747.37	2564.52	2419.77	2264.9	2061.62
WIZ	WIZ zinc finger [Source:HGNC Symbol;Acc:HGNC:30917]	ENSG00000011451.20	0.051979	0.837904	0.0160657	0.953643	-0.0514415	1	1761.93	1529.66	1518.79	1824.53	1530.4	1631.99	1724.7	1623.5	1557.38	1513.96	1723.75	1523.31	1530.35	1711.31	1588.26	1747.47	1623.88	1626.56	1575.52	1652.01	1470.68	1656.78
RABGAP1	RAB GTPase activating protein 1 [Source:HGNC Symbol;Acc:HGNC:17155]	ENSG00000011454.17	-0.0683549	0.668476	0.0426221	0.80552	0.00682615	1	2381.35	2316.16	2845.38	2440.51	2296.45	2453.59	2568.26	2274.07	2460.56	2294.25	2420.46	2296.51	2617.36	2558.53	2516.6	2449.7	2386.37	2374.16	2421.46	2472.44	2481.11	2387.65
DCN	decorin [Source:HGNC Symbol;Acc:HGNC:2705]	ENSG00000011465.17	0.690792		1.99212		-0.570754	1	9.3224	5.53223	8.43769	29.5264	9.44689	0.800779	6.26188	4.85497	4.41435	11.9839	0	8.1533	64.4841	33.7203	0.925561	17.5557	3.77471	1.62169	3.81482	7.09016	0.713578	1.97001
QPCTL	glutaminyl-peptide cyclotransferase like [Source:HGNC Symbol;Acc:HGNC:25952]	ENSG00000011478.12	0.319961	0.331286	0.120024	0.769777	0.10588	1	121.191	145.682	124.69	160.868	172.621	154.55	105.557	184.489	161.565	141.143	179.065	145.401	158.907	149.634	141.611	145.848	119.281	120.005	144.01	169.151	146.283	110.321
PPP5C	protein phosphatase 5 catalytic subunit [Source:HGNC Symbol;Acc:HGNC:9322]	ENSG00000011485.15	0.224922	0.0415407	0.0726188	0.622478	0.070183	1	1535.09	1497.39	1253.47	1741.04	1667.81	1591.15	1403.56	1627.38	1406.41	1348.85	1408.85	1632.02	1567.19	1473.16	1516.07	1688.05	1390.6	1526.82	1622.25	1767.48	1469.26	1567.14
CEP68	centrosomal protein 68 [Source:HGNC Symbol;Acc:HGNC:29076]	ENSG00000011523.14	-0.29154	0.0430021	-0.134429	0.430173	-0.230491	1	1125.94	1016.09	1261.9	983.535	883.714	911.286	1223.75	986.529	1009.12	973.357	1087.77	972.961	875.141	887.266	1194.9	1004.73	1189.79	1184.65	992.808	861.961	977.601	1069.72
MAP4K3	mitogen-activated protein kinase kinase kinase kinase 3 [Source:HGNC Symbol;Acc:HGNC:6865]	ENSG00000011566.15	0.0443481	0.792834	0.036017	0.831571	-0.000820198	1	1299.96	1183.9	1312.53	1242.15	1374.95	1291.66	1280.11	1294.33	1303.12	1258.31	1266.83	1312.68	1324.23	1368.83	1253.21	1141.12	1253.2	1303.03	1221.7	1192.16	1255.9	1285.43
ZBTB32	zinc finger and BTB domain containing 32 [Source:HGNC Symbol;Acc:HGNC:16763]	ENSG00000011590.14	-2.10227		0.193671		-1.48895	1	1.03582	0	0.937522	0	0	0	0.894554	0	0	1.33154	0	1.35888	1.1515	0	0.925561	1.35044	0	0	0	0	0	0
TMEM159	transmembrane protein 159 [Source:HGNC Symbol;Acc:HGNC:30136]	ENSG00000011638.10	-0.0288911	0.970251	0.165639	0.761219	-0.095939	1	743.72	410.307	549.388	685.216	451.733	530.116	325.618	402.962	556.208	440.74	457.953	467.456	464.055	520.557	431.311	484.808	415.973	490.562	403.418	355.521	480.238	483.638
GABRA3	gamma-aminobutyric acid type A receptor subunit alpha3 [Source:HGNC Symbol;Acc:HGNC:4077]	ENSG00000011677.13	-0.272524		0.193671		0.421302	1	0	0.922038	0.937522	0	0	1.60156	1.78911	0	0	0	1.02911	0	0	1.05376	1.85112	0	2.26483	0.810847	1.90741	2.02576	0.713578	2.95502
BRCA1	BRCA1 DNA repair associated [Source:HGNC Symbol;Acc:HGNC:1100]	ENSG00000012048.23	-0.55156	0.0864058	-0.559449	0.0614299	0.228489	1	270.349	358.673	418.135	163.922	257.643	291.483	356.032	325.283	381.4	332.885	228.462	233.728	241.815	245.526	296.179	237.678	274.044	256.228	367.177	237.014	311.12	336.872
ERCC1	ERCC excision repair 1, endonuclease non-catalytic subunit [Source:HGNC Symbol;Acc:HGNC:3433]	ENSG00000012061.15	0.277193	0.149151	0.101746	0.681384	-0.0051501	1	823.478	816.004	571.888	851.175	910.337	895.271	822.095	909.821	820.186	905.448	952.953	1039.55	859.02	864.083	825.6	829.171	837.986	779.224	788.715	909.566	866.997	703.294
SEMA3B	semaphorin 3B [Source:HGNC Symbol;Acc:HGNC:10724]	ENSG00000012171.20	-0.00775297	0.988742	0.0521298	0.921355	0.0519511	1	209.236	311.649	270.006	196.503	309.171	279.472	249.581	341.79	320.482	268.971	310.79	312.543	309.754	276.085	249.901	243.079	398.609	187.306	281.343	296.774	318.256	210.791
MBTPS2	membrane bound transcription factor peptidase, site 2 [Source:HGNC Symbol;Acc:HGNC:15455]	ENSG00000012174.12	-0.0198822	0.947573	0.00292117	0.99273	0.0315918	1	909.452	1040.98	1117.53	983.535	1031.43	1009.78	966.118	959.341	981.751	925.421	972.506	991.985	940.777	944.169	1046.81	911.548	872.713	1080.05	1052.89	855.883	992.586	1094.34
PRICKLE3	prickle planar cell polarity protein 3 [Source:HGNC Symbol;Acc:HGNC:6645]	ENSG00000012211.13	0.56519	0.09068	0.394644	0.256374	0.0640838	1	76.6508	76.5292	56.2513	123.196	106.492	81.6794	91.2445	96.1283	76.8097	69.2401	110.114	100.557	108.241	120.129	93.4816	70.2229	78.514	110.275	95.3706	94.1978	83.4886	99.4856
EXTL3	exostosin like glycosyltransferase 3 [Source:HGNC Symbol;Acc:HGNC:3518]	ENSG00000012232.9	-0.175473	0.592159	-0.00566535	0.990506	-0.0512432	1	4122.57	3384.8	5430.13	4034.94	3621.6	3803.7	4223.19	3635.4	3569.44	2940.04	4239.92	3668.99	3304.81	3087.52	3269.08	3824.45	3650.14	3566.1	3147.23	3291.86	3991.04	3405.17
ELOVL5	ELOVL fatty acid elongase 5 [Source:HGNC Symbol;Acc:HGNC:21308]	ENSG00000012660.14	0.165688	0.451283	0.0506478	0.861654	0.110029	1	1475.01	1384.9	1101.59	1648.39	1432.49	1352.52	1638.82	1294.33	1400.23	1346.19	1536.46	1324.91	1470.47	1523.74	1325.4	1203.24	1360.41	1208.16	1401.95	1328.9	1432.15	1335.67
ALOX5	arachidonate 5-lipoxygenase [Source:HGNC Symbol;Acc:HGNC:435]	ENSG00000012779.11	-0.951257		-0.498014		1.73614	1	2.07164	1.84408	0.937522	2.0363	0.858808	0	0.894554	0.970993	0	0	1.02911	0	0	0	0	0	0	0	0.953706	0	1.42716	0
CALCOCO1	calcium binding and coiled-coil domain 1 [Source:HGNC Symbol;Acc:HGNC:29306]	ENSG00000012822.16	-0.177154	0.236166	0.045631	0.828298	-0.110125	1	2245.66	2269.14	2449.74	1914.13	2101.5	2139.68	2460.02	2419.72	2251.32	2251.64	2711.7	2282.93	2306.46	2384.66	2363.88	2160.71	2688.35	2206.31	2189.71	2054.12	2320.55	2157.16
UBR7	ubiquitin protein ligase E3 component n-recognin 7 [Source:HGNC Symbol;Acc:HGNC:20344]	ENSG00000012963.15	-0.0247953	0.952696	-0.0637384	0.857425	0.200188	1	560.38	611.311	661.89	536.566	614.048	649.432	713.854	601.045	612.712	492.67	626.726	584.32	605.69	505.805	589.582	528.023	573.756	585.431	719.094	552.019	685.034	663.894
MAP4K5	mitogen-activated protein kinase kinase kinase kinase 5 [Source:HGNC Symbol;Acc:HGNC:6867]	ENSG00000012983.11	-0.00188224	0.994741	-0.0181777	0.948758	0.116975	1	846.266	1074.17	953.459	905.137	1031.43	933.708	989.377	1055.47	1039.14	995.993	976.623	981.114	1061.68	1007.39	985.722	871.035	874.223	890.31	981.363	957.171	934.787	1057.9
EHD3	EH domain containing 3 [Source:HGNC Symbol;Acc:HGNC:3244]	ENSG00000013016.16	0.161493	0.702173	0.120395	0.77727	0.0577438	1	2344.06	2917.33	2571.62	3232.63	2878.73	2574.5	2195.24	2677.03	2752.79	3175.73	2173.47	2965.09	2943.24	3670.24	2653.58	3462.53	2569.82	2430.92	2762.89	3620.03	2563.88	2622.09
PSMC4	proteasome 26S subunit, ATPase 4 [Source:HGNC Symbol;Acc:HGNC:9551]	ENSG00000013275.8	0.277602	0.00103367	0.164024	0.0787263	0.00583836	1	1239.88	1201.42	994.71	1400.98	1374.95	1377.34	1183.49	1180.73	1060.33	1095.86	1265.8	1284.15	1263.2	1246.6	1355.95	1439.57	1287.93	1348.44	1373.34	1407.9	1302.28	1366.2
MAN2B2	mannosidase alpha class 2B member 2 [Source:HGNC Symbol;Acc:HGNC:29623]	ENSG00000013288.9	-0.0568306	0.917852	0.303338	0.368474	0.240313	1	468.191	342.076	443.448	450.023	383.887	373.964	253.159	378.687	367.274	364.842	362.246	413.101	469.813	430.988	317.467	411.885	306.506	377.044	479.714	450.731	326.819	409.762
SLC7A14	solute carrier family 7 member 14 [Source:HGNC Symbol;Acc:HGNC:29326]	ENSG00000013293.6	-1.02472		0.125339		-0.708947	1	6.21493	4.61019	10.3127	5.09076	3.43523	1.60156	0	0.970993	5.29722	6.65771	1.02911	2.71777	3.4545	6.32256	4.6278	4.05132	5.28459	4.05423	3.81482	6.07728	0.713578	0.985006
CLDN11	claudin 11 [Source:HGNC Symbol;Acc:HGNC:8514]	ENSG00000013297.11	0.440975		-3.0949		1.90278	1	2.07164	2.76611	0	5.09076	0.858808	0.800779	0.894554	1.94199	2.64861	6.65771	1.02911	0	0	0	0.925561	0	3.01977	0	0.953706	8.10304	1.42716	2.95502
SLC25A39	solute carrier family 25 member 39 [Source:HGNC Symbol;Acc:HGNC:24279]	ENSG00000013306.16	0.270143	0.110031	0.269281	0.088227	0.045976	1	1175.66	1180.21	901.896	1283.89	1371.52	1261.23	1160.24	1206.94	1111.53	1013.3	1340.93	1543.69	1287.38	1251.87	1130.11	1332.89	1118.82	1248.7	1221.7	1344.09	1205.95	1214.51
MVP	major vault protein [Source:HGNC Symbol;Acc:HGNC:7531]	ENSG00000013364.19	0.0518959	0.927225	0.168777	0.690188	-0.109487	1	435.045	342.998	363.758	453.078	354.688	376.366	294.308	345.674	321.365	352.858	304.616	388.641	399.571	379.353	390.587	495.612	295.937	501.103	380.529	384.894	254.747	550.618
NUB1	negative regulator of ubiquitin like proteins 1 [Source:HGNC Symbol;Acc:HGNC:17623]	ENSG00000013374.16	0.0345216	0.86136	0.0715945	0.641682	-0.0409626	1	698.144	750.539	753.767	758.523	752.316	747.127	738.902	702.999	718.656	679.086	789.325	763.693	757.688	680.729	725.64	742.743	781.365	825.442	739.122	744.467	735.698	777.17
PGM3	phosphoglucomutase 3 [Source:HGNC Symbol;Acc:HGNC:8907]	ENSG00000013375.16	0.168996	0.434195	0.186252	0.33867	0.130062	1	972.637	1091.69	1192.53	1069.06	1184.3	1406.17	1003.69	1056.44	1259.86	1207.71	1217.43	1206.69	1395.62	1317.2	1040.33	1178.94	1161.86	980.314	1117.74	1300.54	1335.1	1021.45
RWDD2A	RWD domain containing 2A [Source:HGNC Symbol;Acc:HGNC:21385]	ENSG00000013392.8	0.269994	0.183594	0.201655	0.337375	0.129671	1	305.567	336.544	348.758	328.863	429.404	435.624	346.192	360.239	376.103	339.543	364.304	429.407	444.48	400.429	339.681	355.166	354.823	321.906	384.343	388.946	431.001	296.487
CLK1	CDC like kinase 1 [Source:HGNC Symbol;Acc:HGNC:2068]	ENSG00000013441.16	-0.0425244	0.884094	0.0595077	0.807035	-0.0200612	1	968.493	868.56	915.959	851.175	887.149	932.907	901.71	897.198	868.744	1203.71	980.739	981.114	1035.2	1023.2	899.645	869.684	1045.59	870.849	925.095	903.489	947.631	855.97
POLR3B	RNA polymerase III subunit B [Source:HGNC Symbol;Acc:HGNC:30348]	ENSG00000013503.10	0.0151086	0.956102	-0.102211	0.571808	0.0692812	1	414.329	422.293	459.386	464.277	425.969	422.01	486.637	441.802	394.643	443.403	386.944	453.867	384.601	428.88	426.683	411.885	360.107	455.696	455.871	410.216	400.317	464.923
ANGEL1	angel homolog 1 [Source:HGNC Symbol;Acc:HGNC:19961]	ENSG00000013523.10	-0.203337	0.413386	0.0250467	0.945396	-0.0241377	1	517.911	579.04	458.448	492.785	512.709	349.94	451.75	635.03	462.624	620.498	571.155	650.905	446.783	542.686	560.89	529.373	414.463	561.106	562.687	497.324	421.724	548.648
RNF14	ring finger protein 14 [Source:HGNC Symbol;Acc:HGNC:10058]	ENSG00000013561.18	0.307869	0.21945	0.271717	0.267096	0.257248	1	1284.42	1427.32	1276.9	1736.97	1662.65	1542.3	1201.39	1201.12	1344.61	1348.85	1301.82	1717.63	1515.38	1627	1318	1274.82	989.729	1303.03	1375.24	1526.41	1463.55	1436.14
DNASE1L1	deoxyribonuclease 1 like 1 [Source:HGNC Symbol;Acc:HGNC:2957]	ENSG00000013563.14	0.184157	0.304853	0.343511	0.0126335	0.237148	1	487.872	427.826	432.197	459.186	552.214	516.502	421.335	485.497	422.895	411.446	561.893	563.937	558.478	525.826	412.8	455.099	495.997	470.291	542.659	559.11	565.153	499.398
DDX11	DEAD/H-box helicase 11 [Source:HGNC Symbol;Acc:HGNC:2736]	ENSG00000013573.17	-0.394765	0.353673	-0.498884	0.178912	0.101691	1	103.582	126.319	134.066	73.3069	110.786	94.4919	98.4009	163.127	160.682	143.806	81.2995	108.711	117.453	90.6233	116.621	108.035	116.261	80.2738	122.074	115.468	124.876	89.6355
HEBP1	heme binding protein 1 [Source:HGNC Symbol;Acc:HGNC:17176]	ENSG00000013583.10	0.176795	0.600275	0.279932	0.312196	0.0491265	1	519.983	631.596	339.383	535.548	647.542	487.674	552.834	552.495	491.759	436.745	549.543	731.08	564.236	622.772	584.029	567.185	463.534	527.861	506.418	591.522	526.62	585.093
GPRC5A	G protein-coupled receptor class C group 5 member A [Source:HGNC Symbol;Acc:HGNC:9836]	ENSG00000013588.8	-0.30121		0.850793	0.626664	0.354209	1	69.4001	70.9969	23.438	71.2706	35.2111	15.2148	19.6802	32.0428	82.1069	110.518	21.6113	52.9965	166.968	197.053	32.3946	125.591	21.1384	31.623	31.4723	182.318	22.8345	43.3403
MAMLD1	mastermind like domain containing 1 [Source:HGNC Symbol;Acc:HGNC:2568]	ENSG00000013619.14	0.314215	0.854023	-0.00276752	0.999116	0.343446	1	76.6508	69.1529	122.815	96.7244	70.4223	159.355	93.0336	83.5054	185.403	149.133	86.445	89.6863	194.604	147.526	39.7991	187.711	141.929	40.5423	41.9631	295.761	156.273	42.3553
CD6	CD6 molecule [Source:HGNC Symbol;Acc:HGNC:1691]	ENSG00000013725.14	-4.34054		0.756897		-1.54736	1	7.25075	2.76611	0.937522	0	0	0	0.894554	0.970993	0	0	1.02911	1.35888	0	1.05376	0.925561	1.35044	3.77471	0.810847	0.953706	0	0.713578	0.985006
TACC3	transforming acidic coiled-coil containing protein 3 [Source:HGNC Symbol;Acc:HGNC:11524]	ENSG00000013810.19	-0.342318	0.40922	-0.381203	0.305167	0.0330465	1	459.905	620.532	890.646	358.389	548.779	651.033	584.144	863.213	767.214	693.733	482.651	539.477	622.962	577.46	573.848	700.879	716.44	486.508	653.289	697.874	608.682	541.753
UFL1	UFM1 specific ligase 1 [Source:HGNC Symbol;Acc:HGNC:23039]	ENSG00000014123.10	-0.104392	0.52107	-0.125504	0.401778	-0.0774278	1	1002.68	993.957	1071.59	939.754	954.995	956.13	1045.73	884.575	934.959	898.79	875.77	828.919	867.081	884.104	1022.74	835.923	968.59	1037.07	965.15	781.943	951.199	967.276
POLA2	DNA polymerase alpha 2, accessory subunit [Source:HGNC Symbol;Acc:HGNC:30073]	ENSG00000014138.9	-0.269038		-0.335344	0.455893	0.142014	1	52.8269	78.3732	60.9389	54.9802	53.2461	51.2498	60.8297	85.4474	88.287	87.8817	64.8338	57.0731	67.9386	63.2256	63.8637	67.5221	53.6009	43.7857	82.9724	67.8629	50.664	49.2503
ZC3H3	zinc finger CCCH-type containing 3 [Source:HGNC Symbol;Acc:HGNC:28972]	ENSG00000014164.7	-0.130044	0.508762	-0.0262995	0.928184	-0.0157744	1	445.403	461.941	531.575	429.66	413.946	470.858	503.634	471.903	405.237	411.446	447.662	463.379	429.51	423.611	479.44	529.373	455.985	471.102	499.742	465.925	453.122	490.533
CAPN1	calpain 1 [Source:HGNC Symbol;Acc:HGNC:1476]	ENSG00000014216.15	0.0717631	0.752954	0.148166	0.384704	0.0240171	1	2487.01	2118.84	2156.3	2783.63	2158.19	2177.32	2301.69	2233.28	2016.48	1937.39	2522.34	2388.92	2191.31	2309.84	2393.5	2401.08	2237.65	2306.86	2352.79	2442.05	2233.5	2462.51
ACP3	acid phosphatase 3 [Source:HGNC Symbol;Acc:HGNC:125]	ENSG00000014257.16	-0.796307		-0.176286	0.92733	-0.391729	1	25.8955	38.7256	19.688	18.3267	21.4702	9.60935	82.299	41.7527	21.1889	13.3154	83.3577	27.1777	18.424	15.8064	32.3946	17.5557	27.9329	42.9749	24.7964	8.10304	16.4123	46.2953
MDH1	malate dehydrogenase 1 [Source:HGNC Symbol;Acc:HGNC:6970]	ENSG00000014641.20	0.398878	0.09068	0.237719	0.350167	0.102234	1	10711.4	10435.6	7832.06	12815.5	12565.2	12775.6	10285.6	10443	9949.94	9319.46	11215.2	13645.9	11249	10966.5	11336.3	9623.24	8610.87	11909.7	11083	9601.09	12445.5	11355.1
SLC30A9	solute carrier family 30 member 9 [Source:HGNC Symbol;Acc:HGNC:1329]	ENSG00000014824.14	0.0671309	0.812364	0.00583892	0.984771	-0.0243741	1	1807.51	1911.39	1835.67	1904.96	2019.06	1893.84	1886.61	1730.31	1755.15	1841.52	1768.01	1814.11	1889.61	1756.62	2056.6	1705.61	1625.39	2060.36	1973.22	1511.22	1900.26	1929.63
MTMR11	myotubularin related protein 11 [Source:HGNC Symbol;Acc:HGNC:24307]	ENSG00000014914.21	0.130961		0.179874	0.886735	-0.0293471	1	42.4687	19.3628	30.9382	50.9076	25.7643	26.4257	19.6802	25.2458	29.1347	43.9409	37.0479	28.5366	32.242	34.7741	31.4691	51.3168	24.1581	23.5146	23.8426	57.7341	22.1209	25.6102
COX15	cytochrome c oxidase assembly homolog COX15 [Source:HGNC Symbol;Acc:HGNC:2263]	ENSG00000014919.12	-0.139797	0.521881	0.0678852	0.797009	0.0292431	1	529.305	575.352	615.014	535.548	529.026	494.881	459.801	520.452	497.056	460.713	486.768	531.324	505.509	517.396	547.932	513.168	533.744	557.052	562.687	475.041	558.731	600.854
CCDC88C	coiled-coil domain containing 88C [Source:HGNC Symbol;Acc:HGNC:19967]	ENSG00000015133.19	1.35949		0.568977		-0.0924889	1	5.17911	2.76611	1.87504	6.10891	12.0233	8.80857	0	3.88397	4.41435	13.3154	1.02911	2.71777	13.818	11.5914	2.77668	10.8035	3.77471	5.67593	4.76853	9.11592	2.85431	3.94002
YAF2	YY1 associated factor 2 [Source:HGNC Symbol;Acc:HGNC:17363]	ENSG00000015153.14	0.184462	0.3775	0.112263	0.627748	0.141589	1	632.887	753.305	747.205	704.561	796.974	920.896	793.469	745.723	841.375	679.086	829.46	782.717	949.989	752.384	707.128	691.426	764.756	664.083	741.03	756.621	887.691	733.829
ZMYND11	zinc finger MYND-type containing 11 [Source:HGNC Symbol;Acc:HGNC:16966]	ENSG00000015171.19	-0.0142527	0.94945	0.0581306	0.727401	0.0989197	1	2929.3	2761.5	2657.87	2768.35	2663.17	2834.76	2792.8	2508.08	2603.58	2380.8	2707.58	2611.78	2719.85	2676.55	2674.87	2411.89	2577.37	2752.01	2841.09	2547.39	2898.55	2868.34
WAS	WASP actin nucleation promoting factor [Source:HGNC Symbol;Acc:HGNC:12731]	ENSG00000015285.11	-0.204141		0.211699	0.842842	-0.448616	1	15.5373	12.9085	10.3127	9.16337	12.8821	11.2109	7.15643	13.5939	15.8917	10.6523	14.4075	13.5888	13.818	12.6451	17.5857	24.3079	18.1186	17.0278	11.4445	12.1546	14.9851	16.7451
DPEP1	dipeptidase 1 [Source:HGNC Symbol;Acc:HGNC:3002]	ENSG00000015413.9	0.655907		-1.23172		-0.0430856	1	0	0.922038	0	1.01815	0.858808	0	0.894554	0	0.88287	0	0	0	0	0	0	0	0	0.810847	0	1.01288	0	0
BID	BH3 interacting domain death agonist [Source:HGNC Symbol;Acc:HGNC:1050]	ENSG00000015475.18	0.520015		0.48335	0.122154	0.00584395	1	73.5433	74.6851	51.5637	71.2706	111.645	100.898	70.6698	74.7665	63.5666	78.5609	94.6779	112.787	96.7261	96.9459	94.4072	62.1203	84.5535	87.5715	91.5558	79.0046	84.2022	78.8005
MATR3	matrin 3 [Source:HGNC Symbol;Acc:HGNC:6912]	ENSG00000015479.19	-0.389035	0.299889	-0.191058	0.661889	-0.0418033	1	237.203	189.94	254.068	183.267	153.727	182.578	193.224	185.46	283.401	360.848	185.239	188.885	229.149	283.461	176.782	217.421	194.775	203.523	171.667	213.718	178.394	205.866
NPC1L1	NPC1 like intracellular cholesterol transporter 1 [Source:HGNC Symbol;Acc:HGNC:7898]	ENSG00000015520.14	-0.883791		0.698971		-0.0101507	1	0	1.84408	4.68761	1.01815	2.57643	0	0	1.94199	2.64861	1.33154	1.02911	0	6.90901	1.05376	0.925561	8.10265	0.754942	3.24339	2.86112	3.03864	2.14073	2.95502
XYLT2	xylosyltransferase 2 [Source:HGNC Symbol;Acc:HGNC:15517]	ENSG00000015532.10	-0.0576525	0.899154	0.0387181	0.930939	-0.15785	1	676.392	706.281	869.083	647.544	735.14	781.56	715.643	831.17	701.882	553.921	818.14	812.613	687.446	563.761	769.141	802.162	776.08	775.98	671.409	638.114	783.508	708.219
STMN4	stathmin 4 [Source:HGNC Symbol;Acc:HGNC:16078]	ENSG00000015592.16	-1.83221		-1.58629		1.79742	1	0	0.922038	2.81256	1.01815	0	0	0	0	1.76574	1.33154	0	0	0	0	0	0	0	0	0	2.02576	0.713578	0
NUDCD3	NudC domain containing 3 [Source:HGNC Symbol;Acc:HGNC:22208]	ENSG00000015676.18	-0.0935549	0.545267	0.0597097	0.726642	0.0287852	1	1811.65	1616.33	1930.36	1745.11	1581.07	1696.05	1665.66	1564.27	1597.11	1521.95	1730.96	1767.91	1572.95	1559.56	1631.76	1852.81	1546.12	1731.97	1770.08	1674.29	1634.81	1808.47
ISL1	ISL LIM homeobox 1 [Source:HGNC Symbol;Acc:HGNC:6132]	ENSG00000016082.15	-0.024407	0.986284	-0.213186	0.859563	-0.244531	1	83.9016	286.754	551.263	78.3977	221.573	594.979	127.027	285.472	297.527	158.453	116.289	213.345	257.936	148.58	114.77	286.294	434.847	135.411	93.4632	250.181	373.201	111.306
CHDH	choline dehydrogenase [Source:HGNC Symbol;Acc:HGNC:24288]	ENSG00000016391.11	-0.346404		-0.222089	0.740994	0.245095	1	104.618	106.956	71.2516	95.7063	78.1516	51.2498	133.289	104.867	86.5213	73.2348	128.638	86.9686	62.1811	67.4406	77.7471	74.2743	79.2689	92.4365	126.843	70.9016	82.0614	111.306
IL20RA	interleukin 20 receptor subunit alpha [Source:HGNC Symbol;Acc:HGNC:6003]	ENSG00000016402.13	0.304946		0.295063	0.788285	0.38756	1	110.833	79.2953	16.8754	165.959	79.0104	25.6249	108.241	97.0993	26.4861	73.2348	136.871	91.0452	48.3631	86.4083	136.983	40.5132	36.2372	90.8148	166.899	50.644	48.5233	127.066
CLCA1	chloride channel accessory 1 [Source:HGNC Symbol;Acc:HGNC:2015]	ENSG00000016490.16	0		-1.17515		0	1	0	0	0	0	0	0	0.894554	0	0.88287	0	0	0	0	0	0	0	0	0	0	0	0	0
GLT8D1	glycosyltransferase 8 domain containing 1 [Source:HGNC Symbol;Acc:HGNC:24870]	ENSG00000016864.18	-0.0248367	0.9098	0.0406032	0.825277	0.0693833	1	567.63	592.871	521.262	531.475	555.649	563.748	542.994	582.596	614.478	569.9	566.009	585.679	601.084	620.664	551.634	573.938	570.736	548.132	597.02	545.942	606.541	600.854
ATP2C1	ATPase secretory pathway Ca2+ transporting 1 [Source:HGNC Symbol;Acc:HGNC:13211]	ENSG00000017260.19	0.0659481	0.738397	0.12259	0.427425	0.157075	1	2456.97	2236.86	2488.18	2609.52	2445.89	2461.59	2152.3	2090.55	2418.18	2316.88	2175.53	2327.77	2725.6	2542.72	2216.72	2245.78	2060.99	2145.5	2449.12	2418.76	2368.36	2425.08
IGF1	insulin like growth factor 1 [Source:HGNC Symbol;Acc:HGNC:5464]	ENSG00000017427.16	0.611318		-0.468867		0.0380126	1	2.07164	0	6.56265	1.01815	2.57643	10.4101	1.78911	1.94199	7.06296	3.99462	1.02911	2.71777	8.06051	0	6.47892	1.35044	9.81424	0.810847	0.953706	7.09016	9.99009	3.94002
SLC38A5	solute carrier family 38 member 5 [Source:HGNC Symbol;Acc:HGNC:18070]	ENSG00000017483.15	-0.521468		-0.429592		-1.50144	1	0	0	2.81256	1.01815	0	0.800779	0	0.970993	0.88287	0	0	0	1.1515	0	2.77668	4.05132	0	0	0	3.03864	0	0
RALBP1	ralA binding protein 1 [Source:HGNC Symbol;Acc:HGNC:9841]	ENSG00000017797.13	-0.0154448	0.949167	0.0750131	0.667606	0.043414	1	1041	1087.08	1230.97	1149.49	1062.35	1114.68	1077.94	971.964	1047.97	972.025	1105.26	1044.98	1066.29	1076.94	1068.1	1050.64	1063.71	1151.4	1111.07	1141.52	1047.53	1172.16
RUFY3	RUN and FYVE domain containing 3 [Source:HGNC Symbol;Acc:HGNC:30285]	ENSG00000018189.13	0.13692	0.595887	0.105704	0.690188	0.184105	1	450.582	563.365	512.824	547.766	616.624	519.705	662.864	566.089	608.297	588.541	684.356	648.188	643.689	630.148	547.932	429.44	550.353	424.884	555.057	544.929	666.481	453.103
CNTN1	contactin 1 [Source:HGNC Symbol;Acc:HGNC:2171]	ENSG00000018236.15	-0.0559192	0.970431	0.03746	0.978228	0.187207	1	2723.18	2454.47	1850.67	2710.32	2807.44	1355.72	1339.15	2089.58	2330.78	3766.93	1596.15	2447.35	2086.52	3864.14	2984.93	2189.07	1379.28	1373.57	2803.9	2406.6	1931.65	1592.75
SLC11A1	solute carrier family 11 member 1 [Source:HGNC Symbol;Acc:HGNC:10907]	ENSG00000018280.17	-0.114568		-0.430092		-0.985247	1	2.07164	10.1424	3.75009	3.05446	5.15285	5.60545	9.84009	4.85497	2.64861	2.66308	3.08732	8.1533	5.75751	0	3.70224	6.75221	12.0791	10.541	3.81482	4.05152	4.28147	4.92503
WWTR1	WW domain containing transcription regulator 1 [Source:HGNC Symbol;Acc:HGNC:24042]	ENSG00000018408.14	-0.172723	0.744842	-0.053666	0.932678	-0.0402272	1	3743.46	3437.36	2082.24	3511.61	2886.46	1862.61	3703.45	3147.96	2583.28	3246.3	3184.06	3100.97	2551.73	3314.07	3935.48	2382.18	2356.17	3951.26	3788.12	2449.14	2175.7	3889.79
AGPS	alkylglycerone phosphate synthase [Source:HGNC Symbol;Acc:HGNC:327]	ENSG00000018510.16	0.0578006	0.789561	0.0268441	0.912681	0.112951	1	1654.21	1572.07	1770.98	1743.08	1716.76	1735.29	1761.38	1478.82	1730.43	1585.87	1649.66	1598.05	1802.1	1633.33	1585.49	1559.76	1518.19	1869	1727.16	1585.16	1734.71	2021.23
ZNF806	zinc finger protein 806 [Source:HGNC Symbol;Acc:HGNC:33228]	ENSG00000018607.6	-1.75468		0.860442		-0.951704	1	1.03582	2.76611	1.87504	1.01815	0.858808	0	0	1.94199	0	0	1.02911	0	1.1515	1.05376	2.77668	4.05132	0	3.24339	2.86112	2.02576	0.713578	0
CXorf56	chromosome X open reading frame 56 [Source:HGNC Symbol;Acc:HGNC:26239]	ENSG00000018610.14	-0.110264	0.699981	-0.0896816	0.758864	-0.0622193	1	304.532	308.883	337.508	273.883	282.548	323.515	327.407	282.559	311.653	243.672	280.946	316.62	260.239	245.526	304.509	307.901	325.38	318.663	317.584	240.052	323.251	322.097
ATP1A2	ATPase Na+/K+ transporting subunit alpha 2 [Source:HGNC Symbol;Acc:HGNC:800]	ENSG00000018625.15	-0.666816	0.210606	-0.0824089	0.925775	0.0121833	1	684.678	1060.34	1551.6	414.388	1015.97	684.666	735.323	1108.87	837.844	873.491	994.118	906.376	687.446	752.384	829.302	622.553	841.76	509.212	795.391	576.329	904.816	551.603
TTC27	tetratricopeptide repeat domain 27 [Source:HGNC Symbol;Acc:HGNC:25986]	ENSG00000018699.13	0.0501513	0.876236	0.036698	0.913356	-0.0623411	1	311.782	243.418	254.068	270.828	280.83	281.874	253.159	261.197	217.186	238.346	228.462	279.93	240.664	249.741	307.286	249.832	254.415	274.877	288.019	264.362	207.651	290.577
ZNF582	zinc finger protein 582 [Source:HGNC Symbol;Acc:HGNC:26421]	ENSG00000018869.16	-0.143218		0.0142929	0.98404	-0.0148841	1	58.006	67.3088	91.8771	72.2888	56.6814	67.2654	62.6188	52.4336	70.6296	71.9032	66.892	69.3031	47.2116	71.6556	53.6825	55.3681	107.202	61.6244	57.2224	64.8243	91.3379	60.0854
VSIG2	V-set and immunoglobulin domain containing 2 [Source:HGNC Symbol;Acc:HGNC:17149]	ENSG00000019102.12	0.781396		1.25473		0.0756609	1	0	0	0	0	0.858808	0	0	0	0.88287	0	0	4.07665	0	0	0	0	0.754942	0.810847	0	1.01288	0	0.985006
PHLDB1	pleckstrin homology like domain family B member 1 [Source:HGNC Symbol;Acc:HGNC:23697]	ENSG00000019144.19	-0.0555648	0.88678	-0.0613557	0.860168	-0.0835519	1	3069.14	3280.61	4089.47	2973	3574.36	3515.42	2810.69	3572.28	3463.5	3890.76	3095.55	3095.54	3355.48	3537.47	3063.61	4013.51	3712.8	3102.3	3010.85	3652.44	3465.13	2950.09
PRDM11	PR/SET domain 11 [Source:HGNC Symbol;Acc:HGNC:13996]	ENSG00000019485.13	-0.215916	0.610975	-0.130939	0.777122	-0.057664	1	1473.97	1130.42	1901.29	1327.67	1003.95	1540.7	1753.33	1238.02	1448.79	1145.13	1462.36	1040.91	1430.16	1198.12	1222.67	1544.9	1706.17	1452.23	1237.91	1485.89	1548.46	1405.6
SYT13	synaptotagmin 13 [Source:HGNC Symbol;Acc:HGNC:14962]	ENSG00000019505.8	-0.390381	0.643652	-0.323508	0.704117	-0.228894	1	310.747	162.279	484.699	203.63	165.75	354.745	313.988	230.125	301.942	138.48	272.713	168.502	210.725	125.397	285.073	275.49	525.44	317.852	185.019	217.769	535.183	304.367
SNAI2	snail family transcriptional repressor 2 [Source:HGNC Symbol;Acc:HGNC:11094]	ENSG00000019549.13	-0.0269311		-0.138186	0.934518	0.0155232	1	6.21493	35.9595	59.0639	12.2178	35.2111	48.0467	17.8911	47.5787	39.7292	18.6416	12.3493	25.8188	42.6056	30.559	7.40449	37.8124	51.336	9.73016	10.4908	42.5409	44.9554	5.91004
CD74	CD74 molecule [Source:HGNC Symbol;Acc:HGNC:1697]	ENSG00000019582.15	-0.0952809		-0.193885	0.875853	0.121894	1	16.5731	15.6746	15.0003	18.3267	12.0233	14.414	21.4693	25.2458	7.06296	9.32079	18.5239	13.5888	12.6665	10.5376	18.5112	18.9062	12.834	22.7037	19.0741	21.2705	9.27651	32.5052
HGF	hepatocyte growth factor [Source:HGNC Symbol;Acc:HGNC:4893]	ENSG00000019991.18	-0.224927		-0.768229		-1.0688	1	1.03582	0	0	0	0.858808	0	0	2.91298	1.76574	0	0	1.35888	1.1515	0	0.925561	0	0.754942	1.62169	0	0	2.85431	0
ZRANB1	zinc finger RANBP2-type containing 1 [Source:HGNC Symbol;Acc:HGNC:18224]	ENSG00000019995.6	-0.161172	0.384528	0.0344027	0.898335	-0.0851139	1	1477.08	1438.38	1519.72	1382.65	1327.72	1258.02	1361.51	1364.25	1258.09	1272.95	1388.27	1401.01	1235.56	1368.83	1627.14	1212.7	1276.61	1440.06	1502.09	1078.72	1209.51	1453.87
NCDN	neurochondrin [Source:HGNC Symbol;Acc:HGNC:17597]	ENSG00000020129.16	-0.0105496	0.975443	-0.0237719	0.935595	0.00895745	1	1031.68	979.204	946.897	946.881	958.43	1031.4	864.139	1081.69	947.32	969.362	820.198	1078.95	930.413	974.728	905.198	1222.15	890.831	964.908	992.808	1221.53	825.609	967.276
ADGRA2	adhesion G protein-coupled receptor A2 [Source:HGNC Symbol;Acc:HGNC:17849]	ENSG00000020181.18	-0.0257556	0.974694	0.0398437	0.955108	-0.186357	1	648.424	694.295	1207.53	581.365	693.917	1239.61	695.963	778.737	1019.71	687.075	844.897	674.007	994.897	715.503	603.466	785.957	1065.22	578.945	493.066	748.518	854.866	553.573
CCT8L1P	chaperonin containing TCP1 subunit 8 like 1, pseudogene [Source:HGNC Symbol;Acc:HGNC:32153]	ENSG00000020219.9	-1.5537		-0.53816		-0.665505	1	0	0.922038	2.81256	0	0	0.800779	0	0.970993	0	0	0	0	0	0	0	0	1.50988	0	0	0	0	0.985006
ZFP64	ZFP64 zinc finger protein [Source:HGNC Symbol;Acc:HGNC:15940]	ENSG00000020256.20	0.0682051	0.80433	-0.146977	0.501298	0.0619401	1	256.884	259.093	200.63	249.447	249.913	250.644	241.53	225.27	231.312	239.677	221.258	201.115	209.573	212.859	246.199	230.925	240.826	234.335	260.362	238.027	224.777	275.802
MNAT1	MNAT1 component of CDK activating kinase [Source:HGNC Symbol;Acc:HGNC:7181]	ENSG00000020426.11	0.102435	0.772968	-0.00876999	0.983835	-0.174845	1	275.529	272.001	238.13	261.665	288.56	289.882	310.41	250.516	269.275	243.672	312.849	267.7	260.239	229.72	331.351	276.84	258.19	313.798	256.547	202.576	283.29	299.442
SAMD4A	sterile alpha motif domain containing 4A [Source:HGNC Symbol;Acc:HGNC:23023]	ENSG00000020577.14	-0.00217664	0.996704	0.203319	0.551308	0.303642	1	3752.78	3889.16	4593.86	4336.31	3960.82	3953.44	3887.73	3782.02	4687.16	4358.13	4105.11	4370.17	5377.51	5372.07	3740.19	4093.19	3200.2	3048.78	3783.35	5282.17	4779.54	3622.85
RUNX3	RUNX family transcription factor 3 [Source:HGNC Symbol;Acc:HGNC:10473]	ENSG00000020633.18	-1.98253		-0.452588		-1.24135	1	0	1.84408	0	0	0	0	0.894554	0	0.88287	1.33154	0	0	1.1515	1.05376	0.925561	0	0.754942	0.810847	0	1.01288	0	0
MRE11	MRE11 homolog, double strand break repair nuclease [Source:HGNC Symbol;Acc:HGNC:7230]	ENSG00000020922.12	-0.385674	0.0891374	-0.30912	0.177492	0.134597	1	465.084	473.928	595.326	323.772	414.805	427.616	593.984	485.497	552.677	532.616	443.545	399.512	426.056	485.783	468.334	324.106	440.131	441.911	500.696	421.358	426.006	491.518
PLEKHB1	pleckstrin homology domain containing B1 [Source:HGNC Symbol;Acc:HGNC:19079]	ENSG00000021300.14	-0.136583	0.823414	0.0189382	0.978014	-0.00402112	1	134.657	157.669	82.5019	118.106	153.727	70.4685	124.343	154.388	128.016	121.17	134.813	163.066	108.241	132.774	129.578	129.642	92.1029	109.464	138.287	87.1077	110.605	116.231
SERPINB1	serpin family B member 1 [Source:HGNC Symbol;Acc:HGNC:3311]	ENSG00000021355.13	0.258313		0.346234	0.701593	-0.182538	1	72.5075	78.3732	33.7508	71.2706	95.3277	55.2537	80.5099	73.7955	41.4949	62.5824	98.7943	103.275	59.8781	63.2256	75.896	49.9663	77.0041	119.194	79.1576	40.5152	51.3776	121.156
CYP3A43	cytochrome P450 family 3 subfamily A member 43 [Source:HGNC Symbol;Acc:HGNC:17450]	ENSG00000021461.16	-2.95058		0.487218		-0.296937	1	4.14329	1.84408	1.87504	1.01815	0	0	0.894554	0.970993	2.64861	0	3.08732	2.71777	0	1.05376	0.925561	1.35044	0	0.810847	1.90741	0	0.713578	0
SLC7A9	solute carrier family 7 member 9 [Source:HGNC Symbol;Acc:HGNC:11067]	ENSG00000021488.13	-0.923921		0.294016		0.110051	1	7.25075	3.68815	1.87504	3.05446	3.43523	0.800779	0.894554	3.88397	2.64861	0	0	6.79442	2.303	1.05376	1.85112	4.05132	1.50988	1.62169	2.86112	1.01288	2.85431	1.97001
SPAST	spastin [Source:HGNC Symbol;Acc:HGNC:11233]	ENSG00000021574.12	0.0382428	0.911651	0.0448691	0.882081	-0.0185345	1	489.944	579.962	699.391	534.53	605.46	675.057	636.922	528.22	555.325	544.6	583.504	570.731	649.447	540.579	604.391	561.784	607.728	548.943	574.131	505.427	615.817	598.884
NRXN3	neurexin 3 [Source:HGNC Symbol;Acc:HGNC:8010]	ENSG00000021645.19	0.403623		0.00861676	0.994626	0.276169	1	54.8986	68.2308	33.7508	69.2343	74.7163	56.0545	60.8297	45.6367	79.4583	89.2133	61.7464	52.9965	74.8476	87.462	27.7668	82.3769	49.0712	22.7037	30.5186	108.378	46.3825	35.4602
OSBPL5	oxysterol binding protein like 5 [Source:HGNC Symbol;Acc:HGNC:16392]	ENSG00000021762.20	-0.285562	0.32163	-0.272905	0.319518	-0.141023	1	477.514	514.497	391.884	426.606	407.075	305.898	517.947	475.787	384.048	426.093	414.73	351.951	346.602	379.353	441.492	364.619	484.673	435.425	449.196	344.379	337.522	443.253
AQR	aquarius intron-binding spliceosomal factor [Source:HGNC Symbol;Acc:HGNC:29513]	ENSG00000021776.11	-0.124085	0.463518	-0.0807536	0.662866	-0.0406241	1	1004.75	1000.41	1269.4	959.099	1004.81	1030.6	1156.66	959.341	1106.24	1013.3	1055.86	951.219	1001.81	1005.29	1049.59	993.925	1031.25	1163.57	1006.16	966.287	1035.4	1113.06
CPS1	carbamoyl-phosphate synthase 1 [Source:HGNC Symbol;Acc:HGNC:2323]	ENSG00000021826.17	-0.480201	0.144977	-0.139128	0.756122	-0.189234	1	1017.18	984.737	1109.09	791.104	827.891	595.779	1260.43	873.894	743.377	801.588	1107.32	819.407	602.235	824.04	1213.41	768.401	774.57	1033.83	1059.57	520.62	709.296	1056.91
FHL1	four and a half LIM domains 1 [Source:HGNC Symbol;Acc:HGNC:3702]	ENSG00000022267.19	0.629554	0.329347	0.392632	0.571903	0.356854	1	3027.71	2827.89	5453.56	4092.97	3722.08	9747.08	2238.17	2995.51	5894.04	2450.04	3271.53	3477.38	7361.55	3472.14	3044.17	3713.71	5458.98	2445.51	3162.49	6429.76	5829.93	3230.82
RTF2	replication termination factor 2 [Source:HGNC Symbol;Acc:HGNC:15890]	ENSG00000022277.12	0.0910363	0.607777	-0.0247683	0.919138	-0.0679861	1	966.422	919.272	816.581	966.226	940.395	969.743	997.428	824.373	776.043	850.855	885.032	866.968	819.869	816.664	960.732	929.104	958.021	979.503	932.724	795.111	922.656	1002.74
GABRA1	gamma-aminobutyric acid type A receptor subunit alpha1 [Source:HGNC Symbol;Acc:HGNC:4075]	ENSG00000022355.18	-0.361326		0		-0.764425	1	1.03582	0	0.937522	0	0	1.60156	0	0	0	0	0	0	0	0	0.925561	0	0	0	0	0	0	0
SLC45A4	solute carrier family 45 member 4 [Source:HGNC Symbol;Acc:HGNC:29196]	ENSG00000022567.9	-0.0247128	0.952706	-0.0284929	0.942379	0.00809449	1	401.899	307.039	339.383	374.68	334.077	321.913	359.611	338.877	323.13	334.217	335.489	345.157	309.754	340.364	333.202	338.961	309.526	357.583	306.14	320.07	333.954	385.137
RNF10	ring finger protein 10 [Source:HGNC Symbol;Acc:HGNC:10055]	ENSG00000022840.16	0.00306054	0.988804	0.128082	0.331729	0.0265232	1	4604.23	4341.88	5115.12	4683.5	4659.04	4741.41	4712.51	4379.18	4319	3806.88	4897.52	4716.69	4660.13	4555.4	4390.86	4704.94	4594.58	4602.37	4433.78	4453.63	4857.32	4887.6
ZNF839	zinc finger protein 839 [Source:HGNC Symbol;Acc:HGNC:20345]	ENSG00000022976.15	-0.0642727	0.823159	-0.141236	0.528853	-0.0704282	1	218.558	210.225	240.943	217.884	205.255	217.812	206.642	219.444	211.006	230.357	190.385	199.756	183.089	213.913	224.911	203.917	217.423	201.09	215.538	178.267	194.807	218.671
ZDHHC6	zinc finger DHHC-type palmitoyltransferase 6 [Source:HGNC Symbol;Acc:HGNC:19160]	ENSG00000023041.11	-0.0907931	0.735868	-0.169273	0.431939	0.0383003	1	358.394	336.544	304.695	350.244	303.159	287.48	335.458	324.312	322.248	348.864	294.325	312.543	298.239	279.246	338.755	337.61	255.925	308.122	324.26	297.787	285.431	358.542
GRAMD1B	GRAM domain containing 1B [Source:HGNC Symbol;Acc:HGNC:29214]	ENSG00000023171.18	-0.368289	0.597525	-0.285605	0.690188	-0.151885	1	501.338	443.5	225.005	459.186	296.289	181.777	762.16	461.222	226.898	423.43	610.261	311.184	209.573	402.536	473.887	189.062	280.083	473.535	524.538	230.937	153.419	457.043
RNH1	ribonuclease/angiogenin inhibitor 1 [Source:HGNC Symbol;Acc:HGNC:10074]	ENSG00000023191.17	0.191244	0.255275	0.145801	0.394852	0.0563826	1	1876.91	1646.76	1459.72	1956.89	1849.87	1867.42	1811.47	1711.86	1500.88	1507.3	1917.23	1848.08	1724.95	1733.43	1730.8	1839.3	1798.27	1588.45	1750.05	1917.38	1770.39	1785.82
NDUFS1	NADH:ubiquinone oxidoreductase core subunit S1 [Source:HGNC Symbol;Acc:HGNC:7707]	ENSG00000023228.14	0.143742	0.419936	0.123273	0.48073	0.144621	1	6241.86	5866.01	6422.96	7060.88	6615.4	6772.99	5930.89	5650.21	5788.1	5963.97	5890.61	6437.03	6355.14	6724.04	6305.84	5939.24	4859.56	6808.68	6596.78	6348.73	6291.61	7053.63
RB1CC1	RB1 inducible coiled-coil 1 [Source:HGNC Symbol;Acc:HGNC:15574]	ENSG00000023287.13	-0.0915279	0.464295	0.0491902	0.729018	-0.0407892	1	2883.73	2812.22	3151.01	2712.36	2632.25	2957.28	2648.77	2520.7	2870.21	2665.75	2732.28	2732.72	2863.78	2752.42	2960.87	2879.14	2819.71	2974.19	2777.19	2611.2	2894.98	3026.92
ERP44	endoplasmic reticulum protein 44 [Source:HGNC Symbol;Acc:HGNC:18311]	ENSG00000023318.8	0.109556	0.500427	0.0789495	0.654667	-0.0719455	1	735.433	770.824	674.078	784.995	752.316	816.794	736.218	703.97	700.116	731.016	693.618	724.285	838.293	776.621	799.684	757.598	793.444	850.578	794.437	712.054	734.271	810.66
ALAS1	5'-aminolevulinate synthase 1 [Source:HGNC Symbol;Acc:HGNC:396]	ENSG00000023330.15	0.342259	0.032266	0.328008	0.0240984	0.278179	1	980.923	985.659	1003.15	1260.47	1222.08	1281.25	968.802	1055.47	1028.54	1069.23	1117.61	1349.37	1387.56	1320.36	1001.46	1223.5	970.1	1138.43	1198.81	1480.83	1228.78	1337.64
BIRC3	baculoviral IAP repeat containing 3 [Source:HGNC Symbol;Acc:HGNC:591]	ENSG00000023445.15	-0.822227		-0.125035	0.933108	-0.00579554	1	24.8597	12.9085	11.2503	17.3086	4.29404	7.20701	17.8911	3.88397	12.3602	13.3154	11.3202	12.23	12.6665	6.32256	14.809	10.8035	9.81424	17.8386	14.3056	7.09016	14.2716	17.7301
AKAP11	A-kinase anchoring protein 11 [Source:HGNC Symbol;Acc:HGNC:369]	ENSG00000023516.9	-0.190264	0.282392	-0.0693906	0.754788	0.0383838	1	2645.49	2816.83	3637.58	2628.87	2633.11	2667.39	2963.66	2505.16	3200.4	3158.42	2601.58	2681.08	2791.24	3228.72	2792.42	2852.13	2370.52	2804.72	2848.72	2712.49	2642.38	2894.93
GLRX2	glutaredoxin 2 [Source:HGNC Symbol;Acc:HGNC:16065]	ENSG00000023572.9	0.341559	0.271627	0.239602	0.459872	0.303726	1	380.147	382.646	317.82	511.112	454.31	409.198	401.655	336.935	357.562	324.896	382.828	404.947	449.086	436.256	403.544	279.541	345.008	393.261	422.492	453.77	422.438	446.208
SNAPC1	small nuclear RNA activating complex polypeptide 1 [Source:HGNC Symbol;Acc:HGNC:11134]	ENSG00000023608.5	0.0164956	0.977483	0.0100769	0.983985	-0.0630463	1	123.263	129.085	97.5022	118.106	131.398	104.101	136.867	117.49	113.007	111.849	113.202	127.735	132.423	110.645	138.834	124.241	110.222	142.709	131.611	105.339	104.896	153.661
DERA	deoxyribose-phosphate aldolase [Source:HGNC Symbol;Acc:HGNC:24269]	ENSG00000023697.13	-0.0873325	0.833822	-0.169329	0.612789	0.0309769	1	194.734	225.899	224.068	206.685	201.82	200.195	194.118	203.909	241.906	181.09	193.472	186.167	203.816	150.688	211.028	189.062	221.953	249.741	270.852	170.164	221.209	232.461
STRAP	serine/threonine kinase receptor associated protein [Source:HGNC Symbol;Acc:HGNC:30796]	ENSG00000023734.11	0.0886956	0.641305	0.0950264	0.595876	-0.0393023	1	3949.59	3399.55	3779.15	4321.04	3635.34	3882.98	3425.25	3325.65	3442.31	3065.21	3410.46	3721.98	3846.01	3178.14	3872.55	3654.29	3542.94	4131.26	3853.93	3212.85	3746.28	3998.14
ABCC2	ATP binding cassette subfamily C member 2 [Source:HGNC Symbol;Acc:HGNC:53]	ENSG00000023839.12	-0.891138		-0.125931		-0.880829	1	5.17911	7.3763	13.1253	4.07261	8.58808	1.60156	6.26188	4.85497	11.4773	6.65771	7.20375	13.5888	4.60601	5.2688	7.40449	12.154	1.50988	9.73016	4.76853	5.0644	0.713578	5.91004
DEF6	DEF6 guanine nucleotide exchange factor [Source:HGNC Symbol;Acc:HGNC:2760]	ENSG00000023892.11	-0.719851		-0.541033		-1.44851	1	6.21493	5.53223	2.81256	3.05446	5.15285	0.800779	6.26188	5.82596	1.76574	1.33154	3.08732	0	2.303	4.21504	2.77668	1.35044	5.28459	4.05423	0.953706	2.02576	1.42716	0.985006
PLEKHO1	pleckstrin homology domain containing O1 [Source:HGNC Symbol;Acc:HGNC:24310]	ENSG00000023902.14	0.400744	0.0939404	0.371141	0.101302	0.134928	1	944.669	1205.1	1033.15	1325.63	1234.97	1607.16	1237.17	1247.73	1285.46	1007.98	1853.42	1468.95	1633.98	1222.36	978.318	1189.74	1558.2	951.123	1124.42	1348.14	1534.19	1092.37
GCLM	glutamate-cysteine ligase modifier subunit [Source:HGNC Symbol;Acc:HGNC:4312]	ENSG00000023909.10	0.00459911	0.994238	0.0186331	0.973659	0.270385	1	262.063	321.791	233.443	312.573	296.289	215.409	254.948	230.125	259.564	306.254	272.713	274.495	251.027	268.709	261.008	237.678	186.471	254.606	329.982	245.117	245.471	310.277
UBR2	ubiquitin protein ligase E3 component n-recognin 2 [Source:HGNC Symbol;Acc:HGNC:21289]	ENSG00000024048.10	-0.00440278	0.979968	0.0111894	0.938983	0.00885489	1	1587.91	1548.1	1728.79	1590.35	1599.1	1657.61	1719.33	1529.31	1596.23	1716.36	1716.55	1577.66	1635.13	1677.59	1572.53	1559.76	1571.03	1662.24	1616.53	1577.05	1613.4	1590.78
EHD2	EH domain containing 2 [Source:HGNC Symbol;Acc:HGNC:3243]	ENSG00000024422.12	0.23987	0.903585	0.491596	0.738047	0.0460684	1	216.487	158.591	100.315	246.393	174.338	139.336	36.6767	126.229	169.511	221.036	48.368	161.707	285.572	264.494	110.142	290.345	78.514	120.816	85.8335	329.186	62.7948	165.481
DEPDC1	DEP domain containing 1 [Source:HGNC Symbol;Acc:HGNC:22949]	ENSG00000024526.17	-0.395751	0.584804	-0.391595	0.57294	-0.0299138	1	319.033	599.325	930.959	218.903	565.955	622.205	530.47	724.361	722.188	525.959	420.905	455.226	575.751	460.493	678.436	442.945	588.1	398.937	604.65	462.886	487.373	498.413
CCDC28A	coiled-coil domain containing 28A [Source:HGNC Symbol;Acc:HGNC:21098]	ENSG00000024862.17	0.0387273		0.0385096	0.956555	0.0444796	1	72.5075	61.7766	41.251	62.1073	46.3757	70.4685	51.8841	64.0856	48.5579	66.5771	59.6882	54.3554	67.9386	52.688	62.0126	54.0177	51.336	60.8135	53.4075	58.747	62.0813	60.0854
RRAGD	Ras related GTP binding D [Source:HGNC Symbol;Acc:HGNC:19903]	ENSG00000025039.15	-0.0157742	0.969542	0.0838691	0.774612	0.181412	1	2967.63	3178.27	2970.07	2984.2	3264.33	2761.89	3095.16	2992.6	2891.4	2999.96	3145.98	3326.55	2881.06	3366.76	3143.2	2737.34	2204.43	3199.6	3337.97	2870.5	2999.17	3499.73
HSF2	heat shock transcription factor 2 [Source:HGNC Symbol;Acc:HGNC:5225]	ENSG00000025156.13	0.046192	0.882057	0.0375619	0.902093	0.00583421	1	519.983	506.199	569.076	523.33	543.626	577.362	554.623	488.41	524.425	451.392	583.504	534.041	505.509	454.17	561.815	456.449	576.021	580.566	565.548	437.564	580.852	605.779
PHF20	PHD finger protein 20 [Source:HGNC Symbol;Acc:HGNC:16098]	ENSG00000025293.17	-0.0329482	0.881214	0.0227305	0.918375	0.0334892	1	1465.69	1253.05	1282.53	1495.66	1224.66	1196.36	1334.67	1234.13	1235.14	1370.16	1370.77	1263.76	1271.26	1345.65	1326.33	1215.4	1178.46	1384.93	1329.47	1317.76	1230.92	1345.52
HSD17B6	hydroxysteroid 17-beta dehydrogenase 6 [Source:HGNC Symbol;Acc:HGNC:23316]	ENSG00000025423.11	0.546359		0.777508		-0.565238	1	4.14329	0	2.81256	5.09076	1.71762	3.20312	1.78911	2.91298	2.64861	0	3.08732	2.71777	3.4545	4.21504	1.85112	4.05132	5.28459	0.810847	0.953706	3.03864	0	4.92503
NR1H3	nuclear receptor subfamily 1 group H member 3 [Source:HGNC Symbol;Acc:HGNC:7966]	ENSG00000025434.19	-0.153251		-0.050072	0.952854	-0.166819	1	49.7194	46.1019	30.9382	38.6898	39.5052	35.2343	62.6188	49.5207	41.4949	34.6201	60.7173	44.8432	41.4541	35.8278	31.4691	36.4619	49.0712	35.6773	33.3797	29.3735	39.9603	33.4902
TYMP	thymidine phosphorylase [Source:HGNC Symbol;Acc:HGNC:3148]	ENSG00000025708.14	0.800898		0.451722		-0.294248	1	3.10747	4.61019	1.87504	3.05446	7.72928	5.60545	6.26188	2.91298	2.64861	2.66308	4.11643	8.1533	1.1515	7.37632	4.6278	5.40177	1.50988	3.24339	2.86112	6.07728	2.85431	0
NCAPH2	non-SMC condensin II complex subunit H2 [Source:HGNC Symbol;Acc:HGNC:25071]	ENSG00000025770.19	-0.15101	0.574985	-0.0586793	0.861314	0.0928217	1	577.989	588.26	583.138	510.094	501.544	562.947	695.963	621.436	603.883	496.665	672.007	608.78	507.812	534.256	513.686	567.185	596.404	560.295	644.705	513.53	660.773	571.303
TOMM34	translocase of outer mitochondrial membrane 34 [Source:HGNC Symbol;Acc:HGNC:15746]	ENSG00000025772.8	0.162671	0.488417	-0.0433311	0.894048	-0.0330113	1	574.881	626.986	434.073	603.764	559.084	651.033	576.093	581.625	509.416	487.344	500.146	568.014	502.055	520.557	551.634	683.323	517.89	527.05	537.89	559.11	555.877	560.468
SEC63	SEC63 homolog, protein translocation regulator [Source:HGNC Symbol;Acc:HGNC:21082]	ENSG00000025796.14	-0.0355032	0.865771	-0.0678281	0.683641	-0.0484173	1	1757.79	1573.92	1852.54	1664.68	1624.87	1759.31	1717.54	1516.69	1629.78	1731	1538.52	1459.44	1706.53	1581.69	1775.23	1678.6	1768.83	1844.68	1668.99	1590.22	1730.43	1844.92
KPNA6	karyopherin subunit alpha 6 [Source:HGNC Symbol;Acc:HGNC:6399]	ENSG00000025800.14	-0.0916759	0.545277	0.00736024	0.971964	-0.0284472	1	3671.99	3499.13	4306.97	3807.89	3382.85	3569.87	3985.24	3234.38	3355.79	3219.67	3622.46	3315.68	3424.57	3510.07	3727.23	3574.62	3277.2	3915.58	3528.71	3382.01	3372.37	3917.37
VIM	vimentin [Source:HGNC Symbol;Acc:HGNC:12692]	ENSG00000026025.16	0.164174	0.584781	0.159224	0.583452	0.123361	1	15969.3	14973	9614.28	18910.1	13862	12600.3	12568.5	12704.5	12855.5	13571.1	13461.8	14722.2	14112.8	15403.9	14978.3	12991.2	11828.4	12996.3	16045.1	14214.8	11847.5	15407.5
RTEL1-TNFRSF6B	RTEL1-TNFRSF6B readthrough (NMD candidate) [Source:HGNC Symbol;Acc:HGNC:44095]	ENSG00000026036.22	0.0204804		-0.165588	0.792114	-0.0779118	1	41.4329	47.0239	37.5009	48.8713	43.7992	35.2343	40.2549	43.6947	59.1523	58.5878	37.0479	43.4843	44.9086	52.688	42.5758	58.069	51.336	34.8664	31.4723	61.7857	42.8147	41.3702
FAS	Fas cell surface death receptor [Source:HGNC Symbol;Acc:HGNC:11920]	ENSG00000026103.22	0.292997	0.662785	0.00591656	0.994626	-0.215522	1	120.155	164.123	88.127	128.287	212.985	118.515	100.19	154.388	128.016	121.17	73.0666	145.401	148.544	135.935	164.75	139.095	77.0041	167.034	141.148	115.468	71.3578	142.826
RNASET2	ribonuclease T2 [Source:HGNC Symbol;Acc:HGNC:21686]	ENSG00000026297.15	0.141477		-0.145925	0.799351	0.158962	1	73.5433	73.763	43.126	67.198	79.8692	62.4607	59.9351	86.4184	59.1523	99.8656	49.3971	78.8153	54.1206	90.6233	60.1614	86.4282	60.3954	61.6244	71.5279	93.1849	64.9356	68.9504
CD44	CD44 molecule (Indian blood group) [Source:HGNC Symbol;Acc:HGNC:1681]	ENSG00000026508.19	-0.522347	0.251196	0.0116855	0.987369	0.0267353	1	706.43	630.674	364.696	622.091	275.678	312.304	683.439	452.483	512.065	442.072	748.161	377.77	542.357	453.117	542.379	426.739	428.807	496.238	623.724	386.92	435.282	503.338
KCNG1	potassium voltage-gated channel modifier subfamily G member 1 [Source:HGNC Symbol;Acc:HGNC:6248]	ENSG00000026559.14	-0.342641		-0.26684		-0.162992	1	4.14329	27.6611	11.2503	4.07261	15.4586	12.0117	13.4183	18.4489	7.94583	11.9839	10.2911	16.3066	4.60601	11.5914	6.47892	14.8549	9.81424	4.86508	9.53706	7.09016	6.4222	6.89504
AGPAT4	1-acylglycerol-3-phosphate O-acyltransferase 4 [Source:HGNC Symbol;Acc:HGNC:20885]	ENSG00000026652.15	-0.0296375	0.946658	-0.0160877	0.969066	-0.00165502	1	936.383	666.634	915.021	974.371	747.163	739.119	758.582	765.143	809.592	1075.89	830.49	736.515	835.99	955.76	847.814	970.967	813.827	930.041	862.15	1001.74	799.92	891.43
SLAMF7	SLAM family member 7 [Source:HGNC Symbol;Acc:HGNC:21394]	ENSG00000026751.17	0		1.08474		0	1	0	0	0	0	0	0	0	0	0	1.33154	0	1.35888	1.1515	0	0	0	0	0	0	0	0	0
BTN3A1	butyrophilin subfamily 3 member A1 [Source:HGNC Symbol;Acc:HGNC:1138]	ENSG00000026950.17	-0.335003		-0.334254	0.597037	-0.360568	1	44.5403	31.3493	41.251	35.6353	27.4819	29.6288	47.4114	39.8107	36.1977	57.2563	51.4554	21.7421	31.0905	36.8816	40.7247	37.8124	42.2767	43.7857	23.8426	31.3993	27.8295	46.2953
MIPEP	mitochondrial intermediate peptidase [Source:HGNC Symbol;Acc:HGNC:7104]	ENSG00000027001.10	0.244685	0.384213	0.301803	0.236026	0.352487	1	281.744	269.235	286.882	308.5	352.97	328.319	265.683	240.806	241.024	260.982	284.034	328.85	307.451	324.558	236.018	252.533	180.431	286.229	294.695	275.503	291.853	342.782
PRKCH	protein kinase C eta [Source:HGNC Symbol;Acc:HGNC:9403]	ENSG00000027075.15	-0.611127	0.50179	-0.250994	0.821778	-0.196736	1	179.197	184.408	76.8768	114.033	125.386	47.2459	237.951	163.127	111.242	142.475	208.909	126.376	88.6656	134.881	270.264	81.0265	139.664	260.282	227.936	55.7084	105.609	278.757
INSRR	insulin receptor related receptor [Source:HGNC Symbol;Acc:HGNC:6093]	ENSG00000027644.5	-0.0159867		0.0668388		-0.628182	1	2.07164	3.68815	2.81256	4.07261	0.858808	3.20312	2.68366	1.94199	7.06296	1.33154	4.11643	1.35888	3.4545	3.16128	3.70224	6.75221	9.81424	0.810847	1.90741	5.0644	4.99504	0.985006
IFNGR1	interferon gamma receptor 1 [Source:HGNC Symbol;Acc:HGNC:5439]	ENSG00000027697.14	0.0335746	0.907701	-0.0181415	0.948497	-0.118594	1	620.457	579.962	463.136	656.708	561.661	489.276	597.562	525.307	511.182	537.943	577.329	513.658	496.297	557.439	698.798	549.63	524.685	598.405	597.02	476.053	518.057	587.063
B4GALT7	beta-1,4-galactosyltransferase 7 [Source:HGNC Symbol;Acc:HGNC:930]	ENSG00000027847.14	0.233993	0.197522	0.112696	0.613893	-0.0599434	1	312.818	317.181	298.132	371.625	367.57	352.343	293.414	316.544	335.491	332.885	331.373	364.181	344.299	339.311	310.063	428.09	346.518	337.312	324.26	407.178	323.251	304.367
SH2D2A	SH2 domain containing 2A [Source:HGNC Symbol;Acc:HGNC:10821]	ENSG00000027869.11	-1.02308		-0.493803		1.05747	1	1.03582	0	0	0	0	0	0	0.970993	0.88287	0	2.05821	0	0	0	0	0	0	0	1.90741	0	0	0
VRK2	VRK serine/threonine kinase 2 [Source:HGNC Symbol;Acc:HGNC:12719]	ENSG00000028116.17	0.0364655	0.949167	0.0155864	0.978322	0.0273535	1	200.949	248.95	172.504	189.376	229.302	219.413	229.9	203.909	177.457	169.106	210.967	229.651	180.786	169.655	243.422	172.856	187.981	257.038	259.408	161.048	220.495	238.371
TNFRSF1B	TNF receptor superfamily member 1B [Source:HGNC Symbol;Acc:HGNC:11917]	ENSG00000028137.19	-0.506395		1.09028		0.026	1	2.07164	2.76611	2.81256	3.05446	1.71762	0.800779	0	2.91298	6.18009	0	0	5.43554	8.06051	5.2688	2.77668	1.35044	1.50988	0.810847	2.86112	3.03864	0	0.985006
VEZT	vezatin, adherens junctions transmembrane protein [Source:HGNC Symbol;Acc:HGNC:18258]	ENSG00000028203.18	-0.0436048	0.783291	0.0140048	0.938551	0.0246575	1	1803.37	1857.91	1837.54	1793.98	1806.93	1736.09	1803.42	1669.14	1783.4	1837.53	1746.4	1780.14	1830.89	1799.82	1862.23	1521.95	1782.42	1827.65	1764.36	1678.34	1890.98	1790.74
POU2F2	POU class 2 homeobox 2 [Source:HGNC Symbol;Acc:HGNC:9213]	ENSG00000028277.21	-0.59068		-0.0957114		0.209163	1	8.28657	4.61019	12.1878	6.10891	5.15285	5.60545	4.47277	9.70993	5.29722	9.32079	4.11643	6.79442	6.90901	8.43008	4.6278	12.154	6.79448	11.3519	10.4908	16.2061	5.70862	7.88005
BRD9	bromodomain containing 9 [Source:HGNC Symbol;Acc:HGNC:25818]	ENSG00000028310.18	-0.0512002	0.853319	-0.0663347	0.779989	-0.0721175	1	499.266	517.263	566.263	515.185	511.85	500.487	438.331	555.408	562.388	627.156	482.651	546.271	476.722	567.976	501.654	599.596	588.1	533.537	521.677	560.122	530.188	498.413
SNX1	sorting nexin 1 [Source:HGNC Symbol;Acc:HGNC:11172]	ENSG00000028528.15	-0.237693	0.202119	-0.13822	0.51041	-0.198555	1	2509.8	2069.05	2189.11	2195.14	1755.4	1792.94	2241.75	2024.52	1914.95	1846.85	1930.61	1884.77	1753.74	1726.06	2398.13	2044.57	2086.66	2437.41	2050.47	1740.13	1733.99	2304.91
TBPL1	TATA-box binding protein like 1 [Source:HGNC Symbol;Acc:HGNC:11589]	ENSG00000028839.10	0.164182	0.544255	0.182456	0.487233	0.100752	1	158.481	177.031	182.817	188.358	185.503	207.402	158.336	160.214	190.7	157.122	180.094	158.989	229.149	189.677	176.782	159.352	153.253	184.873	185.973	195.486	171.259	171.391
ARNTL2	aryl hydrocarbon receptor nuclear translocator like 2 [Source:HGNC Symbol;Acc:HGNC:18984]	ENSG00000029153.14	0.113254	0.886965	-0.0767861	0.922921	0.349055	1	134.657	152.136	200.63	171.049	118.516	233.827	150.285	159.243	271.924	126.496	132.755	138.606	221.088	172.817	150.866	175.557	170.617	107.843	170.713	240.052	196.234	159.571
BCLAF1	BCL2 associated transcription factor 1 [Source:HGNC Symbol;Acc:HGNC:16863]	ENSG00000029363.17	0.0246564	0.953477	-0.0939253	0.761269	-0.0233306	1	1857.23	1883.72	2452.56	2027.14	2068.87	2178.92	2247.12	1866.25	2062.38	2062.56	1987.21	1655.12	2035.85	2051.67	2103.8	1698.86	1904.72	1906.3	1919.81	1835.34	1942.36	1775.97
SLC39A9	solute carrier family 39 member 9 [Source:HGNC Symbol;Acc:HGNC:20182]	ENSG00000029364.12	-0.062473	0.701384	0.100093	0.461457	-0.0128426	1	1219.16	1284.4	1426.91	1257.42	1216.07	1290.86	1058.26	1128.29	1160.09	1041.27	1147.45	1203.97	1190.65	1168.62	1272.65	1199.19	1197.34	1159.51	1162.57	1189.12	1233.06	1199.74
ANK1	ankyrin 1 [Source:HGNC Symbol;Acc:HGNC:492]	ENSG00000029534.20	-0.0865523	0.86936	0.29498	0.383204	0.0895937	1	305.567	452.721	338.445	211.776	554.79	293.886	334.563	518.51	359.328	398.131	443.545	563.937	420.298	536.364	293.403	328.157	241.581	321.906	289.927	295.761	313.974	350.662
TFB1M	transcription factor B1, mitochondrial [Source:HGNC Symbol;Acc:HGNC:17037]	ENSG00000029639.11	0.0221234	0.939728	0.00551026	0.984771	0.153749	1	246.526	273.845	318.757	259.629	273.96	317.909	237.951	272.849	278.987	320.901	265.51	275.853	283.269	282.408	259.157	279.541	284.613	293.527	303.278	298.8	323.251	314.217
RABEP1	rabaptin, RAB GTPase binding effector protein 1 [Source:HGNC Symbol;Acc:HGNC:17677]	ENSG00000029725.17	-0.0443589	0.837133	-0.00570254	0.981322	-0.00611907	1	2191.8	2384.39	2371.93	2154.41	2326.51	2256.59	2358.94	2099.29	2274.27	2138.46	2225.96	2205.47	2233.91	2170.74	2282.43	2112.09	2181.78	2367.67	2248.84	2128.06	2324.84	2201.49
HMGB3	high mobility group box 3 [Source:HGNC Symbol;Acc:HGNC:5004]	ENSG00000029993.15	0.136377	0.598759	0.0338536	0.924005	0.115308	1	956.063	1112.9	1065.96	1166.8	1075.23	1213.98	1062.73	953.515	987.932	977.351	957.07	1021.88	1120.41	971.566	1152.32	1061.45	972.365	1127.89	1236.96	1075.68	1203.09	1153.44
NUP160	nucleoporin 160 [Source:HGNC Symbol;Acc:HGNC:18017]	ENSG00000030066.13	-0.0566638	0.771393	-0.0456922	0.818041	0.126085	1	880.449	758.837	882.208	889.865	786.669	747.127	819.411	770.969	753.971	765.636	772.86	736.515	708.173	806.126	808.014	738.691	689.262	831.118	843.076	842.716	742.121	922.95
BAK1	BCL2 antagonist/killer 1 [Source:HGNC Symbol;Acc:HGNC:949]	ENSG00000030110.13	0.302096	0.116486	0.285024	0.127016	0.260882	1	398.791	459.175	342.195	507.04	480.933	487.674	375.713	427.237	397.292	347.532	440.458	498.71	452.54	495.267	420.205	407.833	313.301	369.746	494.973	494.285	393.181	426.508
IKZF2	IKAROS family zinc finger 2 [Source:HGNC Symbol;Acc:HGNC:13177]	ENSG00000030419.16	-0.15602	0.56319	-0.192728	0.427013	-0.0111121	1	425.723	420.449	411.572	369.589	428.545	328.319	432.07	432.092	423.778	537.943	409.585	346.515	352.359	486.837	436.865	364.619	326.135	417.586	423.445	351.469	323.251	438.328
GRN	granulin precursor [Source:HGNC Symbol;Acc:HGNC:4601]	ENSG00000030582.18	-0.165457	0.199141	0.115398	0.389209	0.0421542	1	3981.7	3784.04	3481.96	3418.95	3349.35	3250.36	3537.96	3958.74	3793.69	3561.87	3961.03	4579.44	3607.65	3983.21	3878.1	4653.62	3770.93	3551.51	4248.76	4511.37	3795.52	3740.07
FAM13B	family with sequence similarity 13 member B [Source:HGNC Symbol;Acc:HGNC:1335]	ENSG00000031003.10	0.131564	0.707316	0.116406	0.731476	0.208956	1	1722.57	1855.14	2175.99	2155.43	1835.27	2288.63	1594.99	1614.76	1813.41	1860.16	1408.85	1801.88	2070.4	2212.9	1705.81	1773.13	1956.05	1712.51	2066.68	2491.68	1812.49	1871.51
ARHGAP31	Rho GTPase activating protein 31 [Source:HGNC Symbol;Acc:HGNC:29216]	ENSG00000031081.11	-0.381453	0.120913	-0.254245	0.330567	-0.304112	1	2680.71	2123.45	2446.93	2297.97	1697.86	1563.12	2644.3	2106.08	1764.86	2054.57	2087.03	1725.78	1620.16	1735.54	2479.58	2097.24	2262.56	2854.99	2153.47	1663.15	1676.91	2397.5
CENPQ	centromere protein Q [Source:HGNC Symbol;Acc:HGNC:21347]	ENSG00000031691.7	-0.242055		-0.145625	0.799602	0.0916631	1	76.6508	75.6071	73.1267	48.8713	71.2811	68.0662	82.299	79.6215	73.2782	43.9409	68.9502	52.9965	74.8476	57.9568	92.5561	63.4707	73.9843	79.463	108.722	67.8629	87.77	67.9654
SARS1	seryl-tRNA synthetase 1 [Source:HGNC Symbol;Acc:HGNC:10537]	ENSG00000031698.13	0.127678	0.736373	0.182779	0.565622	0.0170211	1	1617.95	1592.36	1302.22	1819.44	1564.75	1552.71	1518.95	1539.02	1368.45	1326.21	1556.01	1747.52	1630.53	1575.37	1592.89	1684	1385.32	1598.99	1599.36	1618.58	1422.16	1691.26
RANBP3	RAN binding protein 3 [Source:HGNC Symbol;Acc:HGNC:9850]	ENSG00000031823.14	-0.0443239	0.830998	0.0607099	0.727401	-0.0308291	1	1406.65	1198.65	1141.9	1313.42	1160.25	1157.13	1281.9	1331.23	1058.56	1103.85	1277.12	1281.43	1211.38	1207.61	1331.88	1286.97	1278.12	1320.06	1331.37	1266.1	1163.13	1357.34
ARID4A	AT-rich interaction domain 4A [Source:HGNC Symbol;Acc:HGNC:9885]	ENSG00000032219.19	0.0357206	0.893252	0.0629165	0.761219	0.0218214	1	624.601	532.938	567.201	566.092	592.578	606.19	567.147	583.567	637.432	604.52	586.591	614.216	637.932	663.869	580.327	610.399	582.06	657.597	631.353	644.191	559.445	637.299
EIPR1	EARP complex and GARP complex interacting protein 1 [Source:HGNC Symbol;Acc:HGNC:12383]	ENSG00000032389.12	0.321515	0.0857973	0.0705957	0.81561	0.189535	1	225.809	198.238	185.629	233.157	261.078	262.655	199.486	189.344	192.466	162.448	189.356	210.627	195.755	188.623	180.484	201.216	212.894	166.224	198.371	222.834	237.621	204.881
PNPLA6	patatin like phospholipase domain containing 6 [Source:HGNC Symbol;Acc:HGNC:16268]	ENSG00000032444.16	0.153527	0.549014	0.513329	0.00144181	0.187365	1	619.421	558.755	652.515	725.942	628.648	682.264	568.936	560.263	554.442	563.242	877.829	794.947	701.264	830.363	523.867	617.152	605.463	530.294	627.539	748.518	616.531	600.854
IFT88	intraflagellar transport 88 [Source:HGNC Symbol;Acc:HGNC:20606]	ENSG00000032742.17	-0.0133929	0.96679	-0.0513604	0.841712	0.0308555	1	388.433	391.866	420.947	428.642	373.582	390.78	400.76	371.89	361.977	355.521	372.537	365.54	366.177	339.311	377.629	344.363	433.337	392.45	359.547	389.959	419.584	415.672
ALG1	ALG1 chitobiosyldiphosphodolichol beta-mannosyltransferase [Source:HGNC Symbol;Acc:HGNC:18294]	ENSG00000033011.12	0.204382	0.386966	0.0950214	0.747928	0.165427	1	205.093	214.835	213.755	259.629	266.231	207.402	189.645	202.938	196.88	193.073	191.414	235.087	189.998	222.343	231.39	229.575	183.451	202.712	206.954	290.696	221.923	232.461
ZCCHC8	zinc finger CCHC-type containing 8 [Source:HGNC Symbol;Acc:HGNC:25265]	ENSG00000033030.15	-0.102158	0.73103	-0.181768	0.441401	-0.0258249	1	347	398.32	343.133	309.518	337.512	365.956	333.669	402.962	399.057	395.468	349.896	300.313	318.966	376.192	356.341	341.662	331.419	312.176	329.029	306.903	369.633	308.307
ABCF2	ATP binding cassette subfamily F member 2 [Source:HGNC Symbol;Acc:HGNC:71]	ENSG00000033050.9	0.145981	0.523059	0.165787	0.446374	0.0799768	1	293.138	323.635	285.007	357.371	324.63	316.308	264.788	287.414	297.527	282.287	285.063	315.261	345.45	324.558	293.403	333.559	279.329	316.23	310.908	380.843	276.155	328.007
CHPF2	chondroitin polymerizing factor 2 [Source:HGNC Symbol;Acc:HGNC:29270]	ENSG00000033100.16	0.0962002	0.712364	0.299948	0.080258	0.157169	1	1128.01	1160.85	1090.34	1182.07	1224.66	1201.97	1007.27	1283.65	1260.74	1179.75	1422.23	1390.14	1526.89	1447.87	1027.37	1444.97	1188.28	1006.26	1186.41	1568.95	1224.5	1206.63
LRRC7	leucine rich repeat containing 7 [Source:HGNC Symbol;Acc:HGNC:18531]	ENSG00000033122.20	-0.658429		-0.103067	0.896088	-0.193011	1	101.511	43.3358	60.0014	55.9983	31.7759	41.6405	64.4079	42.7237	83.8727	61.2509	49.3971	47.5609	67.9386	66.3869	45.3525	43.2141	80.0238	47.0291	28.6112	38.4894	74.9256	47.2803
FUT8	fucosyltransferase 8 [Source:HGNC Symbol;Acc:HGNC:4019]	ENSG00000033170.17	-0.0113461	0.985043	-0.17178	0.657277	0.0365984	1	223.738	260.937	343.133	237.229	264.513	317.909	233.479	255.371	317.833	246.335	191.414	260.906	248.724	236.042	222.135	261.986	289.143	197.847	206.954	299.812	266.878	225.566
UBA6	ubiquitin like modifier activating enzyme 6 [Source:HGNC Symbol;Acc:HGNC:25581]	ENSG00000033178.13	-0.0347004	0.872636	0.0672758	0.69407	0.123628	1	1007.85	1008.71	1156.9	973.353	1034.86	1085.06	1055.57	891.372	1078.87	1105.18	1082.62	925.4	1122.71	1188.64	1030.15	915.599	995.013	946.258	1009.02	1001.74	1174.55	1047.06
GAB2	GRB2 associated binding protein 2 [Source:HGNC Symbol;Acc:HGNC:14458]	ENSG00000033327.13	-0.25105	0.54115	0.066786	0.90514	0.00525706	1	738.541	998.567	863.457	752.414	807.28	631.014	663.759	882.633	710.71	864.17	774.918	827.56	815.263	840.9	1229.14	823.769	722.479	1213.03	1220.74	817.394	737.126	1228.3
ATP6V0A1	ATPase H+ transporting V0 subunit a1 [Source:HGNC Symbol;Acc:HGNC:865]	ENSG00000033627.16	-0.0266537	0.908013	-0.0493259	0.787959	-0.0348312	1	1307.21	1237.38	1340.66	1296.11	1255.58	1264.43	1213.91	1332.2	1319.89	1294.26	1130.99	1278.71	1267.8	1307.72	1270.79	1447.67	1201.11	1139.24	1188.32	1348.14	1247.33	1137.68
PIAS1	protein inhibitor of activated STAT 1 [Source:HGNC Symbol;Acc:HGNC:2752]	ENSG00000033800.13	-0.0658905	0.679343	0.022016	0.912715	-0.0340279	1	2213.55	2102.25	2095.36	1965.03	2140.15	2008.35	2170.19	2227.46	2225.72	2236.99	2424.58	2115.78	2210.88	2251.88	2439.78	2020.26	2031.55	2153.61	2131.53	1890.03	2147.87	2268.47
SLC4A7	solute carrier family 4 member 7 [Source:HGNC Symbol;Acc:HGNC:11033]	ENSG00000033867.16	0.0393419	0.927225	0.00269938	0.994626	0.0810787	1	685.714	788.343	995.648	798.231	775.504	957.731	657.497	744.752	848.438	808.245	646.279	710.696	909.686	801.911	863.548	779.205	695.301	897.607	859.289	762.698	852.725	956.441
APBA2	amyloid beta precursor protein binding family A member 2 [Source:HGNC Symbol;Acc:HGNC:579]	ENSG00000034053.14	0.303202		-0.382103	0.70536	-0.339783	1	27.9672	30.4273	29.0632	50.9076	30.9171	24.8241	18.7856	23.3038	38.8463	49.267	12.3493	19.0244	29.939	37.9353	30.5435	20.2566	21.1384	19.4603	20.0278	22.2834	14.2716	16.7451
MAP2K3	mitogen-activated protein kinase kinase 3 [Source:HGNC Symbol;Acc:HGNC:6843]	ENSG00000034152.19	0.259285	0.477321	0.188568	0.62794	0.143151	1	442.296	398.32	549.388	544.711	469.768	647.029	380.185	387.426	434.372	352.858	396.206	438.92	558.478	386.73	381.331	584.741	504.301	385.152	450.149	645.204	508.781	436.358
EFCAB1	EF-hand calcium binding domain 1 [Source:HGNC Symbol;Acc:HGNC:25678]	ENSG00000034239.11	-0.411375		0		-1.32069	1	3.10747	0	0	0	0.858808	0.800779	0	0	0	0	0	0	0	0	1.85112	1.35044	1.50988	0	0	0	2.14073	0
TMSB10	thymosin beta 10 [Source:HGNC Symbol;Acc:HGNC:11879]	ENSG00000034510.6	0.532212	0.101133	0.435829	0.179662	0.100328	1	6156.92	4457.13	2269.74	7243.13	5139.11	5811.25	3857.32	3873.29	4021.47	3878.78	4745.21	5345.85	6253.8	4765.1	5226.64	5191.1	4386.97	5469.97	5644.99	5373.33	5154.88	5581.04
ASTE1	asteroid homolog 1 [Source:HGNC Symbol;Acc:HGNC:25021]	ENSG00000034533.11	0.320639		-0.0141835	0.983522	0.086854	1	51.7911	44.2578	64.689	62.1073	65.2694	72.0701	80.5099	48.5497	52.0893	55.9247	51.4554	58.432	65.6356	63.2256	62.0126	63.4707	60.3954	94.0582	69.6205	66.8501	72.0713	86.6805
RNF19A	ring finger protein 19A, RBR E3 ubiquitin protein ligase [Source:HGNC Symbol;Acc:HGNC:13432]	ENSG00000034677.13	-0.196008	0.167105	0.00512527	0.983835	-0.180755	1	1719.46	1618.18	2012.86	1605.63	1410.16	1656.01	1707.7	1520.58	1673.04	1500.65	1698.03	1538.26	1628.22	1563.78	1853.9	1485.49	2156.87	1737.64	1648	1313.7	1722.58	1693.23
PEX3	peroxisomal biogenesis factor 3 [Source:HGNC Symbol;Acc:HGNC:8858]	ENSG00000034693.15	0.0712808	0.814665	0.0942304	0.725361	0.149534	1	251.705	269.235	221.255	230.102	263.654	285.077	233.479	230.125	262.212	242.34	254.189	247.317	264.845	267.655	216.581	239.028	225.728	257.849	280.39	223.846	284.717	248.221
GABARAPL2	GABA type A receptor associated protein like 2 [Source:HGNC Symbol;Acc:HGNC:13291]	ENSG00000034713.8	0.180087	0.402506	0.18679	0.344621	-0.00379093	1	2118.26	2147.43	1478.47	2153.39	2202.84	2129.27	2099.52	1892.47	1978.51	1876.14	2196.11	2431.04	2198.22	2096.98	2364.81	1995.95	2033.06	2136.58	2172.54	1866.74	2177.13	2278.32
SH3YL1	SH3 and SYLF domain containing 1 [Source:HGNC Symbol;Acc:HGNC:29546]	ENSG00000035115.22	-0.286973	0.284934	-0.212126	0.434168	-0.156236	1	273.457	328.246	335.633	233.157	281.689	253.046	283.574	378.687	379.634	459.382	276.83	301.672	313.208	393.052	261.934	306.55	293.672	270.823	239.38	301.838	265.451	208.821
FAM136A	family with sequence similarity 136 member A [Source:HGNC Symbol;Acc:HGNC:25911]	ENSG00000035141.8	0.241302	0.173158	0.13409	0.510009	0.102826	1	709.538	756.993	559.7	781.941	827.891	781.56	746.058	702.999	655.972	645.797	739.928	786.794	772.657	720.772	745.076	676.571	704.361	801.927	825.909	732.312	789.217	801.795
VCL	vinculin [Source:HGNC Symbol;Acc:HGNC:12665]	ENSG00000035403.17	0.129759	0.537195	0.0388659	0.886735	0.0860217	1	13234.7	12968.5	14066.6	17282.1	12420.9	14441.2	13268.9	12489.9	12733.6	12033.1	12541.7	12224.5	13828.4	13306.9	11893.5	11973	12544.1	10838.6	11572.3	14187.4	13445.2	10952.3
DEPDC1B	DEP domain containing 1B [Source:HGNC Symbol;Acc:HGNC:24902]	ENSG00000035499.13	-0.698509		-0.819231	0.0898279	-0.193955	1	48.6836	73.763	88.127	27.4901	48.9521	52.8514	60.8297	78.6505	69.7467	71.9032	32.9314	47.5609	36.848	42.1504	67.5659	44.5646	70.2096	49.4617	66.7594	49.6311	39.9603	46.2953
DAPK2	death associated protein kinase 2 [Source:HGNC Symbol;Acc:HGNC:2675]	ENSG00000035664.11	-0.799313		-0.621014	0.504847	0.144933	1	21.7523	35.0374	56.2513	11.1997	23.1878	32.0312	8.94554	50.4917	48.5579	19.9731	2.05821	29.8954	33.3935	20.0214	15.7345	45.915	27.9329	15.4061	21.9352	31.3993	22.1209	31.5202
NSMAF	neutral sphingomyelinase activation associated factor [Source:HGNC Symbol;Acc:HGNC:8017]	ENSG00000035681.9	-0.0612658	0.832908	0.0537927	0.850226	0.125177	1	484.765	502.511	527.825	490.749	510.132	450.038	507.212	474.816	498.822	532.616	539.252	524.529	437.571	587.998	528.495	437.543	483.163	488.13	568.409	461.873	548.028	534.858
ADSS2	adenylosuccinate synthase 2 [Source:HGNC Symbol;Acc:HGNC:292]	ENSG00000035687.10	-0.022585	0.956545	-0.0389014	0.918375	0.164647	1	276.564	356.829	332.82	263.701	330.641	354.745	337.247	327.225	346.968	311.581	283.004	331.568	358.117	318.235	317.467	307.901	271.024	274.066	379.575	310.954	301.13	318.157
TIMP2	TIMP metallopeptidase inhibitor 2 [Source:HGNC Symbol;Acc:HGNC:11821]	ENSG00000035862.12	-0.0228205	0.971613	0.14865	0.735781	0.1272	1	4676.74	3990.58	3731.34	4862.69	3778.76	3562.66	2966.34	3435.37	4043.54	4186.37	3325.05	3829.34	4350.37	4730.33	3436.61	4388.93	3021.28	3328.53	3495.33	4678.49	3664.22	3586.41
RFC1	replication factor C subunit 1 [Source:HGNC Symbol;Acc:HGNC:9969]	ENSG00000035928.16	-0.121636	0.407254	-0.113034	0.433169	-0.0401851	1	1106.26	1161.77	1267.53	1043.61	1122.46	1081.05	1246.11	1071.98	1064.74	1013.3	1066.16	982.473	1006.41	1017.93	1206.01	1047.94	1173.18	1185.46	1173.06	1039.21	1146.72	1129.8
TBC1D23	TBC1 domain family member 23 [Source:HGNC Symbol;Acc:HGNC:25622]	ENSG00000036054.13	0.0309706	0.911995	0.0460331	0.854056	0.0306338	1	730.254	687.84	760.33	735.106	719.682	769.548	729.061	616.581	678.927	680.418	652.454	656.341	739.264	747.116	718.235	718.435	698.321	737.871	756.289	640.14	732.844	804.75
CUL3	cullin 3 [Source:HGNC Symbol;Acc:HGNC:2553]	ENSG00000036257.13	0.0870132	0.586005	0.0433553	0.816565	-0.0150733	1	2276.74	2079.2	2014.73	2330.55	2153.89	2280.62	2231.02	1983.74	2083.57	1920.08	2037.63	2164.7	2224.7	2042.19	2255.59	2135.05	2101.76	2388.75	2238.35	2022.72	2106.48	2426.07
MYOM2	myomesin 2 [Source:HGNC Symbol;Acc:HGNC:7614]	ENSG00000036448.10	-0.32885	0.616379	0.0991736	0.906737	0.123272	1	261.027	248.028	206.255	235.193	219.855	126.523	254.053	284.501	137.728	367.505	252.131	316.62	179.634	359.332	145.313	128.292	95.1227	48.6508	153.547	116.481	107.75	68.9504
CYP46A1	cytochrome P450 family 46 subfamily A member 1 [Source:HGNC Symbol;Acc:HGNC:2641]	ENSG00000036530.9	-0.0880598	0.765429	-0.039699	0.906737	-0.0544284	1	589.383	417.683	423.76	503.985	444.863	391.581	534.943	422.382	435.255	517.97	517.641	432.125	415.692	491.052	544.23	492.911	471.084	579.755	520.723	446.68	473.816	568.348
AC118549.1	zinc finger ZZ-type containing 3 [Source:NCBI gene;Acc:26009]	ENSG00000036549.13	-0.0364602	0.896176	-0.0728563	0.728375	-0.113037	1	1266.81	1213.4	1362.22	1336.83	1176.57	1237.2	1328.41	1144.8	1245.73	1139.8	1235.96	1236.58	1045.56	1102.23	1316.15	1184.34	1278.87	1408.44	1275.1	967.3	1251.62	1313.01
USP2	ubiquitin specific peptidase 2 [Source:HGNC Symbol;Acc:HGNC:12618]	ENSG00000036672.16	0.0928454	0.558334	0.080864	0.614794	0.0628338	1	1774.36	1700.24	1636.91	1784.82	1871.34	1788.14	1824.89	1744.88	1714.53	1601.84	2005.73	1902.44	1692.71	1693.39	1742.83	1573.26	1771.09	1918.46	1864.5	1660.11	1894.55	1908.94
TUBG2	tubulin gamma 2 [Source:HGNC Symbol;Acc:HGNC:12419]	ENSG00000037042.9	0.0379334	0.925289	0.119046	0.690709	0.0262531	1	284.851	304.273	289.694	251.483	304.018	343.534	241.53	279.646	316.067	306.254	299.47	277.212	336.238	318.235	254.529	278.191	320.85	220.55	259.408	302.851	313.261	216.701
RPL26L1	ribosomal protein L26 like 1 [Source:HGNC Symbol;Acc:HGNC:17050]	ENSG00000037241.7	0.165207	0.741056	0.0293682	0.963093	-0.144118	1	172.982	189.94	90.9396	159.85	166.609	181.777	191.435	165.069	168.628	119.839	172.89	150.836	166.968	169.655	184.187	158.002	176.656	171.089	151.639	146.868	160.555	165.481
FLT4	fms related receptor tyrosine kinase 4 [Source:HGNC Symbol;Acc:HGNC:3767]	ENSG00000037280.16	-0.485144		-0.833942		0.00147734	1	3.10747	3.68815	2.81256	3.05446	1.71762	2.40234	1.78911	1.94199	0	3.99462	2.05821	0	1.1515	1.05376	1.85112	1.35044	3.77471	1.62169	1.90741	0	4.99504	1.97001
NSUN2	NOP2/Sun RNA methyltransferase 2 [Source:HGNC Symbol;Acc:HGNC:25994]	ENSG00000037474.15	0.0649789	0.726269	-0.0020184	0.993242	0.102625	1	728.183	790.187	865.332	834.884	815.868	843.22	787.207	816.605	796.349	814.903	732.724	770.487	861.323	845.115	795.057	784.606	757.207	769.494	768.687	925.772	827.036	815.585
FBXO42	F-box protein 42 [Source:HGNC Symbol;Acc:HGNC:29249]	ENSG00000037637.11	-0.028137	0.911995	0.0013643	0.995595	-0.0535226	1	860.768	751.461	767.83	899.028	700.788	739.92	772.895	786.505	708.945	700.391	763.598	790.871	677.083	750.277	784.875	810.265	739.843	862.741	816.372	726.235	733.558	804.75
MFAP3	microfibril associated protein 3 [Source:HGNC Symbol;Acc:HGNC:7034]	ENSG00000037749.12	-0.0581656	0.755671	0.109923	0.46018	0.170432	1	705.395	752.383	898.146	723.906	756.61	779.959	727.272	615.61	711.593	667.102	724.492	713.414	751.93	754.492	629.381	645.511	661.329	666.516	726.724	693.823	739.98	766.335
MRI1	methylthioribose-1-phosphate isomerase 1 [Source:HGNC Symbol;Acc:HGNC:28469]	ENSG00000037757.14	-0.0424224	0.917498	0.0995676	0.757654	0.0426851	1	341.821	249.872	275.631	311.554	260.219	269.862	280.89	285.472	289.581	274.297	348.867	309.826	272.906	280.3	294.328	336.26	325.38	272.445	324.26	308.928	293.28	336.872
METTL1	methyltransferase like 1 [Source:HGNC Symbol;Acc:HGNC:7030]	ENSG00000037897.17	0.277075		-0.136614	0.744682	0.121234	1	76.6508	69.1529	54.3763	78.3977	78.1516	84.8826	67.9861	76.7085	70.6296	95.871	68.9502	65.2264	65.6356	79.032	71.2682	78.3256	58.1305	68.922	68.6668	87.1077	64.222	79.7855
AGA	aspartylglucosaminidase [Source:HGNC Symbol;Acc:HGNC:318]	ENSG00000038002.9	-0.0682659		-0.19712	0.719192	-0.0725174	1	94.2598	91.2818	46.8761	88.5792	76.434	56.8553	79.6153	92.2444	63.5666	93.2079	66.892	66.5853	65.6356	84.3008	92.5561	64.8212	64.1701	81.8955	108.722	60.7728	53.5183	70.9204
PI4K2B	phosphatidylinositol 4-kinase type 2 beta [Source:HGNC Symbol;Acc:HGNC:18215]	ENSG00000038210.14	-0.0254808	0.968447	-0.0149445	0.979291	0.158476	1	199.914	272.001	234.38	215.848	243.902	232.226	184.278	250.516	283.401	283.618	178.036	250.035	280.966	280.3	225.837	229.575	181.186	196.225	264.177	260.31	206.938	197.986
BOD1L1	biorientation of chromosomes in cell division 1 like 1 [Source:HGNC Symbol;Acc:HGNC:31792]	ENSG00000038219.13	-0.261666	0.106827	-0.193359	0.24988	-0.127372	1	2538.8	2395.46	2930.69	2164.59	2166.77	2218.16	2595.1	2412.92	2724.54	3059.88	2154.95	2125.29	2570.15	2578.55	2557.32	2930.46	2556.23	2837.96	2352.79	2646.65	2366.22	2591.55
MAT2B	methionine adenosyltransferase 2B [Source:HGNC Symbol;Acc:HGNC:6905]	ENSG00000038274.17	0.129935	0.473222	0.214703	0.149423	0.0565796	1	902.201	834.444	831.582	934.663	923.219	947.321	938.387	749.607	795.466	672.428	1057.92	819.407	913.141	881.997	899.645	757.598	849.31	920.311	900.298	765.737	968.325	930.831
TLL1	tolloid like 1 [Source:HGNC Symbol;Acc:HGNC:11843]	ENSG00000038295.8	0.304933		0.255386	0.896036	0.377397	1	32.1105	35.9595	16.8754	36.6535	44.658	23.2226	16.9965	26.2168	29.1347	73.2348	5.14554	39.4076	36.848	87.462	62.0126	43.2141	9.0593	23.5146	68.6668	52.6697	17.1259	30.5352
EDC4	enhancer of mRNA decapping 4 [Source:HGNC Symbol;Acc:HGNC:17157]	ENSG00000038358.15	-0.0694028	0.718446	0.0735278	0.684528	0.0840216	1	1027.54	1080.63	1222.53	1070.08	1042.59	1063.43	1083.3	1149.66	1004.71	972.025	1098.06	1096.62	1114.65	1118.04	1023.67	1095.21	1062.96	919.5	1053.85	1216.47	1058.95	1018.5
TRIO	trio Rho guanine nucleotide exchange factor [Source:HGNC Symbol;Acc:HGNC:12303]	ENSG00000038382.20	-0.099412	0.651074	0.0356331	0.896036	0.0379577	1	3021.49	3025.21	3965.72	3328.34	2879.58	3087.8	3243.65	3142.13	3341.66	3513.94	3199.49	3076.51	3522.44	3783	2963.65	3255.91	2935.21	3241.77	2908.8	3720.31	2994.89	3095.87
VCAN	versican [Source:HGNC Symbol;Acc:HGNC:2464]	ENSG00000038427.16	-0.0975064	0.863254	-0.26812	0.489996	-0.0645578	1	28647.7	32751.7	17379.8	33508.4	23935.9	17741.3	41764	29643.5	21111.2	32739.9	31065.7	23183.9	19490.3	29086.9	32630.6	21330.2	18382.8	33435.3	30582.5	21081.1	18105.6	31006
CLEC16A	C-type lectin domain containing 16A [Source:HGNC Symbol;Acc:HGNC:29013]	ENSG00000038532.16	0.0804696	0.693729	0.107726	0.547284	0.10167	1	1106.26	1168.22	1193.47	1148.48	1125.04	1390.15	1059.15	1118.58	1086.81	1151.78	1110.41	1198.54	1230.96	1217.09	1000.53	1133.02	1095.42	1054.91	1037.63	1344.09	1103.19	1118.97
MSR1	macrophage scavenger receptor 1 [Source:HGNC Symbol;Acc:HGNC:7376]	ENSG00000038945.15	0		-0.538155		1.33228	1	0	0	0	0	0	0	0	0	0	1.33154	0	0	0	0	0	0	0	0	0.953706	0	0	0.985006
CDH1	cadherin 1 [Source:HGNC Symbol;Acc:HGNC:1748]	ENSG00000039068.19	0.796984		0.315432		0.0229046	1	1.03582	0.922038	6.56265	2.0363	6.01166	4.80467	3.57822	0.970993	3.53148	9.32079	3.08732	1.35888	8.06051	7.37632	3.70224	8.10265	3.77471	12.1627	4.76853	8.10304	0.713578	16.7451
MTREX	Mtr4 exosome RNA helicase [Source:HGNC Symbol;Acc:HGNC:18734]	ENSG00000039123.16	0.0081198	0.968734	-0.0100273	0.95867	-0.0100068	1	1573.41	1553.63	1585.35	1632.1	1490.89	1623.18	1606.62	1405.03	1414.36	1447.39	1519.99	1482.54	1405.98	1432.06	1651.2	1419.31	1584.62	1655.75	1575.52	1371.44	1574.87	1754.3
DNAH5	dynein axonemal heavy chain 5 [Source:HGNC Symbol;Acc:HGNC:2950]	ENSG00000039139.9	0.266713		0.471534	0.625981	0.106807	1	18.6448	13.8306	26.2506	18.3267	21.4702	30.4296	10.7346	8.73894	15.8917	15.9785	9.26197	14.9477	35.6965	12.6451	15.7345	20.2566	18.8735	20.2712	20.9815	19.2447	27.8295	11.8201
ZFYVE16	zinc finger FYVE-type containing 16 [Source:HGNC Symbol;Acc:HGNC:20756]	ENSG00000039319.17	-0.0220949	0.942535	0.00991161	0.971964	0.12149	1	1454.29	1623.71	2168.49	1622.93	1736.51	1784.14	1756.9	1654.57	2089.75	1960.03	1727.87	1690.45	2058.88	2031.65	1566.97	1584.07	1814.13	1598.18	1630.84	1866.74	1973.04	1666.63
RIPOR1	RHO family interacting cell polarization regulator 1 [Source:HGNC Symbol;Acc:HGNC:25836]	ENSG00000039523.20	0.0514807	0.899154	0.122037	0.676803	-0.0425645	1	1177.73	1050.2	1249.72	1209.56	1151.66	1246.81	1184.39	1269.09	1326.95	1142.46	1330.64	1258.33	1389.86	1368.83	1028.3	1450.37	1240.37	1168.43	1037.63	1427.15	1129.59	1148.52
C6	complement C6 [Source:HGNC Symbol;Acc:HGNC:1339]	ENSG00000039537.13	-0.146432		0.398158	0.70698	-0.21412	1	22.7881	15.6746	9.37522	20.363	12.8821	10.4101	7.15643	19.4199	10.5944	30.6254	11.3202	25.8188	21.8785	25.2902	14.809	12.154	6.79448	15.4061	8.58335	10.1288	7.84935	15.7601
RAI14	retinoic acid induced 14 [Source:HGNC Symbol;Acc:HGNC:14873]	ENSG00000039560.14	0.454465	0.395305	0.412351	0.423842	0.491541	1	1948.38	3252.03	3906.65	3086.02	4038.12	5191.45	2300.79	2878.02	4339.31	3218.33	3118.2	3685.29	5462.72	4559.62	2381.47	3589.47	3659.2	1740.08	2838.23	5926.36	4766.7	2630.95
SOX30	SRY-box transcription factor 30 [Source:HGNC Symbol;Acc:HGNC:30635]	ENSG00000039600.11	0.386549		1.83586		1.38012	1	1.03582	0.922038	2.81256	3.05446	0.858808	1.60156	0	2.91298	0	0	1.02911	1.35888	3.4545	2.10752	0	1.35044	0	0	0	3.03864	0.713578	0
PNKP	polynucleotide kinase 3'-phosphatase [Source:HGNC Symbol;Acc:HGNC:9154]	ENSG00000039650.12	0.0289058	0.954904	0.269085	0.348337	0.153291	1	605.956	540.314	478.136	509.076	632.942	529.315	407.022	598.132	554.442	659.113	573.213	694.39	649.447	742.9	492.398	669.819	474.858	445.966	506.418	774.853	570.862	465.908
BEST2	bestrophin 2 [Source:HGNC Symbol;Acc:HGNC:17107]	ENSG00000039987.7	-1.24681		-0.590368		-0.134954	1	0	0	2.81256	0	0.858808	0	0	0	1.76574	1.33154	0	1.35888	0	1.05376	0.925561	1.35044	0.754942	1.62169	1.90741	2.02576	0	0
PHLPP2	PH domain and leucine rich repeat protein phosphatase 2 [Source:HGNC Symbol;Acc:HGNC:29149]	ENSG00000040199.18	-0.172427	0.665147	-0.131927	0.743335	-0.00888665	1	552.093	674.932	807.206	558.965	553.931	689.471	756.793	636.972	693.053	639.14	649.367	573.449	625.265	637.525	524.793	544.228	765.511	469.48	488.297	628.998	710.01	453.103
SPDL1	spindle apparatus coiled-coil protein 1 [Source:HGNC Symbol;Acc:HGNC:26010]	ENSG00000040275.17	-0.132653	0.568828	-0.252745	0.164568	0.00278099	1	382.218	472.084	391.884	353.299	400.205	383.573	487.532	452.483	505.885	503.323	430.167	332.927	446.783	421.504	446.12	425.389	428.052	439.479	458.733	411.229	435.282	437.343
STAU2	staufen double-stranded RNA binding protein 2 [Source:HGNC Symbol;Acc:HGNC:11371]	ENSG00000040341.18	0.224265	0.0845639	0.135581	0.345688	0.153257	1	1571.34	1419.94	1321.91	1753.26	1584.5	1702.46	1431.29	1219.57	1298.7	1310.24	1490.15	1379.27	1511.92	1394.12	1386.49	1250.51	1342.29	1474.12	1469.66	1363.34	1641.94	1583.89
SLC66A1	solute carrier family 66 member 1 [Source:HGNC Symbol;Acc:HGNC:26001]	ENSG00000040487.13	0.00482888	0.986284	0.129088	0.500877	0.163413	1	261.027	321.791	276.569	281.01	307.453	273.866	247.791	292.269	263.978	221.036	277.859	312.543	285.572	248.687	265.636	307.901	277.064	253.795	306.14	346.405	314.688	267.922
CTNS	cystinosin, lysosomal cystine transporter [Source:HGNC Symbol;Acc:HGNC:2518]	ENSG00000040531.15	0.30083	0.29156	0.440477	0.0604554	0.231966	1	243.418	328.246	274.694	296.282	389.04	355.546	283.574	284.501	272.807	307.586	402.381	425.331	353.511	378.3	272.115	329.508	212.894	284.607	328.075	332.225	324.678	294.517
RTN4R	reticulon 4 receptor [Source:HGNC Symbol;Acc:HGNC:18601]	ENSG00000040608.14	-0.253621	0.755309	-0.157315	0.857712	0.165765	1	83.9016	130.929	43.126	76.3614	95.3277	42.4413	77.8262	125.258	65.3324	83.8871	51.4554	131.812	59.8781	74.8169	128.653	76.9752	59.6404	95.6799	140.195	81.0304	72.7849	109.336
PHF23	PHD finger protein 23 [Source:HGNC Symbol;Acc:HGNC:28428]	ENSG00000040633.13	0.119202	0.346866	0.11226	0.354263	0.0241931	1	776.866	799.407	660.953	791.104	813.292	817.595	772	806.895	774.277	743	826.373	835.714	913.141	770.298	896.868	931.805	859.124	874.904	906.021	961.223	876.273	881.58
CDH10	cadherin 10 [Source:HGNC Symbol;Acc:HGNC:1749]	ENSG00000040731.10	0.204044	0.817179	-0.0728348	0.939046	-0.242225	1	207.164	259.093	228.755	187.34	279.972	333.925	361.4	301.008	343.436	258.319	363.275	281.289	294.784	244.472	141.611	244.43	409.179	170.278	133.519	200.55	320.396	146.766
INPP4A	inositol polyphosphate-4-phosphatase type I A [Source:HGNC Symbol;Acc:HGNC:6074]	ENSG00000040933.15	-0.0644576	0.829094	-0.000382409	0.999215	-0.00566806	1	670.177	721.034	839.082	670.962	717.105	743.123	599.351	715.622	766.331	764.305	661.716	683.519	725.446	770.298	698.798	810.265	719.46	685.166	712.418	830.561	657.919	703.294
RAB27B	RAB27B, member RAS oncogene family [Source:HGNC Symbol;Acc:HGNC:9767]	ENSG00000041353.10	0.451876		0.427155	0.666168	0.566657	1	27.9672	25.8171	9.37522	39.7079	37.7876	9.60935	20.5747	25.2458	27.369	35.9516	36.0188	47.5609	28.7875	38.9891	21.2879	16.2053	6.79448	22.7037	17.1667	33.425	17.1259	28.5652
PSMA4	proteasome 20S subunit alpha 4 [Source:HGNC Symbol;Acc:HGNC:9533]	ENSG00000041357.16	0.235297	0.168569	0.115378	0.569828	-0.0542769	1	1496.76	1492.78	1089.4	1608.68	1653.21	1529.49	1391.93	1339.97	1287.22	1227.68	1417.08	1429.55	1443.98	1392.02	1560.5	1470.63	1374.75	1571.42	1435.33	1287.37	1449.28	1578.96
MYO16	myosin XVI [Source:HGNC Symbol;Acc:HGNC:29822]	ENSG00000041515.16	-0.605285		-0.506128	0.666168	-0.756538	1	21.7523	9.22038	37.5009	16.2904	11.1645	16.8164	16.9965	25.2458	9.71157	10.6523	13.3784	9.51219	5.75751	17.9139	26.8413	16.2053	5.28459	18.6495	16.213	5.0644	6.4222	9.85006
LSG1	large 60S subunit nuclear export GTPase 1 [Source:HGNC Symbol;Acc:HGNC:25652]	ENSG00000041802.11	0.112028	0.582811	0.061867	0.796054	0.0951229	1	499.266	507.121	580.326	589.51	559.084	568.553	477.692	507.83	487.344	491.339	467.215	543.554	526.236	514.235	497.026	534.775	443.151	497.86	515.955	627.985	480.238	485.608
PARP3	poly(ADP-ribose) polymerase family member 3 [Source:HGNC Symbol;Acc:HGNC:273]	ENSG00000041880.14	0.214199		-0.0860567	0.869348	-0.100156	1	75.615	61.7766	74.0642	62.1073	81.5868	100.898	65.3024	71.8535	74.1611	63.914	57.63	74.7386	77.1506	52.688	74.9704	75.6247	89.0831	66.4894	55.3149	75.966	81.3478	73.8754
TNC	tenascin C [Source:HGNC Symbol;Acc:HGNC:5318]	ENSG00000041982.16	0.122966	0.897708	0.184241	0.812944	-0.0343898	1	398.791	295.974	180.004	478.531	321.194	168.164	320.25	376.745	177.457	403.457	338.576	293.519	269.451	464.708	415.577	280.892	166.842	225.415	446.334	352.482	122.022	200.941
THAP3	THAP domain containing 3 [Source:HGNC Symbol;Acc:HGNC:20855]	ENSG00000041988.15	0.145779	0.588778	0.0846959	0.783874	0.110463	1	180.233	165.045	139.691	186.322	184.644	164.96	181.594	175.75	165.097	154.459	178.036	178.014	180.786	182.3	173.08	176.908	154.008	186.495	205.047	176.241	176.967	187.151
RIPOR3	RIPOR family member 3 [Source:HGNC Symbol;Acc:HGNC:16168]	ENSG00000042062.13	-0.230843		-0.0312753		0.0459362	1	10.3582	5.53223	9.37522	8.14521	6.87047	7.20701	4.47277	12.6229	12.3602	11.9839	4.11643	8.1533	8.06051	20.0214	6.47892	10.8035	3.77471	3.24339	1.90741	14.1803	4.99504	4.92503
TDP1	tyrosyl-DNA phosphodiesterase 1 [Source:HGNC Symbol;Acc:HGNC:18884]	ENSG00000042088.14	0.0218747	0.959566	0.0568312	0.871901	0.0911705	1	154.337	169.655	190.317	164.941	193.232	164.96	191.435	195.17	188.934	183.753	218.171	206.55	176.18	187.569	181.41	182.31	166.842	192.171	180.25	194.473	216.928	177.301
AIFM2	apoptosis inducing factor mitochondria associated 2 [Source:HGNC Symbol;Acc:HGNC:21411]	ENSG00000042286.15	0.324024	0.608584	0.649151	0.18894	0.428496	1	94.2598	96.814	46.8761	125.233	115.08	58.4569	59.9351	79.6215	75.9268	77.2294	108.056	111.428	97.8776	148.58	101.812	133.694	55.8657	83.5172	147.824	137.752	76.3528	136.916
SPATA7	spermatogenesis associated 7 [Source:HGNC Symbol;Acc:HGNC:20423]	ENSG00000042317.17	-0.0100492	0.984635	-0.135967	0.677277	-0.0781453	1	258.955	271.079	193.129	233.157	246.478	234.628	371.24	247.603	262.212	223.699	321.081	224.216	227.997	230.773	274.892	209.318	280.838	252.984	277.528	198.524	255.461	237.386
MED17	mediator complex subunit 17 [Source:HGNC Symbol;Acc:HGNC:2375]	ENSG00000042429.12	0.0432374	0.911651	0.0524955	0.878006	-0.0173982	1	193.699	176.109	230.63	218.903	205.255	194.589	178.911	204.88	213.655	227.694	189.356	216.063	207.27	242.365	193.442	232.276	198.55	204.333	193.602	228.911	195.52	197.001
RETSAT	retinol saturase [Source:HGNC Symbol;Acc:HGNC:25991]	ENSG00000042445.14	-0.0304686	0.939445	0.191167	0.446776	-0.220853	1	365.645	400.165	330.945	383.843	352.97	335.526	300.57	374.803	303.707	312.912	352.984	360.104	375.389	379.353	375.778	419.987	320.85	368.935	326.167	336.276	244.757	370.362
CAPG	capping actin protein, gelsolin like [Source:HGNC Symbol;Acc:HGNC:1474]	ENSG00000042493.16	-0.635758		-0.504619		-0.497741	1	5.17911	1.84408	8.43769	4.07261	1.71762	4.00389	6.26188	1.94199	3.53148	2.66308	4.11643	1.35888	0	5.2688	4.6278	5.40177	4.52965	10.541	2.86112	5.0644	2.85431	6.89504
AP2S1	adaptor related protein complex 2 subunit sigma 1 [Source:HGNC Symbol;Acc:HGNC:565]	ENSG00000042753.11	0.405902	0.0647062	0.284321	0.216613	0.154386	1	1209.84	1071.41	677.828	1366.36	1259.87	1261.23	989.377	1019.54	992.346	881.48	1110.41	1379.27	1184.89	1061.14	1087.53	1185.69	1017.66	1058.97	1158.75	1245.84	1170.27	1255.88
USH2A	usherin [Source:HGNC Symbol;Acc:HGNC:12601]	ENSG00000042781.14	-0.454182	0.376654	-0.075749	0.92488	0.0107578	1	127.406	96.814	128.44	98.7607	69.5635	88.8864	73.3534	91.2734	101.53	77.2294	84.3868	88.3275	57.5751	100.107	72.1937	120.189	69.4547	113.519	79.1576	88.1205	87.77	117.216
TG	thyroglobulin [Source:HGNC Symbol;Acc:HGNC:11764]	ENSG00000042832.12	0.268654		-0.471863	0.615041	0.230243	1	10.3582	13.8306	11.2503	12.2178	19.7526	11.2109	6.26188	18.4489	11.4773	19.9731	7.20375	10.8711	8.06051	12.6451	10.1812	16.2053	12.0791	10.541	19.0741	20.2576	7.84935	11.8201
ADAM28	ADAM metallopeptidase domain 28 [Source:HGNC Symbol;Acc:HGNC:206]	ENSG00000042980.13	-0.128454		-0.116121	0.942696	-0.314644	1	50.7553	59.0104	173.442	42.7624	47.2345	170.566	116.292	51.4626	110.359	70.5717	109.085	44.8432	110.544	62.1718	47.2036	63.4707	160.803	25.1362	27.6575	53.6826	137.72	25.6102
BARX2	BARX homeobox 2 [Source:HGNC Symbol;Acc:HGNC:956]	ENSG00000043039.7	-1.15863		1.07854		-0.213645	1	0	1.84408	0	0	0	0.800779	1.78911	0.970993	0	0	0	1.35888	1.1515	5.2688	1.85112	0	0.754942	2.43254	0.953706	1.01288	0	3.94002
DCUN1D1	defective in cullin neddylation 1 domain containing 1 [Source:HGNC Symbol;Acc:HGNC:18184]	ENSG00000043093.15	0.0264237	0.902829	-0.00222834	0.992356	-0.00912362	1	1114.54	1082.47	1232.84	1139.31	1137.92	1212.38	1241.64	968.08	1137.14	1078.55	1153.63	1046.34	1120.41	1100.12	1114.38	999.327	1145.25	1131.13	1111.07	965.274	1147.43	1141.62
JADE2	jade family PHD finger 2 [Source:HGNC Symbol;Acc:HGNC:22984]	ENSG00000043143.20	-0.185811	0.684848	0.136208	0.776169	0.121801	1	129.478	107.878	145.316	121.16	103.057	112.91	126.132	121.374	104.179	102.529	151.279	96.4808	143.938	106.43	111.067	120.189	109.467	108.653	123.028	148.893	95.6194	123.126
ZIC2	Zic family member 2 [Source:HGNC Symbol;Acc:HGNC:12873]	ENSG00000043355.12	0.37646		0.250062		0.436999	1	0	0.922038	4.68761	0	0.858808	6.40623	0	0	8.8287	1.33154	0	2.71777	4.60601	2.10752	0.925561	2.70088	4.52965	0	0.953706	4.05152	3.56789	0.985006
TRIT1	tRNA isopentenyltransferase 1 [Source:HGNC Symbol;Acc:HGNC:20286]	ENSG00000043514.17	-0.0170391	0.968447	0.148216	0.574343	0.0621199	1	328.356	270.157	233.443	306.464	269.666	245.839	244.213	293.24	268.392	330.222	315.936	357.387	303.996	279.246	270.264	252.533	292.163	272.445	294.695	289.684	286.145	268.907
ADRB1	adrenoceptor beta 1 [Source:HGNC Symbol;Acc:HGNC:285]	ENSG00000043591.6	-0.0826316		-0.23109	0.870723	-0.169536	1	23.8239	35.9595	40.3134	14.2541	29.1995	51.2498	12.5238	22.3328	15.0088	7.98925	5.14554	25.8188	13.818	7.37632	18.5112	14.8549	15.8538	20.2712	15.2593	11.1417	16.4123	19.7001
CUL7	cullin 7 [Source:HGNC Symbol;Acc:HGNC:21024]	ENSG00000044090.9	-0.258793	0.317538	-0.0304412	0.939046	-0.0919579	1	1066.9	860.262	1267.53	891.901	857.95	923.298	875.768	943.806	879.339	877.486	844.897	922.682	800.294	934.685	975.541	1100.61	1058.43	950.312	967.058	1020.98	862.715	979.096
CTNNA1	catenin alpha 1 [Source:HGNC Symbol;Acc:HGNC:2509]	ENSG00000044115.21	0.15875	0.331578	0.208279	0.132994	0.0749057	1	10736.3	9399.26	10466.5	12371.6	10707.6	11090.8	9199.59	8920.52	9346.94	8758.88	10114.1	10934.9	10639.9	10128.7	9525.87	9358.56	9392.23	10466.4	9793.61	9978.89	10487.4	10544.5
PHKA2	phosphorylase kinase regulatory subunit alpha 2 [Source:HGNC Symbol;Acc:HGNC:8926]	ENSG00000044446.12	-0.0806564	0.858845	-0.112288	0.76154	-0.0462879	1	732.326	621.454	922.521	638.381	726.552	759.939	913.34	736.984	749.557	741.668	928.255	622.369	679.386	684.944	650.669	606.348	751.922	761.385	642.798	529.736	823.469	702.309
CNTLN	centlein [Source:HGNC Symbol;Acc:HGNC:23432]	ENSG00000044459.15	-0.183839	0.488417	-0.359087	0.0845194	-0.0511208	1	233.06	181.642	199.692	197.521	162.315	180.175	264.788	185.46	235.726	201.063	174.948	160.348	194.604	163.333	186.038	197.164	239.317	197.847	199.325	177.254	209.792	204.881
EPHA3	EPH receptor A3 [Source:HGNC Symbol;Acc:HGNC:3387]	ENSG00000044524.11	-0.0468248	0.957259	0.0129688	0.986988	0.0780696	1	671.213	677.698	312.195	883.756	505.838	287.48	815.833	514.626	514.713	719.032	611.29	534.041	561.933	807.18	799.684	526.672	403.139	634.082	862.15	580.38	361.07	722.994
HSPA5	heat shock protein family A (Hsp70) member 5 [Source:HGNC Symbol;Acc:HGNC:5238]	ENSG00000044574.8	0.307359	0.134568	0.093166	0.734164	-0.0633413	1	9654.89	10659.7	8080.5	12624.1	11219.5	11144.4	9040.36	9068.11	7693.33	9134.37	7787.25	10243.3	9032.38	10067.6	11758.3	11584.1	11256.9	10284.8	12140.7	11152.8	8669.25	11263.5
DSG2	desmoglein 2 [Source:HGNC Symbol;Acc:HGNC:3049]	ENSG00000046604.13	-0.0701155	0.886632	0.103292	0.796665	0.0380084	1	1113.51	1445.76	1239.4	1154.58	1376.67	1097.07	1547.58	1285.6	1210.41	1198.39	1604.38	1367.04	1335.74	1317.2	1368.9	1139.77	1134.68	1405.2	1407.67	1210.39	1171.69	1395.75
GEMIN8	gem nuclear organelle associated protein 8 [Source:HGNC Symbol;Acc:HGNC:26044]	ENSG00000046647.13	-0.229697	0.571353	-0.0840357	0.868993	-0.135957	1	251.705	239.73	174.379	184.285	218.996	161.757	214.693	239.835	207.474	205.057	226.404	251.394	169.271	178.085	231.39	199.865	203.834	265.958	253.686	163.074	169.831	241.326
OFD1	OFD1 centriole and centriolar satellite protein [Source:HGNC Symbol;Acc:HGNC:2567]	ENSG00000046651.15	-0.0845846	0.68439	-0.050901	0.82642	-0.0887238	1	408.114	473.006	469.698	388.934	421.675	462.85	462.484	460.251	437.021	491.339	444.574	456.585	426.056	458.385	432.237	417.286	440.131	448.398	427.26	405.152	427.433	372.332
GPM6B	glycoprotein M6B [Source:HGNC Symbol;Acc:HGNC:4461]	ENSG00000046653.15	0.140283	0.785143	-0.0504426	0.932678	-0.0545149	1	581.096	453.643	906.583	572.201	474.062	1118.69	337.247	436.947	672.747	472.697	371.508	399.512	619.508	458.385	740.449	479.407	856.104	717.599	657.103	502.388	817.046	713.144
PREX2	phosphatidylinositol-3,4,5-trisphosphate dependent Rac exchange factor 2 [Source:HGNC Symbol;Acc:HGNC:22950]	ENSG00000046889.19	-0.933898		-0.677843	0.446072	-0.381968	1	104.618	99.5801	53.4387	45.8168	70.4223	15.2148	80.5099	71.8535	45.0264	61.2509	49.3971	48.9198	20.727	46.3654	91.6305	39.1628	39.257	89.1931	82.0187	21.2705	27.1159	73.8754
WDR37	WD repeat domain 37 [Source:HGNC Symbol;Acc:HGNC:31406]	ENSG00000047056.16	-0.101993	0.530137	-0.119249	0.432856	-0.0572749	1	729.219	735.786	834.394	704.561	702.505	735.115	773.789	732.129	731.016	786.941	654.512	712.055	696.658	721.825	696.947	833.222	683.222	724.897	718.141	662.423	727.849	696.399
YTHDC2	YTH domain containing 2 [Source:HGNC Symbol;Acc:HGNC:24721]	ENSG00000047188.16	0.0961222	0.675591	0.139057	0.472843	0.0625798	1	670.177	677.698	712.516	765.65	713.67	723.904	670.021	695.231	748.674	848.192	781.092	718.85	848.657	900.964	665.478	744.093	715.685	598.405	660.918	775.866	730.703	669.804
CTPS2	CTP synthase 2 [Source:HGNC Symbol;Acc:HGNC:2520]	ENSG00000047230.15	-0.0778612	0.905125	-0.036102	0.954594	-0.0345787	1	850.41	829.834	685.328	762.596	860.526	603.787	1042.16	854.474	710.71	687.075	958.099	854.738	721.991	667.03	1030.15	650.913	680.958	1054.1	949.891	549.994	722.854	1107.15
ATP6V1H	ATPase H+ transporting V1 subunit H [Source:HGNC Symbol;Acc:HGNC:18303]	ENSG00000047249.18	0.0752003	0.65251	0.0900246	0.552533	0.000482316	1	1174.62	1147.02	1099.71	1172.91	1203.19	1222.79	1241.64	1144.8	1142.43	1043.93	1294.62	1293.66	1144.59	1146.49	1249.51	1095.21	1170.16	1228.43	1223.6	1120.24	1171.69	1233.23
POLR2B	RNA polymerase II subunit B [Source:HGNC Symbol;Acc:HGNC:9188]	ENSG00000047315.16	0.0608752	0.686455	0.108303	0.364026	0.0266626	1	3406.82	3157.06	3856.96	3759.02	3424.93	3679.58	3170.3	3134.37	3188.04	3046.57	3296.23	3459.72	3565.05	3202.38	3437.53	3424.72	3276.45	3591.24	3561.14	3347.57	3336.69	3744.99
FAM214A	family with sequence similarity 214 member A [Source:HGNC Symbol;Acc:HGNC:25609]	ENSG00000047346.12	0.00116754	0.996039	-0.0394846	0.857031	-0.0599744	1	1016.14	913.74	1076.27	944.845	995.359	1066.64	1018.9	959.341	1102.7	1118.49	969.419	933.553	1098.53	1085.37	1034.78	1047.94	1128.64	1171.67	1026.19	1015.92	1024.7	1140.64
ARAP2	ArfGAP with RhoGAP domain, ankyrin repeat and PH domain 2 [Source:HGNC Symbol;Acc:HGNC:16924]	ENSG00000047365.12	-0.0260873	0.964779	0.049706	0.924794	0.086184	1	365.645	386.334	680.641	384.861	410.51	603.787	419.546	440.831	543.848	366.174	479.564	445.714	504.358	390.945	410.023	364.619	606.218	408.667	411.047	455.796	578.711	438.328
TPR	translocated promoter region, nuclear basket protein [Source:HGNC Symbol;Acc:HGNC:12017]	ENSG00000047410.14	-0.0142104	0.927742	-0.105815	0.24	-0.0283442	1	4099.78	4209.1	4695.11	4256.89	4066.46	4554.03	4716.98	4151	4419.65	4280.9	4055.71	3789.93	4314.68	4187.64	4456.57	4220.13	4383.19	4711.02	4406.12	4230.8	4291.46	4494.58
CP	ceruloplasmin [Source:HGNC Symbol;Acc:HGNC:2295]	ENSG00000047457.14	1.17555		-0.221606		0.416878	1	4.14329	8.29834	1.87504	15.2723	12.0233	4.80467	8.05099	12.6229	8.8287	11.9839	5.14554	10.8711	4.60601	13.6989	7.40449	2.70088	5.28459	5.67593	6.67594	10.1288	11.4172	1.97001
KIAA0556	KIAA0556 [Source:HGNC Symbol;Acc:HGNC:29068]	ENSG00000047578.13	-0.0788905	0.779076	0.0149753	0.964297	-0.074055	1	522.054	473.006	591.576	498.894	481.792	522.108	442.804	494.236	484.696	516.638	482.651	449.791	488.237	528.987	442.418	540.177	477.878	464.615	433.936	519.607	485.946	383.167
DTNBP1	dystrobrevin binding protein 1 [Source:HGNC Symbol;Acc:HGNC:17328]	ENSG00000047579.19	0.0296187	0.945402	0.0918048	0.790518	0.0122135	1	225.809	249.872	234.38	259.629	221.573	246.64	299.676	237.893	209.24	181.09	299.47	231.01	253.33	208.644	232.316	218.771	215.158	257.038	220.306	242.078	246.184	222.611
XK	X-linked Kx blood group [Source:HGNC Symbol;Acc:HGNC:12811]	ENSG00000047597.7	0.0183461	0.981307	0.111389	0.84569	0.0440734	1	219.594	239.73	200.63	203.63	266.231	195.39	281.784	228.183	188.051	179.758	277.859	256.829	209.573	204.429	282.296	183.66	162.313	345.421	302.325	201.563	192.666	299.442
ANO2	anoctamin 2 [Source:HGNC Symbol;Acc:HGNC:1183]	ENSG00000047617.15	0.205754		0.504615		0.770225	1	0	2.76611	0.937522	1.01815	1.71762	0.800779	0	1.94199	0	0	0	0	1.1515	1.05376	0	1.35044	0.754942	0.810847	0	3.03864	1.42716	0.985006
C12orf4	chromosome 12 open reading frame 4 [Source:HGNC Symbol;Acc:HGNC:1184]	ENSG00000047621.12	-0.0450306	0.89142	-0.112442	0.638119	0.159352	1	398.791	390.944	400.322	324.79	425.11	399.589	408.811	378.687	423.778	426.093	326.227	384.564	404.177	400.429	410.949	333.559	354.823	347.853	405.325	406.165	403.885	401.882
SCML1	Scm polycomb group protein like 1 [Source:HGNC Symbol;Acc:HGNC:10580]	ENSG00000047634.15	0.137345	0.692399	0.0869231	0.81561	0.0922873	1	217.523	279.378	219.38	205.667	320.336	260.253	242.424	292.269	251.618	272.966	268.597	264.982	276.36	307.698	256.38	263.336	215.158	207.577	253.686	249.168	248.325	247.236
WWC3	WWC family member 3 [Source:HGNC Symbol;Acc:HGNC:29237]	ENSG00000047644.18	-0.189832	0.39484	-0.0139667	0.967133	-0.0339965	1	940.526	997.645	1290.03	971.317	859.667	1002.58	1192.44	1009.83	1037.37	1014.63	1142.31	972.961	1049.02	1050.6	1004.23	1092.51	1167.14	893.553	1006.16	1076.69	1006.14	961.366
ARHGAP6	Rho GTPase activating protein 6 [Source:HGNC Symbol;Acc:HGNC:676]	ENSG00000047648.23	-0.0663016	0.902829	-0.0807477	0.862254	-0.00734651	1	396.72	506.199	457.511	389.952	496.391	410.8	586.827	556.379	502.353	476.692	543.369	498.71	489.388	482.622	446.12	395.679	662.839	526.24	498.788	414.268	502.359	597.899
FAM184B	family with sequence similarity 184 member B [Source:HGNC Symbol;Acc:HGNC:29235]	ENSG00000047662.5	1.60088		-0.49695		1.25222	1	1.03582	0	1.87504	3.05446	1.71762	4.00389	2.68366	0	0.88287	2.66308	2.05821	1.35888	0	1.05376	0	1.35044	0	0	0.953706	1.01288	0.713578	0
MAP4	microtubule associated protein 4 [Source:HGNC Symbol;Acc:HGNC:6862]	ENSG00000047849.21	0.206221	0.407549	0.116871	0.673803	0.0401322	1	11792.8	11062.6	16163.8	14566.7	12785.1	17609.9	11641.7	11495.6	12626.8	9898.68	12438.8	11049.1	14484.7	11734.7	11824	11337	15292.9	12730.3	11480.7	13470.3	14292.2	13171.5
GOPC	golgi associated PDZ and coiled-coil motif containing [Source:HGNC Symbol;Acc:HGNC:17643]	ENSG00000047932.14	-0.0946394	0.607584	0.00560518	0.983326	-0.000372311	1	1345.53	1222.62	1467.22	1191.24	1190.31	1390.95	1431.29	1201.12	1302.23	1300.92	1367.68	1250.17	1319.62	1316.15	1280.05	1312.63	1414.01	1337.9	1284.64	1209.38	1529.91	1323.85
ROS1	ROS proto-oncogene 1, receptor tyrosine kinase [Source:HGNC Symbol;Acc:HGNC:10261]	ENSG00000047936.10	-1.14459		0.29292		-1.44157	1	3.10747	1.84408	2.81256	2.0363	0.858808	0.800779	0.894554	1.94199	1.76574	0	1.02911	4.07665	1.1515	0	2.77668	0	2.26483	1.62169	1.90741	0	0.713578	0
USP28	ubiquitin specific peptidase 28 [Source:HGNC Symbol;Acc:HGNC:12625]	ENSG00000048028.11	0.1303	0.684848	-0.00531025	0.99012	0.079096	1	3682.35	3769.29	3187.57	4060.39	4122.28	3464.17	3627.42	3930.58	3449.37	3858.81	3723.31	3730.14	3366.99	4004.29	4006.75	3124.92	2836.32	3625.3	3764.28	3202.73	3341.68	4021.78
HDAC9	histone deacetylase 9 [Source:HGNC Symbol;Acc:HGNC:14065]	ENSG00000048052.21	-0.109609	0.722853	-0.0929316	0.757008	-0.0791479	1	2730.43	1916	2880.07	2581.01	1940.05	2441.57	2379.51	1912.86	2205.41	1910.76	2205.38	1826.34	1943.73	1904.14	2091.77	1932.48	1828.47	2235.5	1871.17	1696.57	2032.98	2067.53
TSPAN17	tetraspanin 17 [Source:HGNC Symbol;Acc:HGNC:13594]	ENSG00000048140.18	0.230042	0.0739873	0.194802	0.133829	0.0430988	1	995.425	994.879	914.084	1194.29	1089.83	1119.49	769.316	894.285	971.157	878.817	975.594	1057.21	1032.9	953.652	895.017	1034.44	920.274	861.119	967.058	1040.23	936.214	872.715
NOP16	NOP16 nucleolar protein [Source:HGNC Symbol;Acc:HGNC:26934]	ENSG00000048162.20	0.610365	0.0459766	0.180727	0.661679	0.234215	1	127.406	165.045	119.065	214.83	188.079	221.816	142.234	198.083	176.574	199.731	145.104	195.679	227.997	238.15	174.005	210.669	123.81	171.9	196.463	232.962	183.389	180.256
CC2D2A	coiled-coil and C2 domain containing 2A [Source:HGNC Symbol;Acc:HGNC:29253]	ENSG00000048342.16	-0.300112	0.319667	-0.0845201	0.840157	-0.122227	1	523.09	464.707	421.885	423.551	424.251	293.085	473.219	390.339	376.985	374.163	433.254	383.205	360.42	346.687	484.994	390.278	398.609	523.807	464.455	328.173	396.749	464.923
RRM2B	ribonucleotide reductase regulatory TP53 inducible subunit M2B [Source:HGNC Symbol;Acc:HGNC:17296]	ENSG00000048392.12	0.178909	0.615587	0.205727	0.526251	0.00153582	1	718.86	910.052	693.766	828.775	1072.65	731.912	653.024	812.721	797.232	873.491	726.55	1008.29	920.05	969.459	844.111	872.385	548.843	861.93	761.057	857.909	628.662	867.79
ZNF800	zinc finger protein 800 [Source:HGNC Symbol;Acc:HGNC:27267]	ENSG00000048405.10	-0.0133148	0.967882	-0.0863775	0.694785	0.000697021	1	981.959	795.719	699.391	893.937	749.74	806.384	837.302	756.404	688.639	716.369	793.442	693.031	634.477	706.019	835.781	719.785	811.563	833.55	829.724	739.402	819.187	815.585
SNX29	sorting nexin 29 [Source:HGNC Symbol;Acc:HGNC:30542]	ENSG00000048471.14	-0.374944	0.0475254	-0.171294	0.455893	-0.049855	1	399.827	341.154	411.572	313.591	296.289	277.069	405.233	324.312	301.942	292.939	310.79	279.93	280.966	309.805	379.48	324.106	332.174	407.045	391.973	329.186	279.722	402.867
LMO3	LIM domain only 3 [Source:HGNC Symbol;Acc:HGNC:6643]	ENSG00000048540.15	-0.117158	0.875406	-0.324195	0.530507	-0.199729	1	225.809	191.784	361.883	171.049	218.996	321.112	350.665	188.373	346.085	267.64	304.616	150.836	249.876	203.376	247.125	239.028	493.732	317.041	216.491	227.898	403.171	267.922
MRPS10	mitochondrial ribosomal protein S10 [Source:HGNC Symbol;Acc:HGNC:14502]	ENSG00000048544.6	0.247882	0.265536	0.0449478	0.895183	0.0758836	1	632.887	633.44	594.389	691.325	758.328	757.537	710.276	621.436	643.612	611.177	687.444	646.829	685.143	652.277	676.585	509.116	646.23	676.246	626.585	527.71	781.367	708.219
RSF1	remodeling and spacing factor 1 [Source:HGNC Symbol;Acc:HGNC:18118]	ENSG00000048649.13	-0.139094	0.353974	-0.0945443	0.548984	-0.0874753	1	2218.73	2216.58	2489.12	2250.12	1976.98	2062.81	2562	1936.16	2244.26	2508.62	2211.55	1913.31	2208.58	2314.06	2224.12	2172.86	2231.61	2526.6	2135.35	2003.48	2176.41	2299
VPS13D	vacuolar protein sorting 13 homolog D [Source:HGNC Symbol;Acc:HGNC:23595]	ENSG00000048707.15	-0.121672	0.726214	-0.00368348	0.993242	0.10777	1	2166.94	1954.72	2528.5	2418.11	1834.41	1813.76	2116.51	1900.23	2261.91	2691.04	2114.82	2019.3	2109.55	2723.97	1878.89	2059.42	1507.62	2259.83	1929.35	2404.58	1826.05	2075.41
CELF2	CUGBP Elav-like family member 2 [Source:HGNC Symbol;Acc:HGNC:2550]	ENSG00000048740.18	-0.0915934	0.649574	-0.114759	0.520638	0.0172547	1	6502.89	6348.23	5676.69	5997.93	5926.64	5462.11	6803.08	5942.48	6050.31	6330.15	5703.31	5325.47	5742.54	6416.34	6440.98	5231.61	5831.93	5723.77	6158.08	5792.66	5875.6	5648.02
FAM120A	family with sequence similarity 120A [Source:HGNC Symbol;Acc:HGNC:13247]	ENSG00000048828.17	0.012877	0.972195	0.0778795	0.762388	0.187709	1	2951.06	2583.55	2286.62	3015.77	2655.44	2219.76	2519.06	2602.26	2509.12	2816.21	2683.91	2728.64	2541.36	3092.78	2603.6	2344.37	1906.98	2720.39	3010.85	2593.98	2467.55	2785.6
R3HDM1	R3H domain containing 1 [Source:HGNC Symbol;Acc:HGNC:9757]	ENSG00000048991.16	0.14691	0.367231	-0.0833207	0.65349	0.0537401	1	804.834	837.211	784.706	791.104	964.442	927.302	970.591	855.445	887.284	894.796	836.664	750.104	901.626	916.771	818.196	792.709	938.393	865.173	885.039	909.566	876.273	877.64
COL9A2	collagen type IX alpha 2 chain [Source:HGNC Symbol;Acc:HGNC:2218]	ENSG00000049089.15	0.782714		0.203938		0.167061	1	2.07164	3.68815	4.68761	4.07261	1.71762	12.0117	4.47277	7.76795	6.18009	2.66308	10.2911	4.07665	3.4545	4.21504	1.85112	8.10265	9.81424	3.24339	1.90741	11.1417	11.4172	0.985006
KITLG	KIT ligand [Source:HGNC Symbol;Acc:HGNC:6343]	ENSG00000049130.16	-0.11313	0.920971	0.104592	0.924389	0.220092	1	194.734	415.839	168.754	251.483	347.817	107.304	266.577	323.341	244.555	354.19	191.414	347.874	312.057	402.536	220.283	280.892	156.273	196.225	307.093	309.941	117.74	296.487
ERCC8	ERCC excision repair 8, CSA ubiquitin ligase complex subunit [Source:HGNC Symbol;Acc:HGNC:3439]	ENSG00000049167.14	0.195492	0.496515	0.0498442	0.903976	0.0408296	1	198.878	236.042	257.818	263.701	278.254	250.644	233.479	202.938	224.249	217.041	215.083	237.805	206.119	253.956	249.901	197.164	206.854	257.038	219.352	189.409	276.155	247.236
ADAMTS6	ADAM metallopeptidase with thrombospondin type 1 motif 6 [Source:HGNC Symbol;Acc:HGNC:222]	ENSG00000049192.15	-0.272707	0.655764	-0.0234942	0.976771	-0.101195	1	652.568	733.02	515.637	523.33	602.025	448.436	593.984	825.344	468.804	539.274	661.716	759.616	476.722	496.321	845.037	460.5	516.38	860.308	742.937	380.843	508.781	864.835
H6PD	hexose-6-phosphate dehydrogenase/glucose 1-dehydrogenase [Source:HGNC Symbol;Acc:HGNC:4795]	ENSG00000049239.12	-0.266266	0.147175	-0.146532	0.484156	-0.125663	1	1955.63	1876.35	2551	1797.04	1614.56	1888.24	2230.12	1841	1861.09	1772.28	1864.74	1804.6	1677.74	1615.41	2031.61	2009.46	2230.85	1976.03	1903.6	1770.51	1920.24	1968.04
VAMP3	vesicle associated membrane protein 3 [Source:HGNC Symbol;Acc:HGNC:12644]	ENSG00000049245.13	0.000400773	0.998106	0.192199	0.0835141	0.0819228	1	1401.47	1530.58	1542.22	1438.65	1423.9	1612.77	1460.81	1330.26	1463.8	1194.39	1526.17	1536.9	1639.74	1535.33	1558.64	1434.17	1489.5	1501.69	1530.7	1506.15	1718.29	1582.9
PER3	period circadian regulator 3 [Source:HGNC Symbol;Acc:HGNC:8847]	ENSG00000049246.14	-0.313794	0.355822	-0.125336	0.767153	-0.407478	1	575.917	398.32	510.012	417.442	310.889	466.053	411.495	325.283	312.536	286.281	384.886	288.083	259.088	295.053	426.683	356.517	448.435	457.318	288.973	268.413	360.357	356.572
TNFRSF9	TNF receptor superfamily member 9 [Source:HGNC Symbol;Acc:HGNC:11924]	ENSG00000049249.8	4.08575		0.395552		-1.98792	1	1.03582	0	0	9.16337	0.858808	6.40623	0	2.91298	3.53148	2.66308	0	1.35888	6.90901	3.16128	1.85112	4.05132	1.50988	4.05423	0.953706	1.01288	0	0.985006
EPN3	epsin 3 [Source:HGNC Symbol;Acc:HGNC:18235]	ENSG00000049283.18	-0.167851	0.837992	-0.0345139	0.968881	-0.00942242	1	109.797	93.1258	77.8143	84.5066	83.3044	81.6794	104.663	122.345	61.8009	90.5448	120.406	118.223	65.6356	66.3869	134.206	83.7274	48.3163	131.357	119.213	53.6826	70.6442	143.811
LTBP1	latent transforming growth factor beta binding protein 1 [Source:HGNC Symbol;Acc:HGNC:6714]	ENSG00000049323.16	0.150654	0.591705	0.0158911	0.967133	0.0499634	1	13916.3	12247.4	14801.6	15937.1	13553.7	15986.7	14734.2	12971.5	14759.8	14603	13045	13106.4	15209	16300.6	12737.6	14155.3	12104.7	12166.8	12838.8	15401.8	12008.1	12755.8
RCN1	reticulocalbin 1 [Source:HGNC Symbol;Acc:HGNC:9934]	ENSG00000049449.9	0.301271	0.355822	0.26253	0.404635	0.0448122	1	304.532	433.358	356.258	366.535	500.685	478.866	346.192	343.732	443.201	382.152	397.235	418.536	558.478	445.74	388.735	372.722	479.388	373.8	370.038	444.654	494.509	358.542
ELN	elastin [Source:HGNC Symbol;Acc:HGNC:3327]	ENSG00000049540.17	0		-0.655966		5.06718	1	0	0	0	0	0	0	0	3.88397	1.76574	0	0	0	5.75751	0	0	0	1.50988	0	0	0	0	0.985006
RFC2	replication factor C subunit 2 [Source:HGNC Symbol;Acc:HGNC:9970]	ENSG00000049541.11	-0.191826	0.544604	-0.1819	0.557907	0.169647	1	296.245	305.195	292.507	242.32	267.089	272.265	356.032	306.834	331.076	266.308	281.975	301.672	269.451	261.332	315.616	263.336	320.85	259.471	398.649	255.246	304.698	348.692
ARID1B	AT-rich interaction domain 1B [Source:HGNC Symbol;Acc:HGNC:18040]	ENSG00000049618.23	-0.186066	0.341042	-0.240882	0.150785	-0.153237	1	3054.64	2838.96	3614.15	3044.27	2512.01	2782.71	3732.08	2935.31	3113	3721.66	2993.67	2388.92	2828.09	3215.02	2985.86	3218.1	3152.64	3077.97	2636.04	2982.93	2695.9	2865.38
CLPTM1L	CLPTM1 like [Source:HGNC Symbol;Acc:HGNC:24308]	ENSG00000049656.14	0.33857	0.0020496	0.212789	0.0688011	0.108267	1	1352.78	1525.05	1213.15	1776.67	1799.2	1591.15	1330.2	1411.82	1352.56	1343.53	1423.26	1682.3	1531.5	1670.21	1520.7	1709.66	1335.49	1483.04	1653.73	1775.58	1479.25	1599.65
NEDD4L	NEDD4 like E3 ubiquitin protein ligase [Source:HGNC Symbol;Acc:HGNC:7728]	ENSG00000049759.18	-0.14722	0.573748	-0.136718	0.594315	-0.0988635	1	1805.44	1817.34	1602.22	1553.7	1736.51	1421.38	1645.08	1818.67	1625.36	1949.38	1551.89	1665.99	1441.68	1748.19	2046.41	1490.89	1571.03	1945.22	1939.84	1343.08	1379.35	1951.3
FOXP3	forkhead box P3 [Source:HGNC Symbol;Acc:HGNC:6106]	ENSG00000049768.16	-0.115025		-2.02387		0.170554	1	1.03582	0.922038	1.87504	1.01815	1.71762	0.800779	3.57822	0	0.88287	1.33154	0	0	0	1.05376	0.925561	0	1.50988	1.62169	0.953706	1.01288	2.85431	0
PPP1R3F	protein phosphatase 1 regulatory subunit 3F [Source:HGNC Symbol;Acc:HGNC:14944]	ENSG00000049769.14	0.134199	0.585747	0.162436	0.480144	0.126507	1	402.935	343.92	291.569	429.66	355.547	353.944	288.941	369.948	277.221	326.228	325.198	403.589	331.632	350.902	346.16	356.517	295.937	375.422	378.621	410.216	308.266	409.762
HEXB	hexosaminidase subunit beta [Source:HGNC Symbol;Acc:HGNC:4879]	ENSG00000049860.14	0.15026	0.647976	0.218976	0.440609	0.144308	1	369.788	341.154	309.382	396.061	377.017	358.749	301.465	261.197	354.914	268.971	330.343	330.209	388.056	334.042	299.882	365.97	309.526	328.393	332.843	374.765	393.895	335.887
PTCD2	pentatricopeptide repeat domain 2 [Source:HGNC Symbol;Acc:HGNC:25734]	ENSG00000049883.15	-0.0288078	0.917388	-0.0647905	0.783874	0.0153262	1	374.967	341.154	397.509	325.809	366.711	395.585	318.461	351.5	330.193	322.233	285.063	326.132	322.42	337.203	380.405	356.517	360.107	368.935	400.556	344.379	361.784	374.302
NEXMIF	neurite extension and migration factor [Source:HGNC Symbol;Acc:HGNC:29433]	ENSG00000050030.15	-0.698587		-0.602042	0.51468	-0.311447	1	16.5731	24.895	78.7518	10.1815	27.4819	37.6366	20.5747	36.8977	40.612	19.9731	13.3784	24.4599	24.1815	15.8064	12.9578	35.1115	55.1108	20.2712	15.2593	26.3349	39.9603	13.7901
JKAMP	JNK1/MAPK8 associated membrane protein [Source:HGNC Symbol;Acc:HGNC:20184]	ENSG00000050130.18	0.19529	0.305444	-0.0325929	0.912681	-0.0100825	1	518.947	569.82	467.823	566.092	594.295	619.803	517.947	533.075	657.738	588.541	513.525	592.473	579.205	561.654	604.391	537.476	578.286	552.997	601.788	557.084	532.329	570.318
DKK3	dickkopf WNT signaling pathway inhibitor 3 [Source:HGNC Symbol;Acc:HGNC:2893]	ENSG00000050165.18	0.119027	0.80126	0.166077	0.674742	0.089322	1	17924.9	18630.7	10306.2	19263.4	19077.6	12456.9	13838.7	16075.8	13142.4	14658.9	14542.3	19226.9	14200.3	16926.5	16730.4	15896	11359.6	17371.6	17979.3	15540.6	13413.8	17933
ARHGEF5	Rho guanine nucleotide exchange factor 5 [Source:HGNC Symbol;Acc:HGNC:13209]	ENSG00000050327.15	-1.14906		-0.624662		-2.30377	1	0	0	0.937522	0	0	0	0	0	0.88287	1.33154	0	1.35888	0	0	0	1.35044	1.50988	0.810847	0	0	0	0
NFE2L3	nuclear factor, erythroid 2 like 3 [Source:HGNC Symbol;Acc:HGNC:7783]	ENSG00000050344.9	-0.337226		-0.173116		-0.201909	1	14.5015	13.8306	6.56265	13.236	9.44689	4.80467	8.94554	9.70993	5.29722	21.3047	2.05821	8.1533	13.818	13.6989	3.70224	20.2566	5.28459	4.86508	6.67594	13.1674	4.99504	2.95502
MCUR1	mitochondrial calcium uniporter regulator 1 [Source:HGNC Symbol;Acc:HGNC:21097]	ENSG00000050393.11	0.0354212	0.902154	0.0757902	0.724012	0.18156	1	1006.82	1145.17	1111.9	1099.6	1136.2	1113.08	1074.36	1133.15	1069.16	1029.28	1160.83	1203.97	1091.62	1088.53	1239.33	1002.03	914.235	998.963	1259.85	1109.1	1169.55	1160.34
LIMA1	LIM domain and actin binding 1 [Source:HGNC Symbol;Acc:HGNC:24636]	ENSG00000050405.13	0.314877	0.705473	0.116264	0.907384	-0.0299267	1	70.4359	115.255	65.6265	103.851	94.4689	99.2966	83.1935	84.4764	125.368	139.812	60.7173	84.2508	156.604	172.817	68.4915	128.292	107.202	54.3267	64.852	156.996	77.78	54.1753
LETMD1	LETM1 domain containing 1 [Source:HGNC Symbol;Acc:HGNC:24241]	ENSG00000050426.16	-0.335196	0.0651313	-0.05398	0.856825	-0.0171513	1	571.774	533.86	583.138	422.533	420.816	493.28	591.3	517.539	512.065	507.317	517.641	506.864	527.388	502.643	541.453	480.757	593.384	466.237	544.566	466.938	584.42	459.013
SLC4A8	solute carrier family 4 member 8 [Source:HGNC Symbol;Acc:HGNC:11034]	ENSG00000050438.17	-0.159985	0.810948	-0.228211	0.685921	-0.0940131	1	162.624	202.848	389.071	194.467	188.079	280.273	211.115	203.909	262.212	298.265	188.327	141.324	263.694	239.203	203.623	213.37	292.163	197.847	193.602	268.413	204.083	175.331
LAMC3	laminin subunit gamma 3 [Source:HGNC Symbol;Acc:HGNC:6494]	ENSG00000050555.18	-0.105432		-0.205687	0.863241	0.0980464	1	4.14329	35.9595	21.563	17.3086	22.329	12.8125	14.3129	25.2458	29.1347	22.6362	15.4366	20.3833	19.5755	21.0752	9.25561	28.3593	17.3637	11.3519	14.3056	35.4508	14.9851	6.89504
PTGER3	prostaglandin E receptor 3 [Source:HGNC Symbol;Acc:HGNC:9595]	ENSG00000050628.20	-0.255876	0.589667	0.280233	0.521837	0.0212318	1	688.821	425.06	366.571	601.728	307.453	341.132	661.075	425.295	456.444	431.419	864.45	493.275	497.449	550.062	429.46	461.851	566.961	521.374	459.686	401.1	567.294	591.004
MAPK9	mitogen-activated protein kinase 9 [Source:HGNC Symbol;Acc:HGNC:6886]	ENSG00000050748.17	0.00931509	0.978402	0.123284	0.525452	0.126486	1	1519.55	1677.19	1441.91	1640.24	1552.73	1491.05	1611.99	1528.34	1542.37	1648.45	1718.61	1709.48	1637.44	1827.22	1633.61	1331.54	1256.98	1516.28	1668.99	1368.4	1606.26	1606.54
COL23A1	collagen type XXIII alpha 1 chain [Source:HGNC Symbol;Acc:HGNC:22990]	ENSG00000050767.17	-1.00723		-1.06528	0.32335	-1.29319	1	81.8299	27.6611	74.0642	34.6172	16.3174	38.4374	76.9316	42.7237	30.9005	43.9409	40.1352	25.8188	13.818	12.6451	41.6502	48.6159	86.8183	36.4881	23.8426	10.1288	37.106	20.6851
BCAR1	BCAR1 scaffold protein, Cas family member [Source:HGNC Symbol;Acc:HGNC:971]	ENSG00000050820.17	-0.0715728	0.779076	0.0884248	0.692357	-0.0904635	1	2600.95	2360.42	2766.63	2530.11	2174.5	2646.57	2608.52	2599.35	2538.25	2287.59	2852.69	2573.73	2776.27	2464.74	2477.73	2783.26	2763.84	2533.09	2384.26	2597.02	2543.9	2385.68
FAM160A2	family with sequence similarity 160 member A2 [Source:HGNC Symbol;Acc:HGNC:25378]	ENSG00000051009.10	-0.0825878	0.711357	-0.166241	0.340712	-0.087829	1	464.048	418.605	450.01	395.043	450.874	413.202	438.331	473.845	444.084	447.398	392.09	392.717	394.965	423.611	442.418	487.509	443.906	390.017	381.482	432.5	399.603	442.268
HERPUD1	homocysteine inducible ER protein with ubiquitin like domain 1 [Source:HGNC Symbol;Acc:HGNC:13744]	ENSG00000051108.15	0.248448	0.562568	0.156062	0.737121	0.106749	1	787.225	768.98	565.326	955.026	806.421	759.939	661.075	631.146	616.243	701.722	657.6	756.898	728.9	749.223	751.555	790.008	626.602	727.33	836.4	794.098	732.131	753.529
HOMER3	homer scaffold protein 3 [Source:HGNC Symbol;Acc:HGNC:17514]	ENSG00000051128.19	0.0702534	0.852017	0.272348	0.237906	-0.007154	1	176.09	196.394	135.941	182.249	179.491	169.765	151.18	182.547	184.52	201.063	220.229	225.575	223.391	193.892	185.112	209.318	191	150.007	150.686	213.718	179.822	185.181
RAD51	RAD51 recombinase [Source:HGNC Symbol;Acc:HGNC:9817]	ENSG00000051180.17	-0.867218		-0.52958	0.291214	0.418675	1	51.7911	120.787	95.6272	27.4901	63.5518	55.2537	75.1425	112.635	110.359	83.8871	48.368	59.7909	82.9081	74.8169	86.0771	72.9238	64.1701	59.1918	103.954	76.9789	98.4737	99.4856
POLQ	DNA polymerase theta [Source:HGNC Symbol;Acc:HGNC:9186]	ENSG00000051341.14	-0.58856	0.0473716	-0.40145	0.192551	0.154234	1	194.734	271.079	369.384	139.487	210.408	200.995	235.268	295.182	334.608	344.869	189.356	232.369	242.967	249.741	237.869	237.678	208.364	194.603	275.621	219.795	216.214	266.937
PIK3CB	phosphatidylinositol-4,5-bisphosphate 3-kinase catalytic subunit beta [Source:HGNC Symbol;Acc:HGNC:8976]	ENSG00000051382.9	0.0719705	0.722606	-0.00476058	0.984771	0.0142895	1	726.111	745.929	819.394	893.937	784.092	736.716	775.578	663.188	776.043	756.315	723.462	751.463	721.991	769.244	804.312	749.495	649.25	784.089	772.502	703.951	713.578	820.51
CYBA	cytochrome b-245 alpha chain [Source:HGNC Symbol;Acc:HGNC:2577]	ENSG00000051523.11	-0.00228316		-0.0550402	0.964697	-0.564956	1	33.1463	68.2308	76.8768	35.6353	50.6697	87.2849	100.19	86.4184	86.5213	62.5824	89.5323	80.1742	107.09	60.0643	37.0224	78.3256	130.605	47.84	22.8889	63.8114	86.3429	26.5952
THOC3	THO complex 3 [Source:HGNC Symbol;Acc:HGNC:19072]	ENSG00000051596.9	-0.154776		0.149613	0.765034	-0.118066	1	73.5433	58.0884	59.0639	45.8168	57.5402	65.6639	64.4079	53.4046	61.8009	47.9355	78.2122	63.8676	56.4236	54.7955	52.757	72.9238	67.1898	69.7328	58.1761	52.6697	68.5034	61.0704
HEBP2	heme binding protein 2 [Source:HGNC Symbol;Acc:HGNC:15716]	ENSG00000051620.11	0.236303	0.126673	0.126026	0.48282	0.0440234	1	532.412	502.511	502.512	566.092	543.626	699.881	576.987	475.787	657.738	503.323	634.959	577.526	665.568	534.256	520.165	506.415	675.673	565.16	523.585	543.916	725.708	546.678
MPHOSPH9	M-phase phosphoprotein 9 [Source:HGNC Symbol;Acc:HGNC:7215]	ENSG00000051825.15	-0.0160833	0.958596	-0.208466	0.200603	0.132079	1	827.622	839.055	994.71	750.378	922.36	956.13	933.02	864.184	940.257	1142.46	786.238	824.843	840.596	896.749	841.335	760.298	845.535	775.98	864.058	898.424	959.762	809.675
PLEKHA5	pleckstrin homology domain containing A5 [Source:HGNC Symbol;Acc:HGNC:30036]	ENSG00000052126.14	-0.219877	0.642049	0.000781196	0.999215	0.0193491	1	1658.35	2268.21	1288.15	1513.99	1885.94	1085.06	1884.83	2042	1316.36	1639.13	1814.32	2073.66	1325.38	1665.99	1984.4	1351.79	1224.52	1890.89	2034.25	1231.66	1290.15	1969.03
PRSS8	serine protease 8 [Source:HGNC Symbol;Acc:HGNC:9491]	ENSG00000052344.16	-0.249956		0.0251673	0.986348	-0.586357	1	33.1463	15.6746	52.5012	22.3993	18.035	44.8436	24.153	23.3038	43.2606	13.3154	28.815	20.3833	29.939	22.129	28.6924	37.8124	49.0712	32.4339	15.2593	23.2962	34.2517	26.5952
SIKE1	suppressor of IKBKE 1 [Source:HGNC Symbol;Acc:HGNC:26119]	ENSG00000052723.11	0.070069	0.813905	0.100664	0.68852	0.0854993	1	1592.06	1811.8	2055.98	1689.11	1912.57	2128.47	1685.34	1686.62	1717.18	1701.71	1768.01	1746.17	1889.61	1879.91	1733.58	1562.46	1652.57	1626.56	1675.66	1684.42	2000.87	1624.27
RRP12	ribosomal RNA processing 12 homolog [Source:HGNC Symbol;Acc:HGNC:29100]	ENSG00000052749.14	0.525144	0.0913639	0.229208	0.546155	0.318547	1	385.326	482.226	618.764	622.091	697.352	810.388	469.641	515.597	546.497	535.28	516.612	551.707	690.901	661.761	437.79	529.373	563.942	412.721	473.992	836.639	633.657	508.263
FNIP2	folliculin interacting protein 2 [Source:HGNC Symbol;Acc:HGNC:29280]	ENSG00000052795.13	-0.325845	0.281133	-0.0654773	0.880276	-0.0114349	1	1968.06	1717.76	2227.55	1673.84	1591.37	1415.78	2002.91	1630.3	1531.78	1470.02	1914.14	1535.54	1400.23	1506.88	1489.23	1388.25	1426.09	1850.35	1576.48	1141.52	1582.72	1833.1
MSMO1	methylsterol monooxygenase 1 [Source:HGNC Symbol;Acc:HGNC:10545]	ENSG00000052802.13	0.411159	0.199871	0.466561	0.102774	0.286497	1	2344.06	3071.31	1788.79	2965.88	3233.41	3239.15	2230.12	2618.77	2552.38	2789.58	3141.86	3851.08	3299.05	3807.23	2644.33	2363.27	2318.43	2306.05	2929.78	3055.86	3106.92	2679.22
TTC17	tetratricopeptide repeat domain 17 [Source:HGNC Symbol;Acc:HGNC:25596]	ENSG00000052841.15	-0.0224938	0.936	-0.0479275	0.840927	-0.0181206	1	1236.77	1074.17	1290.03	1185.13	1167.12	1190.76	1095.83	1120.53	1200.7	1306.24	1108.35	1073.52	1165.32	1212.88	1262.46	1195.14	1158.84	1201.67	1160.66	1157.72	1219.5	1220.42
ALX4	ALX homeobox 4 [Source:HGNC Symbol;Acc:HGNC:450]	ENSG00000052850.8	-0.249032		-1.34446		-1.06537	1	3.10747	15.6746	11.2503	3.05446	4.29404	16.8164	3.57822	9.70993	7.94583	5.32616	1.02911	5.43554	3.4545	1.05376	11.1067	5.40177	15.8538	8.10847	7.62965	2.02576	4.28147	4.92503
FSTL4	follistatin like 4 [Source:HGNC Symbol;Acc:HGNC:21389]	ENSG00000053108.17	-0.455626		1.40171		0.625174	1	0	2.76611	0	0	1.71762	0	0	0	0	1.33154	1.02911	1.35888	1.1515	0	0	0	0	0	0	1.01288	0	0
FOXN3	forkhead box N3 [Source:HGNC Symbol;Acc:HGNC:1928]	ENSG00000053254.15	-0.160356	0.382094	0.0409226	0.870143	0.00136243	1	2077.86	2120.69	2472.24	1973.18	1896.25	2103.65	2294.53	2042.97	2001.47	1966.69	2374.15	2031.53	2094.58	2051.67	2032.53	1951.39	1984.74	2027.93	1910.27	1813.05	2199.96	2080.33
METTL24	methyltransferase like 24 [Source:HGNC Symbol;Acc:HGNC:21566]	ENSG00000053328.8	-0.364923		0.336486		0.206813	1	11.394	10.1424	7.50017	8.14521	7.72928	6.40623	17.8911	9.70993	10.5944	9.32079	30.8732	16.3066	8.06051	6.32256	7.40449	4.05132	9.81424	5.67593	11.4445	11.1417	5.70862	4.92503
AKR7A2	aldo-keto reductase family 7 member A2 [Source:HGNC Symbol;Acc:HGNC:389]	ENSG00000053371.12	-0.117872	0.749863	-0.204199	0.4902	-0.0399773	1	478.55	452.721	382.509	401.152	401.064	405.194	575.198	492.294	444.966	380.821	475.448	429.407	367.329	373.031	475.738	421.338	496.752	434.614	477.807	383.881	460.258	458.028
MRTO4	MRT4 homolog, ribosome maturation factor [Source:HGNC Symbol;Acc:HGNC:18477]	ENSG00000053372.5	0.240432	0.149231	0.0204478	0.944553	-0.00349135	1	284.851	338.388	301.882	367.553	353.829	372.362	321.145	315.573	316.95	268.971	284.034	349.233	305.148	314.02	339.681	326.807	312.546	326.771	320.445	330.199	298.275	357.557
NNAT	neuronatin [Source:HGNC Symbol;Acc:HGNC:7860]	ENSG00000053438.11	-2.25268		-1.86003		-0.0430857	1	1.03582	1.84408	0	0	0	0	0	0.970993	2.64861	1.33154	0	1.35888	0	0	0.925561	0	0	0	0	1.01288	0	0
USE1	unconventional SNARE in the ER 1 [Source:HGNC Symbol;Acc:HGNC:30882]	ENSG00000053501.13	0.059582	0.875073	0.0702594	0.840239	-0.13587	1	150.194	152.136	124.69	156.795	151.15	136.933	155.652	153.417	150.088	130.491	143.046	169.861	176.18	133.827	167.526	167.455	173.637	156.493	161.176	169.151	137.007	141.841
MCF2L2	MCF.2 cell line derived transforming sequence-like 2 [Source:HGNC Symbol;Acc:HGNC:30319]	ENSG00000053524.12	-0.169704	0.736703	-0.33107	0.399359	-0.369594	1	83.9016	101.424	150.941	82.4703	91.0337	124.121	106.452	100.012	127.133	135.817	74.0957	101.916	119.756	81.1395	99.035	108.035	149.478	76.2196	64.852	94.1978	106.323	68.9504
NRIP2	nuclear receptor interacting protein 2 [Source:HGNC Symbol;Acc:HGNC:23078]	ENSG00000053702.15	-0.310054		0.290481		-0.621267	1	3.10747	1.84408	0	1.01815	1.71762	0.800779	1.78911	0	0.88287	0	2.05821	0	0	1.05376	0	1.35044	1.50988	1.62169	1.90741	0	1.42716	0
LAMA3	laminin subunit alpha 3 [Source:HGNC Symbol;Acc:HGNC:6483]	ENSG00000053747.16	-0.427717		-0.0346269	0.983835	0.109205	1	54.8986	60.8545	43.126	44.7987	42.0816	29.6288	24.153	36.8977	84.7555	74.5663	11.3202	42.1254	84.0596	82.1932	36.0969	75.6247	28.6878	18.6495	29.5649	82.0433	24.2616	37.4302
AP5M1	adaptor related protein complex 5 subunit mu 1 [Source:HGNC Symbol;Acc:HGNC:20192]	ENSG00000053770.12	0.191683	0.184132	0.107139	0.515555	0.156826	1	1407.68	1616.33	1505.66	1634.13	1704.73	1837.79	1535.95	1491.45	1500.88	1564.56	1538.52	1641.53	1719.19	1661.78	1524.4	1359.89	1280.38	1471.69	1489.69	1551.73	1645.51	1583.89
ANAPC4	anaphase promoting complex subunit 4 [Source:HGNC Symbol;Acc:HGNC:19990]	ENSG00000053900.10	0.0255473	0.940371	-0.0348785	0.913631	0.0711406	1	427.794	370.659	463.136	415.406	428.545	438.026	376.607	408.788	465.272	464.708	359.158	398.153	459.449	456.278	437.79	428.09	398.609	394.072	474.946	433.513	411.734	419.612
KCNQ1	potassium voltage-gated channel subfamily Q member 1 [Source:HGNC Symbol;Acc:HGNC:6294]	ENSG00000053918.18	-0.275889	0.32831	0.119637	0.725361	-0.0674475	1	706.43	477.616	490.324	548.784	353.829	479.667	534.049	462.193	429.075	412.778	583.504	509.582	462.904	443.633	442.418	498.313	525.44	493.806	460.64	413.255	499.504	500.383
TRAPPC3	trafficking protein particle complex 3 [Source:HGNC Symbol;Acc:HGNC:19942]	ENSG00000054116.12	0.240155	0.202221	0.127881	0.557927	0.0397249	1	819.335	837.211	576.576	892.919	881.996	856.033	786.313	777.766	679.81	814.903	789.325	907.735	822.172	817.717	886.687	784.606	767.776	779.224	820.187	746.492	859.861	872.715
THRAP3	thyroid hormone receptor associated protein 3 [Source:HGNC Symbol;Acc:HGNC:22964]	ENSG00000054118.15	-0.169094	0.10979	-0.042081	0.782159	-0.0515575	1	2990.42	2975.42	3204.45	2791.77	2821.19	2540.07	3174.77	2880.94	2778.39	2972	3036.9	2571.01	2874.15	2980.03	3176.52	2906.15	2988.82	3022.84	3141.51	2732.75	2757.98	3051.55
PHPT1	phosphohistidine phosphatase 1 [Source:HGNC Symbol;Acc:HGNC:30033]	ENSG00000054148.18	0.197548	0.482637	0.148125	0.613691	0.010862	1	1148.73	1320.36	795.018	1157.64	1350.91	1210.78	1091.36	1419.59	1013.53	999.987	1181.42	1505.64	1174.53	1148.6	1185.64	1241.06	1163.37	1238.16	1215.02	1127.34	1252.33	1259.82
LY75	lymphocyte antigen 75 [Source:HGNC Symbol;Acc:HGNC:6729]	ENSG00000054219.11	1.36511		0.314137		1.22408	1	1.03582	0	0	1.01815	0.858808	0.800779	0	0.970993	0.88287	0	1.02911	0	0	1.05376	0	0	1.50988	0	0	1.01288	2.14073	0.985006
ARID4B	AT-rich interaction domain 4B [Source:HGNC Symbol;Acc:HGNC:15550]	ENSG00000054267.22	-0.0197173	0.915843	-0.0348739	0.827792	-0.0919873	1	1190.16	1106.45	1200.03	1134.22	1126.76	1184.35	1278.32	1052.56	1201.59	1219.69	1113.49	1089.83	1228.65	1206.55	1191.2	1168.13	1205.64	1306.27	1238.86	1061.5	1104.62	1169.2
OPN3	opsin 3 [Source:HGNC Symbol;Acc:HGNC:14007]	ENSG00000054277.14	0.493224	0.0616337	0.489264	0.0487036	0.122655	1	301.424	236.042	203.442	322.754	328.924	383.573	201.275	185.46	263.978	202.394	276.83	332.927	340.844	248.687	320.244	232.276	255.17	306.5	345.242	260.31	308.266	302.397
SDCCAG8	serologically defined colon cancer antigen 8 [Source:HGNC Symbol;Acc:HGNC:10671]	ENSG00000054282.16	0.00688721	0.986284	-0.0235399	0.950833	-0.0607456	1	574.881	561.521	622.514	527.403	479.215	761.541	559.991	554.437	598.586	591.204	555.718	525.888	624.114	562.708	529.421	648.212	724.744	529.483	536.936	590.509	677.899	519.098
PTPRN	protein tyrosine phosphatase receptor type N [Source:HGNC Symbol;Acc:HGNC:9676]	ENSG00000054356.14	1.43008		2.07546	0.00360986	2.07841	0.0214744	8.28657	11.9865	15.0003	13.236	28.3407	55.2537	8.05099	4.85497	7.06296	14.647	25.7277	38.0488	55.2721	25.2902	6.47892	14.8549	9.0593	5.67593	41.9631	53.6826	32.111	16.7451
HHAT	hedgehog acyltransferase [Source:HGNC Symbol;Acc:HGNC:18270]	ENSG00000054392.13	-0.402602	0.45925	-0.453382	0.358933	-0.119988	1	210.272	170.577	179.067	145.596	167.468	104.902	168.176	199.054	155.385	131.823	116.289	144.042	113.999	107.483	175.857	128.292	154.008	192.171	175.482	104.327	125.59	199.956
KIF1B	kinesin family member 1B [Source:HGNC Symbol;Acc:HGNC:16636]	ENSG00000054523.17	-0.00743966	0.984635	-0.0424466	0.884906	0.0663944	1	4196.11	4054.2	5078.55	5060.21	3992.6	4196.08	4805.54	3970.39	4492.04	5034.56	4114.37	4050.83	4336.55	5264.58	4349.21	4153.96	3804.91	4304.79	4129.55	4746.35	4273.62	4196.12
FOXC1	forkhead box C1 [Source:HGNC Symbol;Acc:HGNC:3800]	ENSG00000054598.9	0.00831604		-0.0233542	0.984771	-0.277083	1	12.4299	21.2069	13.1253	12.2178	18.8938	15.2148	16.9965	19.4199	16.7745	17.31	7.20375	17.6655	31.0905	15.8064	6.47892	14.8549	12.0791	9.73016	6.67594	16.2061	7.84935	5.91004
TBC1D22A	TBC1 domain family member 22A [Source:HGNC Symbol;Acc:HGNC:1309]	ENSG00000054611.14	0.0344104	0.919042	0.0770364	0.77772	-0.0111008	1	475.442	448.111	509.074	428.642	490.38	546.131	466.063	436.947	467.921	372.832	434.283	422.613	506.661	485.783	481.292	425.389	628.112	473.535	478.76	495.298	529.475	488.563
SYNE2	spectrin repeat containing nuclear envelope protein 2 [Source:HGNC Symbol;Acc:HGNC:17084]	ENSG00000054654.17	-0.562157	0.0687106	-0.366515	0.259836	-0.267753	1	4999.91	3600.56	3931.03	3498.37	2927.68	1921.87	5525.66	4246.15	4065.62	6063.84	4019.69	3567.07	2937.48	4953.72	5190.54	4089.14	3785.28	6328.66	4825.75	3242.23	2803.65	5413.59
PLEKHH1	pleckstrin homology, MyTH4 and FERM domain containing H1 [Source:HGNC Symbol;Acc:HGNC:17733]	ENSG00000054690.14	0.300346	0.200596	-0.0341792	0.931753	0.169696	1	284.851	239.73	276.569	368.571	329.782	285.077	277.312	268.965	256.032	346.201	292.266	243.24	232.603	351.956	253.604	280.892	236.297	317.852	295.649	307.915	277.582	338.842
ATP9A	ATPase phospholipid transporting 9A (putative) [Source:HGNC Symbol;Acc:HGNC:13540]	ENSG00000054793.14	-0.27345	0.133697	-0.127973	0.557907	-0.0203273	1	1409.75	1207.87	1741.92	1375.52	1130.19	1085.06	1426.81	1128.29	1326.07	1169.09	1320.34	1049.06	1129.62	1129.63	1228.22	1226.2	1302.27	1294.92	1236.96	1124.3	1235.2	1395.75
CHRDL2	chordin like 2 [Source:HGNC Symbol;Acc:HGNC:24168]	ENSG00000054938.15	0.362346		-1.73424		-0.592058	1	1.03582	0	39.3759	1.01815	0.858808	51.2498	1.78911	3.88397	22.0718	2.66308	1.02911	0	9.21201	0	4.6278	14.8549	33.9724	8.10847	3.81482	10.1288	13.558	6.89504
FAM168A	family with sequence similarity 168 member A [Source:HGNC Symbol;Acc:HGNC:28999]	ENSG00000054965.10	-0.16655	0.211548	-0.0681715	0.683478	-0.0994527	1	3565.3	3546.16	4134.47	3629.71	3178.45	3206.32	3761.6	3267.39	3583.57	3677.72	3383.7	3177.07	3384.26	3686.05	3819.79	3700.21	3507.46	3610.7	3576.4	3407.33	3229.65	3450.48
RELT	RELT TNF receptor [Source:HGNC Symbol;Acc:HGNC:13764]	ENSG00000054967.13	-0.0067175		-0.147218	0.861217	0.308635	1	31.0747	38.7256	42.1885	34.6172	39.5052	37.6366	42.9386	42.7237	43.2606	49.267	47.3389	48.9198	35.6965	29.5053	36.0969	31.0602	43.7866	21.082	36.2408	62.7985	36.3925	30.5352
GALC	galactosylceramidase [Source:HGNC Symbol;Acc:HGNC:4115]	ENSG00000054983.17	-0.0963988	0.792579	0.128124	0.682842	0.10179	1	614.242	769.902	597.201	528.421	771.21	550.936	836.408	697.173	677.161	766.968	896.352	781.358	803.748	767.137	706.203	645.511	591.12	655.164	758.196	579.367	727.136	714.129
NOP58	NOP58 ribonucleoprotein [Source:HGNC Symbol;Acc:HGNC:29926]	ENSG00000055044.11	0.0633266	0.776891	-0.0279709	0.913356	-0.0603145	1	646.353	663.867	544.7	645.508	635.518	653.436	703.119	670.956	620.658	599.194	609.232	675.365	649.447	614.342	661.776	664.417	640.946	656.786	644.705	569.238	632.23	667.834
SZRD1	SUZ RNA binding domain containing 1 [Source:HGNC Symbol;Acc:HGNC:30232]	ENSG00000055070.17	0.0903836	0.547216	0.139976	0.267328	0.0308695	1	2450.75	2522.7	2386.93	2747.99	2566.12	2526.46	2532.48	2443.02	2125.95	1986.66	2554.24	2712.33	2460.76	2291.93	2504.57	2510.47	2450.54	2528.22	2582.64	2559.55	2439.72	2632.92
KCNH2	potassium voltage-gated channel subfamily H member 2 [Source:HGNC Symbol;Acc:HGNC:6251]	ENSG00000055118.15	0.118543	0.536379	0.0958029	0.627748	0.0853334	1	3639.88	3699.22	2949.44	3776.32	3941.93	3448.15	3321.48	3703.37	3021.18	3223.66	3669.8	3750.52	3255.29	3498.48	3450.49	3728.57	3196.42	3732.33	3914.01	3737.53	3348.82	3964.65
CUL1	cullin 1 [Source:HGNC Symbol;Acc:HGNC:2551]	ENSG00000055130.17	0.0199021	0.933541	0.00451424	0.984144	0.0120458	1	1470.87	1761.09	1696.91	1648.39	1657.5	1696.85	1771.22	1645.83	1610.35	1451.38	1680.53	1585.82	1658.16	1588.02	1745.61	1507.09	1647.28	1784.67	1685.2	1613.52	1671.91	1775.97
FAM114A2	family with sequence similarity 114 member A2 [Source:HGNC Symbol;Acc:HGNC:1333]	ENSG00000055147.19	-0.0127725	0.970984	0.0567393	0.839818	0.0129466	1	466.12	481.304	458.448	480.568	499.827	414.003	494.688	422.382	403.472	412.778	458.982	421.254	483.631	439.418	500.728	417.286	450.7	452.452	483.529	377.804	452.408	525.993
CYFIP2	cytoplasmic FMR1 interacting protein 2 [Source:HGNC Symbol;Acc:HGNC:13760]	ENSG00000055163.20	-0.317037	0.319928	-0.0429419	0.931394	-0.140606	1	1958.74	2876.76	2612.87	1781.77	2359.15	1834.58	2895.67	2957.65	2349.32	2161.09	2682.88	2682.44	2288.03	2413.11	2876.64	2255.24	2425.63	2619.85	2468.19	1962.96	2189.26	2617.16
TAB2	TGF-beta activated kinase 1 (MAP3K7) binding protein 2 [Source:HGNC Symbol;Acc:HGNC:17075]	ENSG00000055208.19	-0.154092	0.392694	-0.0508812	0.828298	-0.0994739	1	3843.93	4386.14	4446.67	3715.24	3781.33	3902.2	4492.45	4187.89	4258.96	3637.77	4325.34	3717.91	4197.22	3796.7	4407.52	3847.41	4520.59	4625.07	4093.31	3498.49	4200.83	4460.11
GINM1	glycoprotein integral membrane 1 [Source:HGNC Symbol;Acc:HGNC:21074]	ENSG00000055211.14	0.071447	0.767983	0.036422	0.891344	-0.00501536	1	1396.29	1415.33	1090.34	1370.43	1353.48	1363.73	1432.18	1263.26	1396.7	1177.08	1416.05	1367.04	1455.5	1168.62	1442.95	1308.58	1423.07	1418.17	1445.82	1228.62	1497.8	1407.57
EIF2AK2	eukaryotic translation initiation factor 2 alpha kinase 2 [Source:HGNC Symbol;Acc:HGNC:9437]	ENSG00000055332.18	-0.191853	0.147975	-0.159981	0.229947	-0.0366532	1	1513.34	1296.39	1447.53	1361.27	1220.37	1139.51	1711.28	1344.83	1395.82	1472.68	1451.04	1214.84	1227.5	1409.93	1519.77	1180.29	1247.16	1444.12	1367.61	1188.11	1280.87	1410.53
USP36	ubiquitin specific peptidase 36 [Source:HGNC Symbol;Acc:HGNC:20062]	ENSG00000055483.19	-0.0951578	0.709605	-0.0617244	0.822986	0.0301472	1	687.786	722.878	758.455	683.18	665.577	681.463	674.494	729.216	610.946	769.631	581.446	663.135	626.417	787.158	659.925	752.196	631.131	639.758	702.881	788.02	617.958	631.389
KMT2C	lysine methyltransferase 2C [Source:HGNC Symbol;Acc:HGNC:13726]	ENSG00000055609.18	-0.223422	0.297775	-0.263999	0.164304	-0.145645	1	3897.8	3028.9	4268.54	3639.89	2798	3074.99	4129.26	3458.68	3727.48	4553.87	3352.83	2785.71	3233.42	3844.11	3391.25	3581.37	3535.39	4402.09	3196.82	3565.34	2992.03	3685.89
MCOLN3	mucolipin 3 [Source:HGNC Symbol;Acc:HGNC:13358]	ENSG00000055732.13	-0.234636		-0.0217469	0.985957	-0.0449157	1	10.3582	26.7391	12.1878	14.2541	19.7526	8.80857	20.5747	29.1298	16.7745	23.9677	29.8441	19.0244	17.2725	23.1827	29.6179	12.154	11.3241	23.5146	23.8426	22.2834	14.2716	13.7901
CCDC85A	coiled-coil domain containing 85A [Source:HGNC Symbol;Acc:HGNC:29400]	ENSG00000055813.6	-0.813238	0.180234	-0.17807	0.845052	-0.260779	1	150.194	115.255	215.63	79.4158	60.1166	134.531	175.333	109.722	129.782	71.9032	172.89	93.763	102.484	61.1181	99.035	145.848	135.135	151.628	81.065	107.365	121.308	135.931
PUM2	pumilio RNA binding family member 2 [Source:HGNC Symbol;Acc:HGNC:14958]	ENSG00000055917.15	-0.169054	0.0452712	-0.103339	0.256398	-0.0760654	1	3157.18	3151.53	3472.58	3015.77	2813.46	2874.8	3404.67	3022.7	3082.1	3001.29	2959.71	2837.35	2800.45	3063.28	3243.16	2997.98	3001.65	3082.03	3018.48	2723.63	2878.57	3071.25
MRPL43	mitochondrial ribosomal protein L43 [Source:HGNC Symbol;Acc:HGNC:14517]	ENSG00000055950.16	0.18285	0.387919	0.125095	0.581083	-0.00571182	1	470.263	515.419	323.445	488.713	518.72	469.256	501.845	493.265	480.281	462.045	572.184	581.602	493.994	468.923	504.431	501.014	540.538	474.345	510.233	464.912	520.912	515.158
ITIH4	inter-alpha-trypsin inhibitor heavy chain 4 [Source:HGNC Symbol;Acc:HGNC:6169]	ENSG00000055955.17	0.244605		-0.545053		-0.162267	1	5.17911	1.84408	2.81256	4.07261	5.15285	2.40234	1.78911	0.970993	4.41435	5.32616	1.02911	1.35888	0	7.37632	1.85112	5.40177	2.26483	3.24339	0.953706	5.0644	2.14073	2.95502
ITIH1	inter-alpha-trypsin inhibitor heavy chain 1 [Source:HGNC Symbol;Acc:HGNC:6166]	ENSG00000055957.11	2.05659		0.255571		-0.687542	1	0	0	0.937522	1.01815	1.71762	0	0	0	0.88287	0	0	0	1.1515	0	0	0	0	17.8386	0.953706	0	0.713578	5.91004
HPF1	histone PARylation factor 1 [Source:HGNC Symbol;Acc:HGNC:26051]	ENSG00000056050.7	0.197484	0.512794	-0.0989617	0.782196	-0.0643278	1	336.642	361.439	250.318	365.516	350.394	369.96	387.342	305.863	354.031	268.971	334.46	339.721	274.057	279.246	365.596	309.251	330.665	361.638	347.149	255.246	375.342	333.917
ZFR	zinc finger RNA binding protein [Source:HGNC Symbol;Acc:HGNC:17277]	ENSG00000056097.16	0.0799926	0.584834	0.138832	0.240739	0.00111945	1	2909.62	3157.06	3257.89	3183.76	3218.81	3459.36	3316.11	2878.02	2958.5	2936.05	3337.39	3292.58	3339.35	3337.26	3183	2948.01	3173.02	3062.57	3183.47	2985.97	3077.66	3131.33
ZNF280C	zinc finger protein 280C [Source:HGNC Symbol;Acc:HGNC:25955]	ENSG00000056277.16	0.00799024	0.988742	-0.149355	0.71936	-0.0384808	1	292.102	331.934	207.192	289.155	324.63	222.617	278.206	334.022	273.69	378.158	284.034	273.136	279.815	293.999	365.596	283.593	222.708	364.07	351.917	271.452	226.204	353.617
NPFFR2	neuropeptide FF receptor 2 [Source:HGNC Symbol;Acc:HGNC:4525]	ENSG00000056291.17	-0.107024		-0.186738	0.875853	-0.205457	1	32.1105	31.3493	36.5633	29.5264	30.9171	31.2304	70.6698	31.0718	30.9005	23.9677	61.7464	27.1777	23.03	28.4515	50.9058	27.0088	64.925	101.356	60.0835	15.1932	37.8196	111.306
PHF21B	PHD finger protein 21B [Source:HGNC Symbol;Acc:HGNC:25161]	ENSG00000056487.16	-0.0627349	0.900217	-0.370829	0.202441	-0.537282	0.356437	101.511	95.892	115.315	102.833	106.492	90.488	93.0336	94.1864	127.133	135.817	93.6488	74.7386	81.7566	92.7308	110.142	135.044	106.447	112.708	71.5279	88.1205	79.9207	77.8155
TRAF1	TNF receptor associated factor 1 [Source:HGNC Symbol;Acc:HGNC:12031]	ENSG00000056558.11	-0.174681		0.0235846	0.978322	-0.0860994	1	41.4329	31.3493	47.8136	30.5446	34.3523	40.8397	38.4658	41.7527	24.7204	33.2885	43.2225	46.2021	31.0905	21.0752	35.1713	32.4106	38.502	36.4881	36.2408	28.3606	27.1159	45.3103
RC3H2	ring finger and CCCH-type domains 2 [Source:HGNC Symbol;Acc:HGNC:21461]	ENSG00000056586.16	-0.0258696	0.925276	0.0539113	0.808496	0.114875	1	3283.56	3473.32	4115.72	3685.71	3582.95	3383.29	3466.4	3204.28	3699.23	3862.8	3400.17	3514.07	3733.17	4132.84	3521.76	3262.67	2973.72	3434.75	3519.17	3589.65	3475.12	3682.94
IL17RB	interleukin 17 receptor B [Source:HGNC Symbol;Acc:HGNC:18015]	ENSG00000056736.10	-0.267933		-0.333232	0.759532	0.122379	1	16.5731	14.7526	18.7504	14.2541	21.4702	7.20701	20.5747	31.0718	16.7745	15.9785	23.6695	16.3066	16.121	10.5376	19.4368	21.6071	21.8933	14.5952	21.9352	16.2061	22.1209	22.6551
TRAF3IP2	TRAF3 interacting protein 2 [Source:HGNC Symbol;Acc:HGNC:1343]	ENSG00000056972.20	-0.101973	0.800148	-0.0316092	0.944553	-0.0139113	1	275.529	257.249	282.194	212.794	249.913	293.886	306.832	229.154	263.095	219.704	313.878	231.01	244.118	208.644	243.422	224.173	316.321	268.39	223.167	226.885	321.11	271.862
GYG2	glycogenin 2 [Source:HGNC Symbol;Acc:HGNC:4700]	ENSG00000056998.20	0.0462575	0.94874	0.00343031	0.995936	-0.0553612	1	629.78	1062.19	812.831	717.797	1038.3	833.611	876.663	984.587	892.582	745.663	868.567	1000.14	867.081	776.621	997.754	696.828	782.12	962.475	972.78	602.663	733.558	1007.66
DCBLD2	discoidin, CUB and LCCL domain containing 2 [Source:HGNC Symbol;Acc:HGNC:24627]	ENSG00000057019.16	-0.123004	0.859233	0.0333871	0.96333	0.0628042	1	9609.32	11167.7	24208.7	10042	11462.5	19354.8	9634.35	10811	18359.3	11761.5	9553.2	11543.7	17049.1	13388	10546.8	16302.5	15246.1	10533.7	10597.6	16046	16632.1	11981.6
SOAT1	sterol O-acyltransferase 1 [Source:HGNC Symbol;Acc:HGNC:11177]	ENSG00000057252.13	0.0568271	0.864614	0.141186	0.549088	0.340273	0.802585	598.705	784.654	725.642	664.853	821.88	705.486	794.364	795.244	769.863	866.833	793.442	792.229	845.202	1127.52	684.915	649.562	551.108	583.81	790.622	832.587	744.975	753.529
PKP2	plakophilin 2 [Source:HGNC Symbol;Acc:HGNC:9024]	ENSG00000057294.14	0.0476485	0.908013	0.0533429	0.881269	-0.0169825	1	12333.5	12226.2	15189.7	13633.1	12016.4	15462.2	13815.5	11440.2	13303.1	10688.3	13168.5	11781.5	13578.5	12496.5	13329	12772.5	15357	10836.2	12913.2	12975	13690	11873.3
MSH4	mutS homolog 4 [Source:HGNC Symbol;Acc:HGNC:7327]	ENSG00000057468.7	-0.21079		0.774987		-0.0567862	1	9.3224	5.53223	16.8754	9.16337	6.87047	11.2109	10.7346	9.70993	5.29722	2.66308	10.2911	9.51219	12.6665	17.9139	12.0323	8.10265	12.834	14.5952	15.2593	19.2447	6.4222	6.89504
F7	coagulation factor VII [Source:HGNC Symbol;Acc:HGNC:3544]	ENSG00000057593.13	-0.464357		-0.360062		-0.259544	1	10.3582	13.8306	12.1878	9.16337	7.72928	9.60935	9.84009	9.70993	9.71157	7.98925	12.3493	5.43554	4.60601	6.32256	8.33005	10.8035	18.1186	12.9735	12.3982	8.10304	8.56293	13.7901
GDI2	GDP dissociation inhibitor 2 [Source:HGNC Symbol;Acc:HGNC:4227]	ENSG00000057608.17	0.010912	0.968734	0.00433581	0.985928	-0.00693588	1	3911.26	4021.93	3721.96	4019.66	3978	3754.85	4019.23	3560.63	3534.13	3162.41	3896.2	3594.25	3513.23	3314.07	4175.2	3343.69	3735.45	4080.99	3974.09	3304.01	3946.08	4037.54
PRDM1	PR/SET domain 1 [Source:HGNC Symbol;Acc:HGNC:9346]	ENSG00000057657.17	-0.350381		-0.693468		0.173425	1	2.07164	3.68815	0	0	2.57643	1.60156	7.15643	4.85497	3.53148	6.65771	3.08732	5.43554	1.1515	4.21504	5.55336	1.35044	2.26483	2.43254	5.72224	5.0644	1.42716	1.97001
ATG5	autophagy related 5 [Source:HGNC Symbol;Acc:HGNC:589]	ENSG00000057663.16	-0.0258902	0.948518	0.0859026	0.784912	-0.0155577	1	499.266	511.731	572.826	514.167	491.238	551.737	572.515	460.251	455.561	375.495	512.495	531.324	517.024	421.504	525.718	448.347	467.309	562.728	480.668	429.461	558.731	513.188
TMCC3	transmembrane and coiled-coil domain family 3 [Source:HGNC Symbol;Acc:HGNC:29199]	ENSG00000057704.13	0.233928	0.831214	-0.0263081	0.983355	-0.161307	1	44.5403	43.3358	139.691	53.962	64.4106	147.343	57.2515	62.1436	105.062	71.9032	64.8338	48.9198	126.665	57.9568	66.6404	85.0778	156.273	70.5437	69.6205	93.1849	124.876	42.3553
PITHD1	PITH domain containing 1 [Source:HGNC Symbol;Acc:HGNC:25022]	ENSG00000057757.10	0.159769	0.459801	0.0208165	0.947293	0.0574161	1	707.466	665.712	507.199	724.924	689.623	680.662	625.293	689.405	649.792	559.247	610.261	744.668	625.265	590.105	719.161	665.768	663.594	738.681	747.705	686.732	692.17	778.155
MTA3	metastasis associated 1 family member 3 [Source:HGNC Symbol;Acc:HGNC:23784]	ENSG00000057935.13	0.0846915	0.724785	0.0307465	0.91595	-0.028276	1	618.386	740.397	687.203	627.181	751.457	790.369	807.782	683.579	723.071	750.989	823.286	751.463	766.9	687.051	758.034	750.845	844.78	747.601	788.715	679.642	774.232	799.825
USP13	ubiquitin specific peptidase 13 [Source:HGNC Symbol;Acc:HGNC:12611]	ENSG00000058056.9	0.0280942	0.927225	-0.00862542	0.977503	0.077681	1	3705.13	3948.17	4347.29	4285.4	3939.35	3989.48	3723.13	3769.4	4295.16	4565.85	3531.9	3947.56	3981.89	4827.27	4229.81	4213.38	3290.04	4022.61	4133.36	4188.26	4087.37	4165.59
ATP11B	ATPase phospholipid transporting 11B (putative) [Source:HGNC Symbol;Acc:HGNC:13553]	ENSG00000058063.16	-0.100493	0.545267	-0.0350033	0.870143	0.0191158	1	1361.07	1381.21	1745.67	1409.12	1260.73	1516.68	1569.05	1194.32	1487.64	1428.74	1437.66	1252.89	1440.53	1407.82	1279.12	1303.18	1478.93	1373.57	1303.72	1248.88	1519.92	1436.14
LAMC2	laminin subunit gamma 2 [Source:HGNC Symbol;Acc:HGNC:6493]	ENSG00000058085.15	-0.232453		0.0529762	0.952709	0.00461839	1	67.3284	59.0104	37.5009	55.9983	48.0933	36.035	59.0406	61.1726	75.9268	69.2401	37.0479	63.8676	82.9081	93.7846	59.2359	78.3256	52.091	64.0569	71.5279	61.7857	42.1011	78.8005
CDK14	cyclin dependent kinase 14 [Source:HGNC Symbol;Acc:HGNC:8883]	ENSG00000058091.17	0.0584648	0.882057	0.0679649	0.845945	0.014719	1	2393.78	2621.35	3633.83	2560.65	2984.36	3440.15	2666.67	2509.05	3016.77	2348.84	2709.64	2670.21	3014.63	2641.78	2811.85	2561.79	3536.9	2709.85	2731.41	2754.02	3361.66	2862.43
SEC61A1	SEC61 translocon subunit alpha 1 [Source:HGNC Symbol;Acc:HGNC:18276]	ENSG00000058262.10	0.171692	0.0999009	0.200666	0.0286409	0.0937269	1	2840.22	2871.23	2966.32	3229.58	3192.19	3349.66	2659.51	2679.94	2804	2451.37	2975.15	3068.36	3120.57	3019.02	2892.38	3107.37	2704.96	2725.26	2883.05	3369.85	2958.49	2979.64
PPP1R12A	protein phosphatase 1 regulatory subunit 12A [Source:HGNC Symbol;Acc:HGNC:7618]	ENSG00000058272.19	0.0378827	0.890033	-0.0163736	0.951327	-0.0355875	1	3906.08	3744.4	3263.51	4320.02	3611.29	3292.8	3759.81	3627.63	3396.4	3788.23	3469.12	3402.65	3645.65	3856.76	3780.92	3520.6	3146.6	4040.45	3622.18	3347.57	3221.8	3930.17
RASGRF1	Ras protein specific guanine nucleotide releasing factor 1 [Source:HGNC Symbol;Acc:HGNC:9875]	ENSG00000058335.15	-2.65443		0.799423		-0.848564	1	4.14329	4.61019	2.81256	1.01815	0.858808	0	0	0.970993	0	6.65771	0	0	4.60601	3.16128	3.70224	1.35044	0	1.62169	0.953706	1.01288	0	1.97001
CAMK2B	calcium/calmodulin dependent protein kinase II beta [Source:HGNC Symbol;Acc:HGNC:1461]	ENSG00000058404.20	-0.175894	0.642472	-0.453058	0.0901755	-0.285345	1	558.308	315.337	369.384	437.805	366.711	278.671	424.913	413.643	401.706	419.435	307.703	323.414	279.815	301.375	447.046	309.251	452.21	445.966	406.279	258.284	343.231	355.587
CROCC	ciliary rootlet coiled-coil, rootletin [Source:HGNC Symbol;Acc:HGNC:21299]	ENSG00000058453.17	-0.31696	0.34515	0.0215327	0.967133	-0.0825584	1	213.379	177.031	205.317	172.068	129.68	176.972	156.547	197.112	195.114	182.421	202.734	178.014	169.271	190.73	152.718	201.216	213.649	156.493	156.408	188.396	154.846	185.181
POLR3E	RNA polymerase III subunit E [Source:HGNC Symbol;Acc:HGNC:30347]	ENSG00000058600.16	-0.0377272	0.911574	-0.0462908	0.875489	0.0219851	1	507.553	505.277	478.136	508.058	537.614	409.999	504.528	570.944	453.795	511.312	566.009	491.916	458.298	461.547	542.379	434.842	404.649	542.456	520.723	483.144	450.267	500.383
ATP2B4	ATPase plasma membrane Ca2+ transporting 4 [Source:HGNC Symbol;Acc:HGNC:817]	ENSG00000058668.14	0.0865284	0.857971	0.207753	0.543206	0.197513	1	10501.2	9449.05	16320.4	11975.5	10329.7	16078	10027.9	8965.18	12074.1	8243.57	11707.1	9661.67	13979.2	10121.4	8052.38	8064.84	14867.1	9282.57	8380.21	11921.6	15413.3	9873.7
ZC3H11A	zinc finger CCCH-type containing 11A [Source:HGNC Symbol;Acc:HGNC:29093]	ENSG00000058673.16	0.0272833		0.247232		-0.343742	1	9.3224	6.45427	7.50017	6.10891	10.3057	7.20701	5.36732	13.5939	7.06296	15.9785	8.23286	10.8711	18.424	10.5376	12.9578	5.40177	7.54942	12.1627	9.53706	8.10304	7.84935	4.92503
RIOK2	RIO kinase 2 [Source:HGNC Symbol;Acc:HGNC:18999]	ENSG00000058729.11	0.198139	0.242207	-0.0219859	0.937208	-0.00210199	1	472.335	445.344	418.135	474.459	497.25	557.342	497.372	462.193	454.678	475.36	457.953	470.174	514.721	419.396	484.994	506.415	443.151	540.835	515.001	448.706	478.097	526.978
YIPF1	Yip1 domain family member 1 [Source:HGNC Symbol;Acc:HGNC:25231]	ENSG00000058799.15	0.108253	0.648754	0.167004	0.415649	-0.0260455	1	242.382	249.872	273.756	247.411	278.254	298.69	255.842	227.212	244.555	254.324	257.277	296.237	280.966	270.816	265.636	237.678	316.321	264.336	255.593	271.452	255.461	290.577
NDC1	NDC1 transmembrane nucleoporin [Source:HGNC Symbol;Acc:HGNC:25525]	ENSG00000058804.12	-0.130027	0.547045	-0.0837237	0.733196	-0.00670482	1	486.836	479.46	671.265	456.132	468.909	566.151	496.477	426.266	464.39	434.082	429.138	387.282	505.509	406.751	485.919	399.731	513.36	466.237	459.686	440.603	506.64	448.178
DGKG	diacylglycerol kinase gamma [Source:HGNC Symbol;Acc:HGNC:2853]	ENSG00000058866.15	-0.228137		-0.123917		-0.183721	1	13.4657	10.1424	17.8129	18.3267	7.72928	9.60935	5.36732	13.5939	15.0088	9.32079	4.11643	10.8711	19.5755	6.32256	9.25561	12.154	12.0791	8.91931	7.62965	9.11592	8.56293	11.8201
FLYWCH1	FLYWCH-type zinc finger 1 [Source:HGNC Symbol;Acc:HGNC:25404]	ENSG00000059122.16	0.0775528	0.809767	0.20409	0.358933	0.101256	1	641.174	683.23	580.326	773.795	659.565	581.365	526.892	644.74	535.019	603.188	687.444	703.902	616.053	654.385	628.456	579.339	468.064	636.515	630.4	697.874	533.756	618.584
UNKL	unk like zinc finger [Source:HGNC Symbol;Acc:HGNC:14184]	ENSG00000059145.18	-0.205618	0.374369	-0.202018	0.358933	-0.13284	1	370.824	333.778	390.947	286.101	338.371	325.917	368.556	360.239	339.905	380.821	355.042	328.85	252.179	322.45	344.309	383.525	431.827	394.882	364.316	361.598	326.819	371.347
TBXAS1	thromboxane A synthase 1 [Source:HGNC Symbol;Acc:HGNC:11609]	ENSG00000059377.17	0.734243		-0.439783		-0.114384	1	5.17911	2.76611	6.56265	7.12706	13.7409	4.80467	1.78911	6.79695	7.94583	10.6523	4.11643	5.43554	4.60601	5.2688	5.55336	9.45309	0.754942	6.48677	2.86112	6.07728	4.99504	4.92503
PARP12	poly(ADP-ribose) polymerase family member 12 [Source:HGNC Symbol;Acc:HGNC:21919]	ENSG00000059378.13	-0.470612		0.160559	0.868882	0.0455441	1	61.1135	47.946	31.8757	43.7805	25.7643	33.6327	76.0371	31.0718	37.0805	29.2939	69.9793	46.2021	31.0905	46.3654	34.2457	45.915	46.8064	79.463	49.5927	40.5152	55.6591	68.9504
ALDH18A1	aldehyde dehydrogenase 18 family member A1 [Source:HGNC Symbol;Acc:HGNC:9722]	ENSG00000059573.9	0.121393	0.607777	0.174496	0.387374	0.186316	1	427.794	423.215	467.823	485.658	494.674	455.643	449.066	458.309	443.201	475.36	422.963	555.784	506.661	578.514	498.877	480.757	360.107	432.992	514.048	563.161	460.258	470.833
TARBP1	TAR (HIV-1) RNA binding protein 1 [Source:HGNC Symbol;Acc:HGNC:11568]	ENSG00000059588.10	-0.178976	0.555425	-0.428238	0.0476888	-0.152929	1	394.648	331.934	333.758	338.026	345.241	249.843	398.076	425.295	410.535	535.28	359.158	342.439	295.936	318.235	427.609	283.593	341.989	337.312	350.964	286.645	306.838	304.367
GATB	glutamyl-tRNA amidotransferase subunit B [Source:HGNC Symbol;Acc:HGNC:8849]	ENSG00000059691.12	0.256902	0.216415	0.133612	0.591302	0.0773939	1	398.791	462.863	405.947	510.094	520.438	483.67	403.444	424.324	396.409	399.462	409.585	544.913	412.238	424.665	435.014	515.869	420.503	449.209	484.483	461.873	481.665	481.668
MXD1	MAX dimerization protein 1 [Source:HGNC Symbol;Acc:HGNC:6761]	ENSG00000059728.11	0.090288	0.740958	0.0562402	0.856783	0.00522925	1	249.633	241.574	319.695	266.756	285.124	310.702	249.581	239.835	270.158	267.64	240.811	271.777	283.269	273.977	259.157	310.602	290.653	298.392	261.315	304.877	292.567	302.397
CDK17	cyclin dependent kinase 17 [Source:HGNC Symbol;Acc:HGNC:8750]	ENSG00000059758.8	-0.0640373	0.749863	0.0115023	0.96333	-0.0248454	1	697.108	779.122	794.081	671.98	705.082	795.974	796.153	646.682	746.908	704.385	780.063	660.418	747.324	730.255	694.17	696.828	847.8	733.816	703.835	666.475	806.343	743.679
DNAJC25	DnaJ heat shock protein family (Hsp40) member C25 [Source:HGNC Symbol;Acc:HGNC:34187]	ENSG00000059769.20	0.0653041	0.864614	0.129776	0.667263	0.119333	1	244.454	214.835	192.192	252.502	193.232	237.031	207.537	186.431	181.871	238.346	224.345	197.038	253.33	208.644	215.656	233.626	178.921	238.389	254.639	218.782	218.355	245.266
SLC2A3	solute carrier family 2 member 3 [Source:HGNC Symbol;Acc:HGNC:11007]	ENSG00000059804.16	0.0879443	0.831214	0.124741	0.715823	0.00723406	1	1877.94	1625.55	1959.42	2178.84	1714.18	1932.28	2159.45	1450.66	1511.47	1364.83	2231.1	1550.49	1746.83	1543.76	1752.09	1422.01	1857.16	1953.33	1807.27	1375.49	1968.76	1884.32
PSD	pleckstrin and Sec7 domain containing [Source:HGNC Symbol;Acc:HGNC:9507]	ENSG00000059915.17	0.276727	0.618873	0.285372	0.607112	-0.246044	1	165.731	78.3732	107.815	157.814	91.8925	170.566	87.6663	109.722	92.7014	65.2455	129.668	112.787	108.241	83.247	135.132	151.249	199.305	136.222	107.769	149.906	149.138	116.231
CTDP1	CTD phosphatase subunit 1 [Source:HGNC Symbol;Acc:HGNC:2498]	ENSG00000060069.16	-0.00893524	0.977632	0.0950648	0.633512	-0.162031	1	427.794	465.629	467.823	470.386	450.016	434.022	426.702	450.541	432.606	412.778	465.156	485.122	441.025	448.902	458.153	596.895	461.27	477.589	434.89	479.092	430.287	426.508
YBX3	Y-box binding protein 3 [Source:HGNC Symbol;Acc:HGNC:2428]	ENSG00000060138.13	0.271413	0.249037	0.222859	0.340643	0.0483496	1	2289.17	2146.5	1773.79	2594.25	2440.73	2449.58	2388.46	2127.45	1886.69	1848.18	2704.49	2454.14	2332.94	2131.76	2277.8	1686.7	2014.94	2221.72	2342.3	1788.75	2139.31	2207.4
STYK1	serine/threonine/tyrosine kinase 1 [Source:HGNC Symbol;Acc:HGNC:18889]	ENSG00000060140.9	0.41885		-0.435633		-0.144539	1	0	0	1.87504	0	0.858808	1.60156	0	0	0.88287	1.33154	0	1.35888	0	0	0.925561	1.35044	2.26483	0	0	2.02576	0.713578	1.97001
WNK1	WNK lysine deficient protein kinase 1 [Source:HGNC Symbol;Acc:HGNC:14540]	ENSG00000060237.17	-0.164119	0.572116	-0.0836169	0.801073	-0.0489437	1	9119.37	6901.46	8621.45	8557.57	6340.58	7052.46	9391.92	6966.88	7530.88	7591.12	8464.41	6110.9	7344.28	7843.13	7496.12	7258.62	7153.07	9728.54	7128	7568.24	7099.38	8670.02
CCAR1	cell division cycle and apoptosis regulator 1 [Source:HGNC Symbol;Acc:HGNC:24236]	ENSG00000060339.14	0.239589	0.258209	0.0899308	0.735247	0.0615657	1	1109.37	1172.83	1097.84	1367.38	1326	1297.26	1158.45	1145.77	1201.59	1356.84	1160.83	1133.31	1562.59	1319.31	1158.8	1196.49	1327.94	1230.05	1249.35	1429.17	1284.44	1168.22
OGFR	opioid growth factor receptor [Source:HGNC Symbol;Acc:HGNC:15768]	ENSG00000060491.16	-0.0194945	0.953944	-0.038266	0.898227	-0.0810932	1	572.809	520.029	504.387	550.82	499.827	522.909	538.521	595.219	539.434	521.964	558.805	512.299	538.903	521.611	508.133	602.297	613.013	522.185	535.029	561.135	503.786	521.068
PIGV	phosphatidylinositol glycan anchor biosynthesis class V [Source:HGNC Symbol;Acc:HGNC:26031]	ENSG00000060642.10	-0.00521475	0.989859	-0.144665	0.6652	-0.0656034	1	133.621	108.8	114.378	103.851	117.657	130.527	133.289	117.49	112.124	118.507	121.435	93.763	108.241	111.699	122.174	128.292	110.976	111.086	123.982	89.1334	109.891	125.096
PTPRU	protein tyrosine phosphatase receptor type U [Source:HGNC Symbol;Acc:HGNC:9683]	ENSG00000060656.20	-0.243406	0.723028	-0.405218	0.456956	-0.264592	1	261.027	295.052	148.128	243.338	216.42	140.937	363.189	296.153	203.06	223.699	291.237	179.373	187.695	165.44	323.946	207.968	221.198	282.986	269.899	151.932	174.113	268.907
SNRNP40	small nuclear ribonucleoprotein U5 subunit 40 [Source:HGNC Symbol;Acc:HGNC:30857]	ENSG00000060688.13	0.0294762	0.915843	-0.0921797	0.655806	0.0221295	1	473.371	464.707	398.447	463.259	446.58	451.639	471.43	448.599	395.526	407.452	402.381	438.92	414.541	364.601	444.269	411.885	433.337	451.642	455.871	434.525	432.428	452.118
RIMBP2	RIMS binding protein 2 [Source:HGNC Symbol;Acc:HGNC:30339]	ENSG00000060709.15	-0.883802		-1.4789		-1.39222	1	1.03582	0.922038	0	1.01815	0	0	0	0.970993	0	1.33154	0	0	0	0	0.925561	0	0.754942	0	0	0	0	0
COL11A1	collagen type XI alpha 1 chain [Source:HGNC Symbol;Acc:HGNC:2186]	ENSG00000060718.22	0.630646		0.289748	0.840235	-0.0112762	1	32.1105	32.2713	55.3138	26.4719	57.5402	103.3	16.102	35.9268	63.5666	37.2832	23.6695	52.9965	69.0901	41.0966	36.0969	62.1203	41.5218	24.3254	41.0094	66.8501	41.3875	14.7751
QSER1	glutamine and serine rich 1 [Source:HGNC Symbol;Acc:HGNC:26154]	ENSG00000060749.15	-0.228938	0.0891954	-0.300886	0.00779876	-0.0404158	1	2169.01	2184.31	2672.87	2002.7	1975.26	1996.34	2548.58	2182.79	2371.39	2225.01	1954.27	1623.87	1925.31	2096.98	2416.64	1906.82	2239.16	2244.42	2185.89	1896.11	2146.44	2342.34
MPC1	mitochondrial pyruvate carrier 1 [Source:HGNC Symbol;Acc:HGNC:21606]	ENSG00000060762.19	0.737199	0.0121301	0.384974	0.247209	0.348132	1	1189.12	1161.77	676.891	1734.93	1623.15	1667.22	980.431	1091.4	1105.35	1094.53	1310.05	1513.8	1388.71	1371.99	1135.66	1066.85	745.128	1252.76	1322.79	1223.56	1442.85	1311.04
ACAA1	acetyl-CoA acyltransferase 1 [Source:HGNC Symbol;Acc:HGNC:82]	ENSG00000060971.18	0.227391	0.101659	0.141999	0.348337	0.183426	1	1046.18	1140.56	1173.78	1134.22	1366.36	1435	1059.15	1167.13	1108	1147.79	1110.41	1296.38	1342.65	1200.23	1100.49	1309.93	1171.67	1127.08	1288.46	1463.61	1347.95	1237.17
BCAT1	branched chain amino acid transaminase 1 [Source:HGNC Symbol;Acc:HGNC:976]	ENSG00000060982.15	0.101319	0.940871	-0.36459	0.720544	-0.408948	1	25.8955	85.7495	74.0642	26.4719	91.8925	80.8787	26.8366	113.606	66.2153	35.9516	22.6404	69.3031	57.5751	35.8278	37.948	48.6159	51.336	47.0291	28.6112	45.5796	31.3974	35.4602
HDAC7	histone deacetylase 7 [Source:HGNC Symbol;Acc:HGNC:14067]	ENSG00000061273.18	-0.0301659	0.96679	0.096969	0.863906	0.135043	1	830.729	826.146	878.458	827.757	784.092	865.642	651.235	976.819	1088.58	1194.39	820.198	907.735	1221.74	1194.96	698.798	1143.82	934.618	634.893	782.993	1411.95	800.634	760.425
LZTS1	leucine zipper tumor suppressor 1 [Source:HGNC Symbol;Acc:HGNC:13861]	ENSG00000061337.15	0.234193		0.0738638	0.932028	0.0899756	1	78.7225	88.5157	102.19	78.3977	110.786	128.925	69.7752	79.6215	90.0527	55.9247	55.5718	111.428	87.5141	63.2256	78.6727	68.8725	85.3084	52.705	63.8983	87.1077	87.0565	68.9504
PRDM6	PR/SET domain 6 [Source:HGNC Symbol;Acc:HGNC:9350]	ENSG00000061455.11	-0.224176	0.792834	-0.247781	0.745479	-0.0189312	1	163.66	210.225	592.514	139.487	233.596	456.444	237.951	341.79	470.57	231.688	209.938	244.599	390.359	226.558	186.038	295.747	381.246	194.603	154.5	341.34	388.186	181.241
SPAG4	sperm associated antigen 4 [Source:HGNC Symbol;Acc:HGNC:11214]	ENSG00000061656.10	0.253412		0.515141		-0.605847	1	8.28657	8.29834	0.937522	8.14521	8.58808	4.00389	12.5238	5.82596	7.94583	2.66308	9.26197	12.23	9.21201	11.5914	2.77668	9.45309	11.3241	7.29762	1.90741	8.10304	6.4222	3.94002
NCKAP1	NCK associated protein 1 [Source:HGNC Symbol;Acc:HGNC:7666]	ENSG00000061676.15	0.00497786	0.985331	0.0783036	0.662073	0.0347608	1	8066.98	7263.82	7088.6	8307.1	7363.42	6831.44	8165.49	6988.24	7335.77	7129.07	8153.62	7291.77	7920.03	7882.12	7841.35	6375.43	6595.93	7959.27	7776.52	6519.91	7043.01	8098.72
MRPS35	mitochondrial ribosomal protein S35 [Source:HGNC Symbol;Acc:HGNC:16635]	ENSG00000061794.13	0.311565	0.0271702	0.148131	0.37206	0.020131	1	823.478	840.899	758.455	1030.37	942.972	1037.81	942.86	780.679	776.043	750.989	888.12	945.783	894.717	871.459	979.243	835.923	814.582	924.365	916.511	835.626	919.088	921.965
GUCY1B1	guanylate cyclase 1 soluble subunit beta 1 [Source:HGNC Symbol;Acc:HGNC:4687]	ENSG00000061918.13	0.221078	0.677374	0.213276	0.676182	0.155034	1	667.069	426.904	315.945	672.998	509.273	452.44	419.546	371.89	463.507	414.109	477.506	523.17	521.63	413.074	475.738	526.672	381.246	545.7	558.872	448.706	432.428	714.129
SFSWAP	splicing factor SWAP [Source:HGNC Symbol;Acc:HGNC:10790]	ENSG00000061936.9	-0.111972	0.548917	-0.0928051	0.633425	-0.0888972	1	688.821	717.346	801.581	620.054	717.105	706.287	663.759	793.302	704.53	752.321	678.182	638.676	669.022	733.417	661.776	718.435	767.776	652.732	652.335	694.835	689.316	594.944
TNK2	tyrosine kinase non receptor 2 [Source:HGNC Symbol;Acc:HGNC:19297]	ENSG00000061938.19	-0.237419	0.473244	-0.0362764	0.938551	0.0728595	1	2006.39	1648.6	1712.85	1834.71	1441.08	1288.45	1598.57	1825.47	1685.4	2296.91	1957.36	1724.42	1589.07	1953.67	1504.96	2087.78	1592.17	1445.74	1684.24	2235.43	1564.88	1499.18
MON2	MON2 homolog, regulator of endosome-to-Golgi trafficking [Source:HGNC Symbol;Acc:HGNC:29177]	ENSG00000061987.16	-0.107142	0.379381	-0.174126	0.0817441	-0.0356285	1	1068.97	1119.35	1279.72	1043.61	1115.59	1057.83	1175.44	1117.61	1181.28	1308.9	1043.51	1027.32	1032.9	1127.52	1110.67	1076.3	1109.01	1200.86	1093.9	1092.9	1098.2	1103.21
CDH3	cadherin 3 [Source:HGNC Symbol;Acc:HGNC:1762]	ENSG00000062038.14	-0.229313	0.805607	-0.133119	0.890094	-0.265111	1	879.413	993.035	2425.37	686.234	974.748	2016.36	1219.28	1038.96	1442.61	932.079	1169.07	824.843	1304.65	912.556	1339.29	1473.33	2394.68	1148.16	1030	1239.76	1846.74	1147.53
GPBP1	GC-rich promoter binding protein 1 [Source:HGNC Symbol;Acc:HGNC:29520]	ENSG00000062194.16	-0.0536578	0.662949	-0.0712381	0.519061	-0.021002	1	1398.36	1274.26	1470.97	1394.87	1283.92	1313.28	1429.5	1246.76	1362.27	1448.72	1385.18	1183.59	1312.71	1331.95	1438.32	1346.39	1367.95	1393.03	1373.34	1222.55	1402.89	1459.78
DGAT2	diacylglycerol O-acyltransferase 2 [Source:HGNC Symbol;Acc:HGNC:16940]	ENSG00000062282.15	-0.147719	0.815589	-0.184042	0.735344	-0.182931	1	225.809	312.571	181.879	196.503	253.349	196.191	294.308	274.791	228.663	225.03	253.16	271.777	183.089	193.892	175.857	232.276	163.822	219.739	151.639	169.151	209.792	170.406
ZNF112	zinc finger protein 112 [Source:HGNC Symbol;Acc:HGNC:12892]	ENSG00000062370.16	-0.110561	0.785745	-0.128211	0.725361	-0.0726142	1	133.621	137.384	181.879	123.196	136.551	158.554	193.224	144.678	157.151	162.448	156.424	137.247	150.847	159.118	146.239	143.147	169.107	145.142	143.056	151.932	156.987	120.171
CS	citrate synthase [Source:HGNC Symbol;Acc:HGNC:2422]	ENSG00000062485.19	0.182363	0.332986	0.109883	0.595876	0.113604	1	4504.79	4742.96	4297.6	5229.23	5200.94	4956.82	5023.81	4622.9	4205.11	4306.2	5229.92	4983.03	4618.67	4755.62	4624.1	4106.69	3912.11	4883.73	4735.15	4358.42	5014.31	4794.02
LTK	leukocyte receptor tyrosine kinase [Source:HGNC Symbol;Acc:HGNC:6721]	ENSG00000062524.16	0.392138		0.171349	0.918252	0.0813121	1	20.7164	21.2069	14.0628	17.3086	22.329	30.4296	28.6257	18.4489	18.5403	29.2939	52.4845	17.6655	25.333	13.6989	5.55336	20.2566	39.257	9.73016	6.67594	30.3864	34.2517	6.89504
MRPS24	mitochondrial ribosomal protein S24 [Source:HGNC Symbol;Acc:HGNC:14510]	ENSG00000062582.14	0.322861		0.0255715		0.209657	1	3.10747	7.3763	7.50017	7.12706	10.3057	4.80467	2.68366	4.85497	7.06296	6.65771	3.08732	2.71777	8.06051	7.37632	3.70224	4.05132	6.03954	4.05423	4.76853	7.09016	4.28147	4.92503
ELMO2	engulfment and cell motility 2 [Source:HGNC Symbol;Acc:HGNC:17233]	ENSG00000062598.18	-0.00440106	0.986284	-0.00720114	0.975843	0.054945	1	1198.45	1122.12	1283.47	1269.64	1113.02	1211.58	1165.6	1202.09	1140.67	1198.39	1061.01	1208.05	1145.74	1269.78	1231	1238.35	1161.1	1140.86	1256.03	1366.37	1087.49	1256.87
WAPL	WAPL cohesin release factor [Source:HGNC Symbol;Acc:HGNC:23293]	ENSG00000062650.19	-0.0418025	0.850998	-0.0827612	0.62725	-0.0280356	1	1283.38	1360.93	1503.78	1292.03	1257.3	1480.64	1564.57	1391.43	1411.71	1372.82	1376.95	1250.17	1350.71	1447.87	1433.69	1295.07	1406.46	1456.28	1323.74	1371.44	1462.12	1326.8
VMP1	vacuole membrane protein 1 [Source:HGNC Symbol;Acc:HGNC:29559]	ENSG00000062716.13	0.18518	0.665151	-0.00571987	0.992429	0.185038	1	1258.52	1777.69	1187.84	1411.16	1823.25	1535.09	1087.78	1809.93	2137.43	1701.71	1351.22	1562.72	1959.86	1779.8	1256.91	1188.39	1238.86	1016.8	1359.98	1589.21	1324.4	1094.34
APPBP2	amyloid beta precursor protein binding protein 2 [Source:HGNC Symbol;Acc:HGNC:622]	ENSG00000062725.10	-0.077115	0.618873	-0.0136504	0.947812	-0.0361237	1	2348.21	2310.63	2450.68	2342.77	2136.72	2266.2	2254.28	2016.75	2202.76	1970.68	2128.19	2108.99	2087.67	2049.56	2377.77	2264.69	2129.69	2344.16	2228.81	1984.23	2223.51	2449.71
POLD1	DNA polymerase delta 1, catalytic subunit [Source:HGNC Symbol;Acc:HGNC:9175]	ENSG00000062822.14	-0.172154	0.688014	-0.0956718	0.842282	0.274293	1	377.039	493.29	505.324	382.825	425.969	409.999	544.783	594.248	484.696	430.088	546.456	430.766	451.389	493.159	383.182	421.338	431.072	358.394	531.214	467.95	478.811	444.238
SEZ6	seizure related 6 homolog [Source:HGNC Symbol;Acc:HGNC:15955]	ENSG00000063015.20	-0.208205		0.00484871		-0.372686	1	12.4299	7.3763	9.37522	5.09076	13.7409	6.40623	5.36732	11.6519	12.3602	11.9839	10.2911	6.79442	10.3635	12.6451	20.3623	6.75221	12.0791	3.24339	4.76853	13.1674	8.56293	5.91004
EIF4B	eukaryotic translation initiation factor 4B [Source:HGNC Symbol;Acc:HGNC:3285]	ENSG00000063046.17	-0.575897	0.0256426	-0.031123	0.947979	-0.140753	1	8213.03	7257.36	7973.62	5732.19	5287.68	4688.56	9193.33	7279.54	6007.93	5748.26	8674.35	7427.66	5675.75	5790.41	8181.03	6194.47	6720.49	8066.3	7719.3	4575.18	6468.58	7825.87
SLC6A16	solute carrier family 6 member 16 [Source:HGNC Symbol;Acc:HGNC:13622]	ENSG00000063127.16	-0.167885	0.844312	-0.0912538	0.918409	-0.0653184	1	89.0807	98.6581	127.503	90.6155	98.763	91.2888	96.6118	100.012	181.871	174.432	139.959	80.1742	119.756	158.064	88.8538	128.292	117.016	81.0847	74.3891	145.855	119.881	61.0704
BICRA	BRD4 interacting chromatin remodeling complex associated protein [Source:HGNC Symbol;Acc:HGNC:4332]	ENSG00000063169.10	0.122575	0.739397	-0.0922861	0.803439	-0.0899514	1	344.929	343.92	352.508	386.898	350.394	393.983	408.811	430.15	425.543	479.355	361.217	360.104	466.358	441.525	379.48	460.5	434.092	419.208	353.825	531.762	366.779	348.692
SPHK2	sphingosine kinase 2 [Source:HGNC Symbol;Acc:HGNC:18859]	ENSG00000063176.16	0.404619	0.0739873	0.269484	0.258626	0.239594	1	242.382	247.106	186.567	294.246	330.641	270.663	205.747	284.501	254.267	327.559	288.15	323.414	323.572	344.579	243.422	328.157	243.846	240.011	311.862	368.688	267.592	293.532
RPL18	ribosomal protein L18 [Source:HGNC Symbol;Acc:HGNC:10310]	ENSG00000063177.13	0.0915688	0.864938	-0.000790265	0.999215	-0.13141	1	4813.46	4643.38	2545.37	4261.98	4309.5	4061.55	5175.89	4604.45	3533.25	3243.63	4901.64	4491.11	3656.02	3458.44	5029.5	4091.84	4486.62	5019.14	4550.13	3260.46	4326.42	4861
CA11	carbonic anhydrase 11 [Source:HGNC Symbol;Acc:HGNC:1370]	ENSG00000063180.9	-0.0760609	0.881921	0.398966	0.175105	-0.168136	1	205.093	186.252	107.815	173.086	151.15	140.136	164.598	160.214	153.619	94.5394	218.171	218.78	186.543	135.935	162.899	179.609	191	151.628	166.899	160.035	143.429	141.841
ISOC2	isochorismatase domain containing 2 [Source:HGNC Symbol;Acc:HGNC:26278]	ENSG00000063241.8	0.535179	0.00247485	0.386661	0.0286409	0.0725356	1	617.35	650.959	383.446	813.503	837.338	723.103	576.987	630.175	534.136	589.873	678.182	907.735	703.567	763.976	667.329	713.033	559.412	638.136	605.603	830.561	648.642	631.389
U2AF2	U2 small nuclear RNA auxiliary factor 2 [Source:HGNC Symbol;Acc:HGNC:23156]	ENSG00000063244.12	0.0205183	0.923073	0.109075	0.39769	0.0136651	1	2147.26	2026.64	1882.54	2062.78	1989.86	2086.03	2002.91	2035.2	1830.19	1860.16	1970.74	2077.73	2198.22	2080.12	1976.07	2199.87	2036.08	2086.31	2082.89	2272.9	1874.57	2161.1
EPN1	epsin 1 [Source:HGNC Symbol;Acc:HGNC:21604]	ENSG00000063245.14	0.146232	0.276083	0.161285	0.189804	-0.00639987	1	2377.21	2229.49	1995.98	2586.11	2355.71	2359.9	2366.1	2270.18	2097.7	1938.72	2603.64	2503.06	2385.91	2213.95	2344.45	2316.01	2461.87	2304.43	2332.76	2401.54	2257.76	2396.52
MED29	mediator complex subunit 29 [Source:HGNC Symbol;Acc:HGNC:23074]	ENSG00000063322.15	-0.0678291	0.75885	-0.0765646	0.707513	-0.159767	1	875.269	874.092	783.768	806.376	802.986	803.181	933.914	890.401	770.746	691.07	874.741	818.048	723.143	708.126	1043.11	879.137	905.93	915.446	896.484	759.66	818.473	875.67
AHRR	aryl-hydrocarbon receptor repressor [Source:HGNC Symbol;Acc:HGNC:346]	ENSG00000063438.17	-0.49737		-0.728732		-0.346686	1	5.17911	0	6.56265	1.01815	5.15285	2.40234	4.47277	0.970993	4.41435	9.32079	1.02911	4.07665	1.1515	6.32256	1.85112	2.70088	3.01977	4.05423	4.76853	3.03864	0.713578	0.985006
ZNF275	zinc finger protein 275 [Source:HGNC Symbol;Acc:HGNC:13069]	ENSG00000063587.14	-0.264902	0.350544	-0.0105092	0.981322	-0.0120059	1	718.86	555.989	561.575	538.602	493.815	487.674	603.824	513.655	507.65	549.926	597.911	523.17	533.145	500.536	564.592	580.69	428.807	665.705	585.575	494.285	476.67	661.924
MTMR1	myotubularin related protein 1 [Source:HGNC Symbol;Acc:HGNC:7449]	ENSG00000063601.17	-0.0214133	0.926648	-0.00592054	0.980082	0.0785304	1	712.645	785.576	830.644	690.307	815.009	787.166	810.466	803.982	789.286	745.663	811.966	767.77	804.9	756.599	721.012	727.888	745.883	720.843	732.446	729.273	849.871	762.395
GPC1	glypican 1 [Source:HGNC Symbol;Acc:HGNC:4449]	ENSG00000063660.9	0.228819	0.34608	0.291011	0.163965	0.0887393	1	11900.6	11865.7	13929.7	13640.2	13790.7	16748.3	11514.7	11329.6	13014.4	9635.03	14399.3	13739.7	15240.1	12174.1	11207.6	13690.8	15743.6	11289.4	12217.9	15375.5	14891.7	12533.2
ADCK1	aarF domain containing kinase 1 [Source:HGNC Symbol;Acc:HGNC:19038]	ENSG00000063761.16	0.0936744	0.810948	0.088595	0.808446	0.132462	1	141.908	144.76	126.565	129.305	176.056	136.933	128.816	178.663	150.088	171.769	131.726	186.167	148.544	202.322	131.43	153.95	120.036	121.627	124.935	163.074	144.143	141.841
HAGH	hydroxyacylglutathione hydrolase [Source:HGNC Symbol;Acc:HGNC:4805]	ENSG00000063854.13	0.219896	0.224071	0.20071	0.251996	0.033122	1	1008.89	1021.62	705.016	1045.64	1094.12	1034.61	959.856	1070.03	999.409	946.726	1162.89	1220.28	1065.14	1127.52	1057.92	1050.64	904.42	1024.91	1036.68	1006.8	1031.12	1047.06
RNF4	ring finger protein 4 [Source:HGNC Symbol;Acc:HGNC:10067]	ENSG00000063978.16	-0.0337314	0.884262	0.0435996	0.829588	0.0762205	1	933.275	1017.01	1087.53	956.044	985.053	1026.6	928.547	1042.85	999.409	850.855	978.681	1006.93	963.807	991.588	992.201	964.215	949.717	960.853	998.53	1055.42	1048.96	976.141
CASP8	caspase 8 [Source:HGNC Symbol;Acc:HGNC:1509]	ENSG00000064012.22	0.161437		1.13695		1.07316	1	7.25075	12.9085	4.68761	6.10891	7.72928	13.6132	6.26188	11.6519	3.53148	7.98925	10.2911	20.3833	17.2725	15.8064	9.25561	2.70088	4.52965	7.29762	8.58335	18.2318	10.7037	15.7601
LIMCH1	LIM and calponin homology domains 1 [Source:HGNC Symbol;Acc:HGNC:29191]	ENSG00000064042.18	0.329045	0.806598	0.129584	0.931394	0.219012	1	257.92	406.619	705.954	364.498	524.732	807.986	110.925	367.035	550.911	426.093	118.347	410.383	538.903	511.073	238.795	507.766	304.997	167.034	233.658	642.166	385.332	213.746
INTS13	integrator complex subunit 13 [Source:HGNC Symbol;Acc:HGNC:20174]	ENSG00000064102.15	0.20511	0.395901	0.156881	0.532057	0.0727428	1	368.753	430.592	284.069	425.587	426.828	396.386	356.927	367.035	362.86	383.484	341.664	425.331	422.601	448.902	410.949	388.927	339.724	422.451	436.797	407.178	368.206	431.433
TM7SF3	transmembrane 7 superfamily member 3 [Source:HGNC Symbol;Acc:HGNC:23049]	ENSG00000064115.11	0.00393653	0.98965	-0.0923477	0.698946	0.16924	1	968.493	1000.41	1065.96	898.01	1040.88	1106.68	769.316	926.328	972.923	868.165	745.074	834.355	875.141	871.459	1001.46	1019.58	770.796	1018.42	1161.61	996.674	974.747	1136.7
DLX3	distal-less homeobox 3 [Source:HGNC Symbol;Acc:HGNC:2916]	ENSG00000064195.7	-0.597225		-2.03705		1.51756	1	3.10747	0.922038	2.81256	1.01815	1.71762	1.60156	3.57822	2.91298	0.88287	6.65771	1.02911	1.35888	0	1.05376	0.925561	0	3.01977	0	3.81482	3.03864	4.28147	0.985006
SPA17	sperm autoantigenic protein 17 [Source:HGNC Symbol;Acc:HGNC:11210]	ENSG00000064199.6	-0.211604		-0.141307	0.835319	-0.636352	1	48.6836	62.6986	46.8761	31.5627	54.1049	48.8475	60.8297	63.1146	51.2065	39.9462	53.5136	40.7665	64.4841	37.9353	87.0027	56.7185	67.1898	66.4894	58.1761	35.4508	45.669	40.3852
TSPAN32	tetraspanin 32 [Source:HGNC Symbol;Acc:HGNC:13410]	ENSG00000064201.15	-0.459905	0.253305	0.176677	0.721848	0.101332	1	191.627	212.991	278.444	107.924	192.373	196.191	273.734	268.965	221.6	243.672	377.682	247.317	261.391	247.633	185.112	249.832	258.19	212.442	212.676	259.297	291.14	204.881
CCN5	cellular communication network factor 5 [Source:HGNC Symbol;Acc:HGNC:12770]	ENSG00000064205.10	-1.08		-0.444807		0.67825	1	1.03582	0	0	0	0	0	0.894554	0	0	1.33154	0	0	1.1515	0	0	0	0	0	0	1.01288	0	0
ST3GAL6	ST3 beta-galactoside alpha-2,3-sialyltransferase 6 [Source:HGNC Symbol;Acc:HGNC:18080]	ENSG00000064225.12	0.133906	0.726214	0.127282	0.724012	-0.0859585	1	498.23	541.236	602.826	501.949	580.555	718.299	782.735	542.785	712.476	613.84	837.693	593.832	774.96	689.159	610.87	541.527	813.827	562.728	537.89	575.316	727.136	532.888
NGFR	nerve growth factor receptor [Source:HGNC Symbol;Acc:HGNC:7809]	ENSG00000064300.9	0.742374	0.343313	0.0557752	0.963752	0.0766448	1	132.585	389.1	129.378	335.99	353.829	237.031	102.874	279.646	120.07	217.041	109.085	278.571	193.452	166.494	101.812	491.561	136.644	153.25	163.084	501.375	88.4836	164.496
CDON	cell adhesion associated, oncogene regulated [Source:HGNC Symbol;Acc:HGNC:17104]	ENSG00000064309.14	-0.322584	0.211102	-0.207435	0.461966	-0.246752	1	779.974	460.097	690.016	578.31	432.839	521.307	485.743	460.251	572.983	467.371	428.109	394.076	455.995	447.848	659.925	519.92	637.171	716.789	562.687	433.513	508.067	635.329
TAF2	TATA-box binding protein associated factor 2 [Source:HGNC Symbol;Acc:HGNC:11536]	ENSG00000064313.12	0.0697798	0.684848	-0.00156339	0.994626	0.0642383	1	584.203	609.467	595.326	576.274	654.412	643.826	612.769	593.277	585.343	596.53	575.271	591.115	602.235	617.503	637.711	590.143	579.04	578.134	652.335	565.187	602.973	672.759
HIPK2	homeodomain interacting protein kinase 2 [Source:HGNC Symbol;Acc:HGNC:14402]	ENSG00000064393.16	-0.0296855	0.949374	-0.0884152	0.81415	0.00476535	1	8476.13	6406.32	9504.59	9792.58	6591.36	7230.23	9257.74	6718.3	9557.95	10434	7760.5	7100.17	8781.35	10181.4	6927.82	7376.11	7018.69	8908.77	7003.06	7978.45	6916.71	8318.37
TNPO3	transportin 3 [Source:HGNC Symbol;Acc:HGNC:17103]	ENSG00000064419.13	-0.118695	0.39065	-0.0376659	0.841105	0.000213007	1	1385.93	1340.64	1513.16	1333.78	1296.8	1272.44	1474.22	1276.86	1261.62	1242.33	1271.98	1299.09	1251.68	1304.55	1423.51	1226.2	1304.54	1435.2	1405.76	1182.03	1320.83	1488.34
BORCS8-MEF2B	BORCS8-MEF2B readthrough [Source:HGNC Symbol;Acc:HGNC:39979]	ENSG00000064489.23	-1.03814		0.206379		-1.59207	1	0	0.922038	2.81256	3.05446	0	0	0.894554	0.970993	0	0	1.02911	1.35888	0	0	0.925561	0	3.01977	0.810847	0.953706	0	0.713578	0
RFXANK	regulatory factor X associated ankyrin containing protein [Source:HGNC Symbol;Acc:HGNC:9987]	ENSG00000064490.14	0.208832	0.362974	0.0087401	0.981296	-0.048411	1	403.97	383.568	289.694	422.533	412.228	402.792	421.335	407.817	341.671	319.57	405.468	428.048	367.329	304.537	411.874	457.8	425.032	414.343	391.019	422.371	428.147	408.777
TMEM161A	transmembrane protein 161A [Source:HGNC Symbol;Acc:HGNC:26020]	ENSG00000064545.15	0.00264781	0.994741	0.0489711	0.898031	0.0149433	1	398.791	479.46	385.321	349.226	506.697	408.397	492.005	513.655	457.327	424.762	581.446	557.142	385.753	434.149	447.046	453.748	431.072	410.288	428.214	445.667	474.529	408.777
LPAR2	lysophosphatidic acid receptor 2 [Source:HGNC Symbol;Acc:HGNC:3168]	ENSG00000064547.14	-0.312403		0.10587	0.928378	-0.317824	1	21.7523	41.4917	26.2506	20.363	36.07	16.8164	34.8876	41.7527	28.2518	39.9462	45.2807	40.7665	26.4845	38.9891	22.2135	35.1115	40.0119	19.4603	15.2593	32.4122	34.9653	12.8051
CTSA	cathepsin A [Source:HGNC Symbol;Acc:HGNC:9251]	ENSG00000064601.18	0.132706	0.630666	0.319971	0.102558	0.340744	1	1643.85	1610.8	1443.78	1556.75	1828.4	1780.13	1379.4	1661.37	1832.84	1886.79	1815.35	2030.17	2261.55	2318.27	1431.84	1887.92	1555.18	1397.09	1841.61	2309.37	2008.01	1770.06
SUGP2	SURP and G-patch domain containing 2 [Source:HGNC Symbol;Acc:HGNC:18641]	ENSG00000064607.17	0.107629	0.576549	0.0987596	0.601999	0.190927	1	2560.55	2921.94	2995.38	2982.17	3177.59	2973.29	2688.13	3063.48	3070.62	3291.57	2990.59	3130.87	3152.81	3678.67	2792.42	2914.25	2664.94	2363.62	3124.34	3331.36	2999.17	2795.45
SLC12A2	solute carrier family 12 member 2 [Source:HGNC Symbol;Acc:HGNC:10911]	ENSG00000064651.14	-0.00464831	0.989889	0.0650621	0.852677	0.156103	1	886.663	903.597	1187.84	987.607	939.536	1034.61	813.15	935.067	975.571	922.758	771.83	972.961	1087.02	986.319	821.898	993.925	725.499	801.117	893.622	1070.61	823.469	931.816
SNX24	sorting nexin 24 [Source:HGNC Symbol;Acc:HGNC:21533]	ENSG00000064652.11	0.0787054	0.823135	0.219007	0.352375	0.107322	1	618.386	614.077	648.765	553.875	659.565	771.951	599.351	638.914	686.873	551.258	698.764	722.926	809.506	651.223	521.091	684.674	643.965	561.917	488.297	714.08	829.891	580.168
EYA2	EYA transcriptional coactivator and phosphatase 2 [Source:HGNC Symbol;Acc:HGNC:3520]	ENSG00000064655.19	2.72033		-1.82464		-1.50803	1	0	0	0	1.01815	0.858808	1.60156	0	0.970993	2.64861	1.33154	0	0	0	1.05376	3.70224	0	3.77471	0.810847	1.90741	0	0	0.985006
CNN2	calponin 2 [Source:HGNC Symbol;Acc:HGNC:2156]	ENSG00000064666.15	0.0987991	0.832057	0.0189381	0.969066	0.0327908	1	1672.85	2421.27	2009.11	1932.45	2201.13	2336.67	2322.26	2422.63	2352.85	2022.61	2206.41	2172.86	2479.18	2356.21	2035.31	2383.53	2537.36	1656.56	1906.46	2781.37	2476.83	1671.55
ABCA7	ATP binding cassette subfamily A member 7 [Source:HGNC Symbol;Acc:HGNC:37]	ENSG00000064687.13	-0.372537	0.278299	0.15618	0.70848	-0.297081	1	662.926	534.782	1014.4	492.785	574.543	639.822	670.915	695.231	626.838	668.434	816.082	687.595	749.627	702.858	560.89	804.863	804.768	606.513	502.603	604.689	645.788	497.428
SNCAIP	synuclein alpha interacting protein [Source:HGNC Symbol;Acc:HGNC:11139]	ENSG00000064692.19	-0.502887	0.445037	-0.267582	0.716839	-0.325766	1	211.308	207.459	135.941	116.069	165.75	108.105	331.88	207.793	166.862	155.79	269.626	164.425	146.241	135.935	188.814	159.352	249.886	198.657	155.454	129.649	149.851	201.926
DDX20	DEAD-box helicase 20 [Source:HGNC Symbol;Acc:HGNC:2743]	ENSG00000064703.12	0.0290193	0.917127	0.168816	0.313115	0.20957	1	591.454	572.586	568.138	654.672	554.79	561.346	583.249	504.917	540.316	553.921	545.427	614.216	649.447	645.955	560.89	511.817	514.87	605.703	662.826	664.449	619.385	591.989
BTBD1	BTB domain containing 1 [Source:HGNC Symbol;Acc:HGNC:1120]	ENSG00000064726.10	0.202399	0.282392	0.019598	0.947293	0.01576	1	3344.67	3505.59	2771.31	3772.25	3731.52	3571.47	3290.17	3263.51	3242.78	3071.87	3059.54	3364.6	3227.66	3386.78	3509.73	3091.16	2840.09	3417.72	3402.82	2872.53	3310.29	3390.39
FAR2	fatty acyl-CoA reductase 2 [Source:HGNC Symbol;Acc:HGNC:25531]	ENSG00000064763.11	0.963782		0.407363		0.663021	1	9.3224	2.76611	2.81256	15.2723	7.72928	6.40623	3.57822	6.79695	12.3602	11.9839	7.20375	2.71777	20.727	12.6451	0.925561	10.8035	2.26483	8.10847	8.58335	16.2061	4.99504	3.94002
BCAS1	breast carcinoma amplified sequence 1 [Source:HGNC Symbol;Acc:HGNC:974]	ENSG00000064787.13	-1.08002		0		2.67834	1	0	0.922038	0	0	0	0	0	0	0	0	0	0	0	0	0	0	0	0	1.90741	0	0	2.95502
CHI3L2	chitinase 3 like 2 [Source:HGNC Symbol;Acc:HGNC:1933]	ENSG00000064886.14	0.391278		-0.39681		0.373621	1	0	0	0.937522	0	0	1.60156	0.894554	0	0	1.33154	0	1.35888	0	0	0	0	0.754942	0.810847	0	1.01288	0	1.97001
SBNO2	strawberry notch homolog 2 [Source:HGNC Symbol;Acc:HGNC:29158]	ENSG00000064932.16	-0.0887052	0.748445	0.0479965	0.874908	-0.00216225	1	444.368	463.785	500.637	418.46	458.604	449.237	394.498	499.091	427.309	439.409	422.963	452.508	450.237	485.783	410.949	502.364	412.953	433.803	409.14	543.916	383.905	426.508
PMS1	PMS1 homolog 1, mismatch repair system component [Source:HGNC Symbol;Acc:HGNC:9121]	ENSG00000064933.17	0.045754	0.864614	-0.0334967	0.902093	0.0583656	1	374.967	390.022	365.633	371.625	396.77	397.186	424.913	351.5	373.454	410.115	397.235	373.693	385.753	364.601	380.405	336.26	387.285	360.827	387.205	316.018	428.147	394.002
HMG20B	high mobility group 20B [Source:HGNC Symbol;Acc:HGNC:5002]	ENSG00000064961.19	0.226245	0.12067	0.17463	0.246978	-0.0166752	1	897.022	892.533	677.828	969.28	955.854	950.524	835.513	858.358	825.483	812.24	1016.76	913.17	990.291	840.9	834.856	822.419	899.136	877.336	798.252	895.386	883.409	825.435
CALCRL	calcitonin receptor like receptor [Source:HGNC Symbol;Acc:HGNC:16709]	ENSG00000064989.13	-0.239091		-0.133508	0.860168	-0.237619	1	66.2926	59.9325	56.2513	60.071	42.9404	53.6522	93.9282	50.4917	49.4407	46.6039	86.445	57.0731	42.6056	33.7203	57.3848	39.1628	61.9052	62.4352	54.3612	33.425	46.3825	55.1603
TAF11	TATA-box binding protein associated factor 11 [Source:HGNC Symbol;Acc:HGNC:11544]	ENSG00000064995.18	0.177645	0.35623	0.0493947	0.856157	-0.0145701	1	476.478	510.809	436.885	529.439	490.38	585.369	526.892	530.162	483.813	416.772	450.749	563.937	548.115	474.192	511.835	519.92	560.167	467.048	483.529	492.26	533.756	525.993
ANKS1A	ankyrin repeat and sterile alpha motif domain containing 1A [Source:HGNC Symbol;Acc:HGNC:20961]	ENSG00000064999.15	-0.148847	0.57333	-0.124161	0.642807	-0.136794	1	847.302	829.834	1294.72	890.883	845.068	934.509	949.122	915.647	939.374	888.138	829.46	835.714	814.112	913.61	850.59	1000.68	980.67	917.879	834.493	926.785	792.785	853.015
AP3D1	adaptor related protein complex 3 subunit delta 1 [Source:HGNC Symbol;Acc:HGNC:568]	ENSG00000065000.18	0.040152	0.854023	0.0794538	0.630995	0.00370333	1	3446.18	3297.21	3394.77	3712.18	3302.98	3410.52	3293.75	3380.03	3218.94	3426.06	3399.14	3409.44	3554.68	3689.21	3454.19	3770.43	3163.96	3403.93	3369.44	4033.29	3051.26	3387.44
ZNF76	zinc finger protein 76 [Source:HGNC Symbol;Acc:HGNC:13149]	ENSG00000065029.15	-0.0610242	0.805607	0.0166839	0.952854	-0.149358	1	522.054	595.637	524.075	488.713	552.214	530.916	517.052	581.625	543.848	584.547	625.697	535.4	513.57	565.869	573.848	606.348	635.661	502.725	546.474	542.904	516.63	482.653
SLC9A3R2	SLC9A3 regulator 2 [Source:HGNC Symbol;Acc:HGNC:11076]	ENSG00000065054.14	0.257446	0.264261	0.219992	0.345688	-0.134294	1	334.57	267.391	247.506	362.462	304.018	348.339	240.635	270.907	278.987	262.314	309.761	311.184	299.39	306.644	327.648	379.474	350.293	388.396	343.334	301.838	296.848	376.272
NTHL1	nth like DNA glycosylase 1 [Source:HGNC Symbol;Acc:HGNC:8028]	ENSG00000065057.9	0.351675	0.379247	0.155082	0.748226	0.0310491	1	189.555	138.306	87.1895	203.63	169.185	156.152	129.71	173.808	121.836	157.122	170.832	178.014	115.15	190.73	178.633	155.301	130.605	200.279	194.556	142.816	144.143	197.001
UHRF1BP1	UHRF1 binding protein 1 [Source:HGNC Symbol;Acc:HGNC:21216]	ENSG00000065060.17	-0.161988	0.532622	-0.0127689	0.971964	-0.00828835	1	1485.37	1490.01	2248.18	1594.43	1438.5	1606.36	1551.16	1491.45	1625.36	1621.82	1593.06	1304.53	1668.53	1679.69	1494.78	1609.73	1487.24	1586.02	1424.84	1646.94	1450.7	1617.38
GNAI3	G protein subunit alpha i3 [Source:HGNC Symbol;Acc:HGNC:4387]	ENSG00000065135.12	0.116505	0.524722	0.0567331	0.795407	0.0243167	1	947.777	940.479	923.459	1076.19	916.349	1059.43	936.598	836.025	1004.71	995.993	962.215	952.578	977.625	1026.36	909.826	910.197	849.31	924.365	898.391	920.708	963.33	866.805
IPO5	importin 5 [Source:HGNC Symbol;Acc:HGNC:6402]	ENSG00000065150.21	-0.0951028	0.710048	-0.0950231	0.69407	0.055923	1	3308.41	3287.07	4015.41	3351.76	3311.57	3249.56	4107.79	3266.42	3232.19	2958.68	3528.81	3125.43	2925.97	3113.86	3557.86	2723.84	3190.38	3338.26	3574.49	2815.81	3378.79	3544.05
OAT	ornithine aminotransferase [Source:HGNC Symbol;Acc:HGNC:8091]	ENSG00000065154.12	0.0626382	0.911878	0.275807	0.433331	0.206894	1	423.651	351.297	242.818	391.988	385.605	279.472	311.305	262.168	278.987	308.918	336.518	331.568	369.632	359.332	296.179	278.191	236.297	340.556	349.056	338.302	313.974	322.097
WDR3	WD repeat domain 3 [Source:HGNC Symbol;Acc:HGNC:12755]	ENSG00000065183.16	0.0464507	0.882633	-0.0702909	0.79165	0.0265357	1	415.365	473.928	461.261	463.259	475.78	456.444	447.277	425.295	407.886	479.355	352.984	425.331	465.207	427.826	499.803	425.389	389.55	472.724	492.112	455.796	399.603	476.743
PKN2	protein kinase N2 [Source:HGNC Symbol;Acc:HGNC:9406]	ENSG00000065243.20	-0.0639346	0.622752	0.0406715	0.771361	0.00736401	1	2855.76	2720.01	2720.69	2791.77	2615.07	2532.86	2975.29	2525.55	2638.02	2857.49	2884.59	2677	2669.18	3072.76	2855.35	2438.9	2492.06	2846.07	2782.91	2470.41	2708.74	2709.75
WDR18	WD repeat domain 18 [Source:HGNC Symbol;Acc:HGNC:17956]	ENSG00000065268.10	0.159597	0.497627	0.08109	0.766269	0.0405549	1	414.329	459.175	375.946	424.569	447.439	519.705	500.95	474.816	374.337	403.457	527.932	460.662	445.631	422.558	428.535	436.193	477.878	435.425	450.149	449.719	483.092	446.208
TRAM2	translocation associated membrane protein 2 [Source:HGNC Symbol;Acc:HGNC:16855]	ENSG00000065308.5	0.00628907	0.990144	0.0873114	0.85666	0.127756	1	932.24	960.764	1351.91	972.335	966.16	1314.88	818.517	872.923	1097.41	1054.58	836.664	921.323	1214.83	1118.04	899.645	1166.78	1012.38	801.117	929.863	1269.14	1146.01	903.25
NTN1	netrin 1 [Source:HGNC Symbol;Acc:HGNC:8029]	ENSG00000065320.9	0.446398	0.704355	0.328006	0.784517	0.203291	1	562.451	470.239	164.066	754.45	592.578	266.659	288.046	409.759	293.996	511.312	305.645	470.174	397.268	661.761	835.781	529.373	297.447	354.34	818.28	815.368	291.853	430.448
GLP2R	glucagon like peptide 2 receptor [Source:HGNC Symbol;Acc:HGNC:4325]	ENSG00000065325.13	-1.88901		-1.17107		0	1	0	0.922038	0.937522	0	0	0	0.894554	0.970993	0	0	0	0	0	0	0	0	0	0	0	0	0	0
MCM10	minichromosome maintenance 10 replication initiation factor [Source:HGNC Symbol;Acc:HGNC:18043]	ENSG00000065328.16	-0.844722	0.0686971	-0.608079	0.204359	0.5271	1	130.514	209.303	212.817	54.9802	133.115	121.718	187.856	231.096	181.871	155.79	108.056	115.505	131.271	146.473	139.76	137.745	138.154	112.708	238.426	169.151	164.836	181.241
DGKA	diacylglycerol kinase alpha [Source:HGNC Symbol;Acc:HGNC:2849]	ENSG00000065357.20	0.182444	0.655031	0.116392	0.790147	0.0953674	1	219.594	183.486	206.255	257.592	242.184	195.39	176.227	260.226	242.789	295.602	248.015	284.007	261.391	259.225	200.847	217.421	178.166	186.495	185.019	268.413	209.078	176.316
ERBB3	erb-b2 receptor tyrosine kinase 3 [Source:HGNC Symbol;Acc:HGNC:3431]	ENSG00000065361.15	-0.115452	0.924859	0.13522	0.90514	-0.189588	1	201.985	205.614	450.01	178.177	229.302	376.366	365.873	335.964	308.122	179.758	569.096	279.93	286.724	167.548	250.827	176.908	549.598	302.446	239.38	173.202	443.845	250.191
ANKRD44	ankyrin repeat domain 44 [Source:HGNC Symbol;Acc:HGNC:25259]	ENSG00000065413.20	-0.263717		-0.260868	0.758648	0.0100084	1	50.7553	53.4782	74.0642	48.8713	45.5169	53.6522	65.3024	46.6077	67.0981	86.5502	63.8047	42.1254	39.151	74.8169	36.0969	63.4707	66.4349	27.5688	26.7038	67.8629	48.5233	53.1903
KARS1	lysyl-tRNA synthetase 1 [Source:HGNC Symbol;Acc:HGNC:6215]	ENSG00000065427.14	0.13245	0.445094	0.0789766	0.683543	0.00225946	1	1672.85	1600.66	1604.1	1810.27	1753.69	1781.73	1605.72	1513.78	1385.22	1272.95	1605.41	1546.41	1540.71	1421.52	1778.93	1511.14	1584.62	1846.3	1700.46	1477.79	1721.15	1832.11
ADAT1	adenosine deaminase tRNA specific 1 [Source:HGNC Symbol;Acc:HGNC:228]	ENSG00000065457.10	-0.0902116	0.687079	-0.00716543	0.981322	0.152141	1	298.317	323.635	380.634	302.391	315.183	324.315	299.676	324.312	308.122	332.885	300.499	312.543	321.269	321.397	287.849	316.003	271.779	278.12	318.538	353.495	319.683	283.682
PDIA5	protein disulfide isomerase family A member 5 [Source:HGNC Symbol;Acc:HGNC:24811]	ENSG00000065485.20	-0.121645	0.798005	0.17264	0.677672	-0.0472761	1	112.905	106.034	98.4398	94.6881	93.6101	103.3	69.7752	96.1283	97.9986	110.518	86.445	112.787	97.8776	123.29	86.0771	128.292	80.0238	115.14	94.4169	119.52	81.3478	98.5006
TBC1D22B	TBC1 domain family member 22B [Source:HGNC Symbol;Acc:HGNC:21602]	ENSG00000065491.8	0.11685	0.6809	0.0253947	0.944553	-0.00881554	1	362.538	344.842	330.008	374.68	378.735	369.96	390.026	370.919	321.365	303.591	406.497	323.414	339.693	345.633	335.979	353.816	306.506	377.044	341.427	279.555	356.075	383.167
NDUFB4	NADH:ubiquinone oxidoreductase subunit B4 [Source:HGNC Symbol;Acc:HGNC:7699]	ENSG00000065518.8	0.38571	0.290233	0.251866	0.516339	-0.0125732	1	1409.75	1371.99	590.639	1417.27	1508.07	1422.18	1180.81	1238.02	1166.27	1170.42	1406.79	1398.29	1564.89	1291.91	1507.74	1304.53	1272.83	1623.32	1510.67	1226.6	1410.74	1512.97
SPEN	spen family transcriptional repressor [Source:HGNC Symbol;Acc:HGNC:17575]	ENSG00000065526.12	-0.189042	0.518894	-0.191425	0.490047	-0.0910173	1	1719.46	1577.61	2076.61	1904.96	1383.54	1413.37	2191.66	1718.66	1660.68	2013.29	1703.17	1415.96	1623.62	1886.23	1639.17	1738.02	1723.53	1865.76	1597.46	1869.78	1378.63	1715.88
MYLK	myosin light chain kinase [Source:HGNC Symbol;Acc:HGNC:7590]	ENSG00000065534.18	0.605283	0.439928	0.429718	0.601167	0.293968	1	269.314	319.947	180.004	428.642	369.288	327.519	101.085	251.487	261.33	283.618	110.114	296.237	480.176	319.289	116.621	247.131	122.301	151.628	173.574	362.611	144.143	120.171
ZC3H15	zinc finger CCCH-type containing 15 [Source:HGNC Symbol;Acc:HGNC:29528]	ENSG00000065548.18	0.263688	0.104188	0.086691	0.690942	0.0521306	1	1028.57	999.489	773.455	1129.13	1110.44	1117.09	1015.32	942.835	952.617	970.694	966.332	1123.8	1050.17	982.104	1085.68	1091.16	951.982	1133.56	1057.66	1035.16	1111.04	1204.66
MAP2K4	mitogen-activated protein kinase kinase 4 [Source:HGNC Symbol;Acc:HGNC:6844]	ENSG00000065559.15	-0.0294127	0.914312	-0.0296088	0.909021	-0.0616683	1	1322.74	1534.27	1548.79	1369.41	1441.94	1507.87	1628.09	1437.07	1433.78	1299.58	1501.47	1426.83	1460.1	1301.39	1518.85	1384.2	1515.92	1522.77	1401.95	1229.64	1509.93	1556.31
PACC1	proton activated chloride channel 1 [Source:HGNC Symbol;Acc:HGNC:25593]	ENSG00000065600.12	0.364065		0.0728985	0.917259	0.0143508	1	53.8627	64.5427	60.9389	73.3069	85.8808	72.0701	43.8331	79.6215	74.1611	98.534	65.8629	73.3797	85.2111	81.1395	61.087	68.8725	77.0041	63.246	70.5742	90.1463	67.0763	48.2653
SNAP91	synaptosome associated protein 91 [Source:HGNC Symbol;Acc:HGNC:14986]	ENSG00000065609.14	-0.404916	0.687559	-0.342067	0.728375	-0.174626	1	7752.09	3943.56	1207.53	5875.75	2822.9	1078.65	4336.8	3798.53	2909.06	5420.7	3227.28	2940.63	2284.58	4487.96	6098.52	3012.83	2263.32	4523.71	5648.8	2441.04	1990.17	4131.11
SLK	STE20 like kinase [Source:HGNC Symbol;Acc:HGNC:11088]	ENSG00000065613.15	0.148846	0.545267	0.124463	0.620012	0.085403	1	2629.95	2949.6	2974.76	3278.45	3075.39	3159.87	3096.05	2759.56	2721.89	2684.39	3137.75	2913.45	3224.2	2976.87	2896.08	2533.43	2575.11	3150.95	2899.27	2800.61	2979.9	3118.53
CYB5R4	cytochrome b5 reductase 4 [Source:HGNC Symbol;Acc:HGNC:20147]	ENSG00000065615.14	-0.0185554	0.984635	0.040979	0.960148	-0.015425	1	602.848	373.425	264.381	596.637	362.417	267.46	264.788	323.341	288.698	455.387	283.004	342.439	308.602	429.934	515.537	349.764	268.759	467.048	507.372	315.006	256.888	514.173
COL17A1	collagen type XVII alpha 1 chain [Source:HGNC Symbol;Acc:HGNC:2194]	ENSG00000065618.21	2.33178		2.30555		0.927538	1	0	0	1.87504	2.0363	2.57643	4.80467	0	0	1.76574	0	3.08732	1.35888	2.303	1.05376	0.925561	1.35044	2.26483	0	0	5.0644	4.28147	0
GSTO2	glutathione S-transferase omega 2 [Source:HGNC Symbol;Acc:HGNC:23064]	ENSG00000065621.15	0.115536		-0.394034	0.636428	-0.0693762	1	17.609	20.2848	22.5005	16.2904	26.6231	23.2226	10.7346	27.1878	23.8375	14.647	12.3493	24.4599	16.121	6.32256	8.33005	25.6584	15.0988	17.8386	9.53706	19.2447	15.6987	17.7301
SEC61A2	SEC61 translocon subunit alpha 2 [Source:HGNC Symbol;Acc:HGNC:17702]	ENSG00000065665.21	0.0792472	0.755671	-0.0707257	0.774612	0.0163359	1	648.424	800.329	695.641	647.544	779.798	835.212	744.269	702.028	699.233	693.733	642.163	610.139	689.749	758.707	749.704	731.939	690.772	694.896	732.446	715.093	767.809	681.624
PRKCQ	protein kinase C theta [Source:HGNC Symbol;Acc:HGNC:9410]	ENSG00000065675.15	-0.231946		-0.160524	0.924414	-0.883521	1	13.4657	16.5967	23.438	13.236	18.8938	12.8125	24.153	8.73894	8.8287	7.98925	16.4657	12.23	8.06051	8.43008	8.33005	12.154	14.3439	16.2169	7.62965	2.02576	9.27651	8.86505
TLE2	TLE family member 2, transcriptional corepressor [Source:HGNC Symbol;Acc:HGNC:11838]	ENSG00000065717.15	-0.240833	0.240562	0.0734926	0.79294	-0.0422347	1	737.505	537.548	626.264	535.548	538.473	534.92	520.63	600.074	580.928	568.568	602.028	581.602	616.053	587.998	544.23	632.007	576.776	586.242	562.687	617.857	512.349	581.153
ASB1	ankyrin repeat and SOCS box containing 1 [Source:HGNC Symbol;Acc:HGNC:16011]	ENSG00000065802.12	-0.039742	0.858845	0.112249	0.456188	0.0721019	1	1382.82	1497.39	1622.85	1394.87	1520.95	1466.23	1389.24	1332.2	1605.94	1436.73	1416.05	1604.84	1583.31	1633.33	1454.98	1521.95	1340.78	1375.2	1448.68	1612.5	1459.98	1461.75
FAM107B	family with sequence similarity 107 member B [Source:HGNC Symbol;Acc:HGNC:23726]	ENSG00000065809.13	-0.0406062	0.943938	0.0252634	0.964165	0.268045	1	146.051	168.733	180.004	177.158	143.421	157.753	136.867	136.91	188.051	145.138	116.289	146.759	207.27	151.741	112.918	147.198	166.842	145.952	140.195	223.846	145.57	182.226
ME1	malic enzyme 1 [Source:HGNC Symbol;Acc:HGNC:6983]	ENSG00000065833.9	0.119318	0.869152	0.28132	0.598678	0.173362	1	641.174	604.857	342.195	779.904	603.742	357.948	653.024	468.019	616.243	632.482	889.149	630.522	611.447	778.728	628.456	540.177	519.4	841.659	738.168	600.638	532.329	998.796
TBC1D1	TBC1 domain family member 1 [Source:HGNC Symbol;Acc:HGNC:11578]	ENSG00000065882.16	0.00688168	0.986284	0.208566	0.346799	0.124435	1	2769.79	2080.12	2879.13	2819.26	2343.69	2582.51	2910.88	2233.28	2338.72	2043.92	3257.12	2572.37	2670.33	2503.73	2515.67	2087.78	2759.31	2427.68	2623.65	2427.87	2785.09	2795.45
CDK13	cyclin dependent kinase 13 [Source:HGNC Symbol;Acc:HGNC:1733]	ENSG00000065883.16	-0.0752697	0.591705	-0.0488358	0.747741	-0.0556748	1	1424.25	1454.05	1626.6	1492.61	1401.58	1383.75	1591.41	1505.04	1544.14	1625.81	1500.44	1527.39	1429.01	1606.98	1442.95	1548.96	1398.91	1598.99	1467.75	1507.16	1308.7	1482.43
MTHFD2	methylenetetrahydrofolate dehydrogenase (NADP+ dependent) 2, methenyltetrahydrofolate cyclohydrolase [Source:HGNC Symbol;Acc:HGNC:7434]	ENSG00000065911.12	0.422502	0.451283	0.235313	0.707648	0.541112	1	338.714	458.253	352.508	463.259	557.367	519.705	331.88	414.614	449.381	399.462	402.381	498.71	507.812	469.977	353.564	311.952	279.329	288.661	418.677	520.62	473.816	374.302
SLC9A7	solute carrier family 9 member A7 [Source:HGNC Symbol;Acc:HGNC:17123]	ENSG00000065923.10	0.041263	0.920424	0.0822859	0.807055	0.0649573	1	952.956	1007.79	964.71	1015.1	1119.03	876.052	956.278	921.473	892.582	856.181	971.477	993.344	938.474	942.061	1024.6	868.334	654.535	964.097	1004.25	922.733	729.276	1005.69
FOXJ2	forkhead box J2 [Source:HGNC Symbol;Acc:HGNC:24818]	ENSG00000065970.9	-0.0687844	0.649574	-0.0274942	0.880621	-0.0256337	1	1280.28	1121.2	1365.97	1308.32	1094.12	1190.76	1258.64	1161.31	1210.41	1143.79	1258.6	1114.28	1123.87	1202.34	1255.99	1242.41	1120.33	1271.41	1229.33	1127.34	1155.28	1284.45
YBX1	Y-box binding protein 1 [Source:HGNC Symbol;Acc:HGNC:8014]	ENSG00000065978.19	0.173401	0.446285	0.20602	0.299592	0.00695287	1	11153.7	9909.14	7842.37	11226.1	10492.9	10784.9	10400.1	9225.41	8750.12	8232.92	11657.7	9798.91	11268.6	9549.17	10591.2	9578.68	10234.7	11531.1	10528.9	8794.83	11089	11781.7
PDE4A	phosphodiesterase 4A [Source:HGNC Symbol;Acc:HGNC:8780]	ENSG00000065989.16	0.0868088		0.161009	0.911066	0.176492	1	13.4657	11.9865	20.6255	13.236	9.44689	25.6249	10.7346	17.4779	27.369	17.31	20.5821	16.3066	20.727	18.9677	8.33005	13.5044	21.1384	7.29762	12.3982	19.2447	19.2666	4.92503
PPP2R5A	protein phosphatase 2 regulatory subunit B'alpha [Source:HGNC Symbol;Acc:HGNC:9309]	ENSG00000066027.12	0.14534	0.597519	0.0265446	0.942696	-0.00823837	1	1753.65	1833.93	1422.22	1980.31	1896.25	1670.42	2468.07	1704.09	1575.04	1588.53	2171.42	1819.55	1720.34	1711.31	1843.72	1584.07	1759.01	1755.48	1823.49	1438.29	1761.11	1879.39
CTNNA2	catenin alpha 2 [Source:HGNC Symbol;Acc:HGNC:2510]	ENSG00000066032.18	-0.137347		-0.595426	0.713087	-0.181574	1	37.2896	27.6611	91.8771	20.363	22.329	105.703	72.4589	42.7237	51.2065	22.6362	43.2225	23.101	40.3026	25.2902	5.55336	39.1628	87.5733	14.5952	6.67594	31.3993	66.3627	16.7451
ELAVL1	ELAV like RNA binding protein 1 [Source:HGNC Symbol;Acc:HGNC:3312]	ENSG00000066044.15	0.0545395	0.748328	0.00652421	0.974478	0.0915522	1	1669.74	1947.34	1785.04	1846.93	1866.19	1901.05	2057.47	1861.39	1776.33	1724.35	1945.01	1810.03	1864.28	1835.65	1838.16	1728.56	1811.11	1759.54	1958.91	1899.15	1873.85	1876.44
TIE1	tyrosine kinase with immunoglobulin like and EGF like domains 1 [Source:HGNC Symbol;Acc:HGNC:11809]	ENSG00000066056.14	0.382825		0.164232	0.868993	0.242808	1	29.003	22.1289	24.3756	35.6353	30.9171	32.0312	12.5238	18.4489	18.5403	17.31	18.5239	31.2543	10.3635	16.8602	20.3623	22.9575	15.8538	19.4603	15.2593	30.3864	19.9802	27.5802
DIP2B	disco interacting protein 2 homolog B [Source:HGNC Symbol;Acc:HGNC:29284]	ENSG00000066084.13	-0.107513	0.673098	0.000746839	0.998592	0.0472293	1	2102.72	2321.69	3146.32	2254.19	2243.21	2489.62	2460.02	2250.76	2683.92	2481.99	2194.06	2296.51	2594.33	2835.67	2268.55	2517.22	2228.59	2327.94	2130.58	2786.43	2357.66	2386.67
SMARCD1	SWI/SNF related, matrix associated, actin dependent regulator of chromatin, subfamily d, member 1 [Source:HGNC Symbol;Acc:HGNC:11106]	ENSG00000066117.15	-0.0182134	0.939032	-0.00291914	0.990506	-0.0261035	1	680.535	696.139	724.704	650.599	674.165	748.728	644.973	753.491	696.584	713.706	654.512	701.184	721.991	718.664	669.18	744.093	757.962	673.003	668.548	753.582	701.447	670.789
KDM4A	lysine demethylase 4A [Source:HGNC Symbol;Acc:HGNC:22978]	ENSG00000066135.13	-0.0812023	0.70964	-0.0425847	0.865918	-0.0674066	1	677.427	624.22	776.268	688.271	677.6	598.983	668.232	665.13	622.423	665.771	593.795	669.93	641.386	642.793	620.126	723.837	674.918	739.492	616.094	696.861	618.672	702.309
NFYC	nuclear transcription factor Y subunit gamma [Source:HGNC Symbol;Acc:HGNC:7806]	ENSG00000066136.20	0.0274936	0.936782	-0.0647614	0.819552	-0.0327898	1	1471.9	1909.54	1513.16	1438.65	1792.33	1750.5	1595.88	1883.73	1530.01	1572.55	1466.48	1665.99	1624.77	1532.17	1815.95	1716.41	1620.86	1654.94	1668.99	1608.45	1719.72	1652.84
ZMYND12	zinc finger MYND-type containing 12 [Source:HGNC Symbol;Acc:HGNC:21192]	ENSG00000066185.13	0.474651		-0.183267		-0.732579	1	7.25075	10.1424	7.50017	12.2178	14.5997	8.00779	14.3129	5.82596	12.3602	2.66308	9.26197	9.51219	6.90901	6.32256	7.40449	12.154	14.3439	20.2712	7.62965	4.05152	12.1308	8.86505
SLC9A3	solute carrier family 9 member A3 [Source:HGNC Symbol;Acc:HGNC:11073]	ENSG00000066230.12	-0.396472		0.370107		-0.238978	1	10.3582	8.29834	9.37522	8.14521	6.01166	7.20701	7.15643	1.94199	13.2431	7.98925	9.26197	10.8711	6.90901	11.5914	12.9578	5.40177	14.3439	10.541	9.53706	7.09016	10.7037	9.85006
NGEF	neuronal guanine nucleotide exchange factor [Source:HGNC Symbol;Acc:HGNC:7807]	ENSG00000066248.15	-1.05882		-0.666662		0.681158	1	3.10747	8.29834	4.68761	0	4.29404	3.20312	5.36732	6.79695	6.18009	5.32616	4.11643	8.1533	2.303	1.05376	1.85112	2.70088	4.52965	4.86508	8.58335	6.07728	6.4222	1.97001
ASPM	abnormal spindle microtubule assembly [Source:HGNC Symbol;Acc:HGNC:19048]	ENSG00000066279.18	-0.532061	0.334724	-0.561802	0.261634	-0.133882	1	506.517	887.923	1403.47	375.698	677.6	868.845	898.132	1024.4	1114.18	912.106	657.6	576.167	765.748	678.621	931.114	696.828	925.559	720.032	886.947	625.96	712.15	729.889
ELOVL1	ELOVL fatty acid elongase 1 [Source:HGNC Symbol;Acc:HGNC:14418]	ENSG00000066322.15	0.315828	0.146938	0.303295	0.150938	0.27916	1	335.606	381.724	266.256	450.023	411.369	356.347	278.206	368.977	314.302	352.858	332.402	438.92	426.056	417.289	288.775	384.876	276.309	314.609	357.64	444.654	358.216	368.392
SPI1	Spi-1 proto-oncogene [Source:HGNC Symbol;Acc:HGNC:11241]	ENSG00000066336.11	-0.311162		1.71522		-0.750867	1	1.03582	0.922038	0.937522	0	0	2.40234	0	0.970993	0.88287	0	0	4.07665	1.1515	2.10752	0.925561	0	0.754942	0	0	0	0	0.985006
ZNRD1	zinc ribbon domain containing 1 [Source:HGNC Symbol;Acc:HGNC:13182]	ENSG00000066379.15	0.200686	0.588295	0.140464	0.728375	0.0440571	1	136.728	115.255	84.3769	120.142	122.81	138.535	127.027	101.954	105.062	101.197	137.9	127.735	119.756	95.8921	130.504	103.984	119.281	124.87	103.954	140.79	115.6	135.931
MPPED2	metallophosphoesterase domain containing 2 [Source:HGNC Symbol;Acc:HGNC:1180]	ENSG00000066382.16	-0.218866	0.494685	-0.0696879	0.868882	-0.0579464	1	600.777	550.457	600.951	494.822	490.38	518.104	610.086	613.668	514.713	488.676	622.61	506.864	500.903	507.912	598.838	440.244	544.313	665.705	521.677	398.062	545.887	704.279
ZBTB11	zinc finger and BTB domain containing 11 [Source:HGNC Symbol;Acc:HGNC:16740]	ENSG00000066422.5	0.0617229	0.810531	0.0656823	0.783478	-0.0119224	1	500.302	457.331	564.388	543.693	518.72	526.112	540.311	500.062	459.975	435.414	570.125	464.738	479.025	515.288	537.751	502.364	528.459	509.212	456.825	517.582	521.625	564.408
ATXN3	ataxin 3 [Source:HGNC Symbol;Acc:HGNC:7106]	ENSG00000066427.24	-0.121619	0.520988	-0.116488	0.544861	-0.105127	1	527.233	451.799	514.699	471.404	421.675	478.866	483.059	432.092	471.453	436.745	432.225	432.125	417.995	406.751	511.835	448.347	509.586	549.754	506.418	380.843	450.267	548.648
GOLGA5	golgin A5 [Source:HGNC Symbol;Acc:HGNC:4428]	ENSG00000066455.13	0.0725661	0.737815	0.0774962	0.705999	0.0873526	1	540.699	622.376	625.327	595.619	625.213	659.842	619.031	555.408	599.469	533.948	621.581	614.216	634.477	570.084	603.466	523.971	595.649	558.673	566.501	601.651	621.526	638.284
FGFR2	fibroblast growth factor receptor 2 [Source:HGNC Symbol;Acc:HGNC:3689]	ENSG00000066468.22	-0.286729	0.574938	-0.202121	0.707833	-0.291994	1	244.454	403.853	526.887	166.977	344.382	459.647	384.658	402.962	346.968	327.559	319.023	343.798	359.268	261.332	294.328	448.347	567.716	304.878	234.612	379.83	403.885	294.517
LRRC40	leucine rich repeat containing 40 [Source:HGNC Symbol;Acc:HGNC:26004]	ENSG00000066557.6	-0.0013285	0.996039	0.0785841	0.710941	0.0895716	1	747.863	617.766	582.201	742.233	547.92	662.244	604.718	476.758	556.208	559.247	589.678	588.397	555.024	586.944	701.575	564.484	551.108	659.218	729.585	564.174	589.415	755.499
ISOC1	isochorismatase domain containing 1 [Source:HGNC Symbol;Acc:HGNC:24254]	ENSG00000066583.12	-0.0481115	0.912957	0.0533036	0.893907	-0.0131175	1	1731.89	1707.61	1102.53	1668.75	1599.96	1123.49	2033.32	1520.58	1259.86	1428.74	1995.44	1602.12	1287.38	1575.37	1798.36	1388.25	1370.97	1637.91	1783.43	1316.74	1344.38	1699.14
EML1	EMAP like 1 [Source:HGNC Symbol;Acc:HGNC:3330]	ENSG00000066629.17	-0.288193	0.519272	-0.157416	0.756122	-0.129425	1	504.445	342.076	530.637	401.152	304.877	414.803	561.78	359.268	336.373	299.597	464.127	288.083	303.996	349.848	344.309	322.755	477.123	356.773	334.751	305.89	393.895	332.932
TRMT11	tRNA methyltransferase 11 homolog [Source:HGNC Symbol;Acc:HGNC:21080]	ENSG00000066651.20	-0.0693517	0.865519	0.0124197	0.977356	-0.0321742	1	276.564	329.168	339.383	275.919	291.995	331.522	331.88	333.051	320.482	302.26	385.915	316.62	312.057	280.3	272.115	283.593	385.775	292.716	267.038	295.761	403.885	245.266
THUMPD1	THUMP domain containing 1 [Source:HGNC Symbol;Acc:HGNC:23807]	ENSG00000066654.14	-0.0642781	0.796312	-0.158034	0.376034	-0.0660396	1	791.368	804.017	857.832	772.777	764.34	809.587	921.391	724.361	753.971	749.658	773.889	693.031	658.659	694.428	854.292	715.734	860.634	730.573	815.419	639.127	822.755	743.679
MSANTD3	Myb/SANT DNA binding domain containing 3 [Source:HGNC Symbol;Acc:HGNC:23370]	ENSG00000066697.14	0.330378	0.140763	0.224928	0.34524	0.18311	1	383.254	487.758	371.259	483.622	565.955	510.897	401.655	429.179	436.138	420.767	454.865	517.735	535.448	465.762	405.396	398.38	415.218	437.046	449.196	460.86	500.931	470.833
KIF26A	kinesin family member 26A [Source:HGNC Symbol;Acc:HGNC:20226]	ENSG00000066735.14	-0.127507	0.750055	0.0888196	0.831757	0.0929747	1	498.23	603.013	600.951	494.822	534.179	524.51	546.572	601.045	479.398	404.789	593.795	595.191	465.207	511.073	442.418	600.946	609.993	485.697	497.835	651.282	513.776	633.359
ATG2B	autophagy related 2B [Source:HGNC Symbol;Acc:HGNC:20187]	ENSG00000066739.12	-0.122419	0.385758	0.0232812	0.912681	0.0825014	1	1229.52	1140.56	1434.41	1251.31	1071.79	1168.34	1235.38	1144.8	1205.12	1344.86	1211.26	1184.95	1242.47	1367.78	1169.91	1116.81	1108.25	1211.41	1215.02	1235.71	1131.02	1299.22
ARFGEF1	ADP ribosylation factor guanine nucleotide exchange factor 1 [Source:HGNC Symbol;Acc:HGNC:15772]	ENSG00000066777.9	-0.0834056	0.607777	0.061692	0.719991	0.0265463	1	1743.29	1932.59	2381.3	1839.8	1845.58	2021.17	1843.68	1740.99	1923.77	1945.38	1889.44	1804.6	1977.13	2108.57	1875.19	1806.89	1868.48	1884.41	1857.82	1858.63	1995.88	1856.74
ACSM2B	acyl-CoA synthetase medium chain family member 2B [Source:HGNC Symbol;Acc:HGNC:30931]	ENSG00000066813.14	0.73016		0		0.179053	1	0	0	0	0	0	0.800779	0	0	0	0	0	0	0	0	0	0	0	1.62169	0	0	0.713578	0.985006
ZFAT	zinc finger and AT-hook domain containing [Source:HGNC Symbol;Acc:HGNC:19899]	ENSG00000066827.16	0.089398	0.710623	0.0248115	0.9361	0.0974059	1	264.135	257.249	254.068	276.937	288.56	259.452	262.104	265.081	238.375	239.677	266.539	271.777	248.724	239.203	276.743	261.986	249.886	248.93	306.14	245.117	249.752	310.277
MTFR1	mitochondrial fission regulator 1 [Source:HGNC Symbol;Acc:HGNC:29510]	ENSG00000066855.16	0.532384	0.00895947	0.492496	0.0111691	0.366996	1	194.734	185.33	210.942	312.573	273.96	270.663	188.751	190.315	205.709	195.737	277.859	258.188	282.118	279.246	196.219	183.66	168.352	201.09	224.121	275.503	234.053	232.461
STAG3	stromal antigen 3 [Source:HGNC Symbol;Acc:HGNC:11356]	ENSG00000066923.17	-0.22832		0.768486		-0.313304	1	8.28657	3.68815	4.68761	4.07261	4.29404	5.60545	1.78911	5.82596	5.29722	6.65771	6.17464	5.43554	8.06051	12.6451	6.47892	4.05132	8.30436	5.67593	4.76853	10.1288	2.85431	2.95502
FECH	ferrochelatase [Source:HGNC Symbol;Acc:HGNC:3647]	ENSG00000066926.11	-0.113349	0.70964	0.0512904	0.881521	0.0433699	1	930.168	960.764	841.894	884.774	929.231	711.892	972.38	869.039	795.466	826.887	874.741	971.602	815.263	925.201	1016.27	817.017	737.578	1024.91	1062.43	791.059	794.212	1057.9
MYO9A	myosin IXA [Source:HGNC Symbol;Acc:HGNC:7608]	ENSG00000066933.16	-0.150791	0.460613	-0.214938	0.214287	-0.191173	1	1841.69	1545.34	1918.17	1872.38	1404.15	1490.25	1878.56	1631.27	1610.35	1882.8	1489.12	1454.01	1450.89	1634.38	1759.49	1605.67	1540.08	2117.93	1456.31	1394.74	1469.26	1822.26
PFKP	phosphofructokinase, platelet [Source:HGNC Symbol;Acc:HGNC:8878]	ENSG00000067057.17	0.302936	0.0452712	0.174886	0.282358	0.0974425	1	12306.6	12820.9	10728.1	15133.8	14359.3	14735.9	13125.8	13056.9	12844	12838.7	15363.5	14644.7	13945.8	14644.1	13474.3	13581.4	12769.1	13228.2	13677.1	14300.8	15053.6	13635.4
IDI1	isopentenyl-diphosphate delta isomerase 1 [Source:HGNC Symbol;Acc:HGNC:5387]	ENSG00000067064.11	0.397599	0.169304	0.337765	0.237406	0.238585	1	2042.64	2474.75	1382.84	2529.09	2568.7	2550.48	1804.32	2181.82	2050.91	2256.96	2127.16	2981.39	2640.39	2756.64	2157.48	2143.15	1916.04	2098.47	2414.78	2642.6	2481.11	2294.08
SP100	SP100 nuclear antigen [Source:HGNC Symbol;Acc:HGNC:11206]	ENSG00000067066.17	0.590969		0.101836		1.16301	1	6.21493	3.68815	1.87504	7.12706	6.87047	4.00389	0	7.76795	3.53148	10.6523	1.02911	4.07665	9.21201	7.37632	0	5.40177	2.26483	1.62169	1.90741	10.1288	4.99504	2.95502
KLF6	Kruppel like factor 6 [Source:HGNC Symbol;Acc:HGNC:2235]	ENSG00000067082.15	-0.043847	0.915586	0.0657422	0.856157	0.0280286	1	1866.55	1410.72	1621.91	2032.23	1220.37	1533.49	1272.06	1338.03	1622.72	1580.54	1486.03	1318.12	1743.37	1556.4	1624.36	1353.14	1424.58	1491.96	1494.46	1437.28	1427.87	1630.18
PLPP1	phospholipid phosphatase 1 [Source:HGNC Symbol;Acc:HGNC:9228]	ENSG00000067113.17	0.255302	0.229468	0.196784	0.362745	0.0532607	1	718.86	604.857	525.95	784.995	640.671	769.548	559.096	611.726	715.125	571.231	692.589	739.233	732.355	645.955	619.2	634.707	615.278	578.134	625.631	579.367	705.015	630.404
NEO1	neogenin 1 [Source:HGNC Symbol;Acc:HGNC:7754]	ENSG00000067141.17	-0.446545	0.161432	-0.320129	0.332243	-0.226611	1	1818.9	1710.38	3027.26	1511.96	1405.87	1852.2	2123.67	1741.96	2176.27	1723.01	1615.7	1250.17	1685.8	1686.02	1854.82	2153.95	2600.02	1920.09	1634.65	1785.71	1948.78	1873.48
TRAM1	translocation associated membrane protein 1 [Source:HGNC Symbol;Acc:HGNC:20568]	ENSG00000067167.8	0.115595	0.55761	0.0883173	0.667606	0.114078	1	1436.68	1619.1	1322.84	1506.86	1540.7	1699.25	1648.66	1357.45	1408.18	1340.86	1608.49	1337.14	1644.34	1533.22	1564.2	1258.61	1514.41	1418.17	1564.08	1414.99	1666.92	1578.96
PHKA1	phosphorylase kinase regulatory subunit alpha 1 [Source:HGNC Symbol;Acc:HGNC:8925]	ENSG00000067177.15	-0.170106	0.58079	0.143258	0.643232	-0.0125054	1	226.845	236.042	301.882	234.175	226.725	219.413	251.37	285.472	288.698	210.384	293.296	245.958	315.511	293.999	250.827	279.541	243.846	241.632	253.686	272.465	236.908	241.326
TNFRSF1A	TNF receptor superfamily member 1A [Source:HGNC Symbol;Acc:HGNC:11916]	ENSG00000067182.8	0.157719	0.522491	0.290877	0.141152	0.0617778	1	390.505	452.721	449.073	488.713	447.439	505.291	391.815	399.078	433.489	374.163	516.612	452.508	538.903	446.794	417.428	453.748	440.131	380.287	405.325	508.466	451.695	397.942
CACNB1	calcium voltage-gated channel auxiliary subunit beta 1 [Source:HGNC Symbol;Acc:HGNC:1401]	ENSG00000067191.16	0.208825	0.663202	-0.0368101	0.952912	0.00941179	1	388.433	390.944	345.945	445.95	427.687	421.21	365.873	451.512	390.229	448.729	453.836	414.46	386.904	368.816	328.574	379.474	431.072	258.66	322.353	419.332	411.734	253.147
EVI5	ecotropic viral integration site 5 [Source:HGNC Symbol;Acc:HGNC:3501]	ENSG00000067208.14	0.0843333	0.643237	0.0788707	0.662158	-0.0665756	1	1294.78	1114.74	1211.28	1456.98	1167.12	1221.19	1221.96	1033.14	1183.93	1199.72	1245.22	1203.97	1217.14	1229.74	1205.08	1253.21	1145.25	1236.54	1132.05	1159.75	1128.88	1195.8
STOML1	stomatin like 1 [Source:HGNC Symbol;Acc:HGNC:14560]	ENSG00000067221.14	0.112331	0.706651	0.0692705	0.841864	0.0931815	1	205.093	187.174	150.941	188.358	196.667	198.593	152.969	191.286	163.331	157.122	190.385	176.655	178.483	153.849	185.112	175.557	144.194	183.251	197.417	180.293	166.977	188.136
PKM	pyruvate kinase M1/2 [Source:HGNC Symbol;Acc:HGNC:9021]	ENSG00000067225.18	0.28608	0.065359	0.370721	0.0037181	0.219973	1	16355.6	14207.7	14277.5	19843.8	17553.2	17271.2	13251.9	12923	11584.1	11581.7	14782.1	17078.5	16102.6	15729.5	13713.1	13708.3	11636.7	15131.2	15496.8	15847.5	15640.2	15993.5
DHX29	DExH-box helicase 29 [Source:HGNC Symbol;Acc:HGNC:15815]	ENSG00000067248.10	0.0497313	0.796312	0.0317157	0.874908	0.0227656	1	1173.59	1022.54	986.273	1122	1115.59	1050.62	1061.84	939.922	886.401	1033.28	977.652	975.679	1022.53	1020.04	1098.64	984.472	930.088	1093.83	1156.85	967.3	976.888	1071.69
DNTTIP2	deoxynucleotidyltransferase terminal interacting protein 2 [Source:HGNC Symbol;Acc:HGNC:24013]	ENSG00000067334.14	0.114894	0.557673	0.0315169	0.906689	0.0310587	1	649.46	701.671	546.575	683.18	684.47	685.467	668.232	666.101	618.892	640.471	655.541	629.163	730.052	634.363	682.138	614.451	678.693	733.816	673.316	710.029	685.034	709.204
METTL22	methyltransferase like 22 [Source:HGNC Symbol;Acc:HGNC:28368]	ENSG00000067365.15	-0.0477439	0.885668	-0.0985626	0.699107	0.0394273	1	417.436	342.076	379.696	357.371	361.558	384.374	306.832	402.962	378.751	432.751	309.761	339.721	386.904	376.192	364.671	438.893	366.147	380.287	397.695	415.281	372.488	401.882
TP53BP1	tumor protein p53 binding protein 1 [Source:HGNC Symbol;Acc:HGNC:11999]	ENSG00000067369.13	-0.0354889	0.887444	0.0694213	0.717329	0.0756219	1	2861.98	2921.02	3750.09	3161.36	3016.99	3104.62	3136.31	2852.78	2901.11	3194.37	3188.17	3014	3041.12	3437.36	2924.77	3108.72	2755.54	2961.21	2963.16	3308.07	3058.39	3035.79
TRO	trophinin [Source:HGNC Symbol;Acc:HGNC:12326]	ENSG00000067445.21	-0.0857463	0.810549	0.0752465	0.825599	-0.0189151	1	1231.59	1195.88	1542.22	1247.24	1229.81	1273.24	1277.42	1425.42	1232.49	1198.39	1617.76	1314.04	1250.53	1226.58	1409.63	1277.52	1469.12	1186.27	1342.82	1305.6	1382.2	1233.23
RRP15	ribosomal RNA processing 15 homolog [Source:HGNC Symbol;Acc:HGNC:24255]	ENSG00000067533.6	-0.0694727	0.878608	-0.0292132	0.949121	-0.0610054	1	1042.04	1128.57	789.393	1052.77	949.842	830.408	1087.78	1085.57	828.132	978.683	1031.17	1011.01	861.323	990.534	1173.61	758.948	807.788	1025.72	967.058	795.111	849.157	973.186
RHOA	ras homolog family member A [Source:HGNC Symbol;Acc:HGNC:667]	ENSG00000067560.12	0.108421	0.541565	0.100805	0.56162	-0.0312542	1	5096.24	4781.69	4214.16	5484.78	4748.35	4968.83	4780.5	4128.66	4018.82	3689.7	4741.1	4628.36	4405.64	4029.58	4810.14	4541.53	4618.73	5113.2	4656.95	4222.7	4710.33	5088.54
DHX8	DEAH-box helicase 8 [Source:HGNC Symbol;Acc:HGNC:2749]	ENSG00000067596.12	-0.0542071	0.747378	0.0505754	0.759413	0.00338837	1	965.386	973.672	1174.71	1024.26	967.018	1007.38	906.183	903.995	882.87	880.149	863.421	971.602	936.171	941.007	950.551	1031.74	908.195	1003.83	954.66	972.365	916.947	1054.94
PMS2P4	PMS1 homolog 2, mismatch repair system component pseudogene 4 [Source:HGNC Symbol;Acc:HGNC:9129]	ENSG00000067601.8	-0.514778		-0.191019	0.796684	-0.075342	1	27.9672	30.4273	26.2506	19.3449	19.7526	20.0195	26.8366	22.3328	24.7204	37.2832	30.8732	20.3833	20.727	23.1827	19.4368	33.761	29.4427	23.5146	29.5649	24.3091	23.5481	22.6551
PRKCZ	protein kinase C zeta [Source:HGNC Symbol;Acc:HGNC:9412]	ENSG00000067606.17	-0.0205461	0.957259	0.104663	0.69599	-0.129921	1	495.123	535.704	500.637	454.096	589.143	468.456	483.059	518.51	452.912	466.039	561.893	603.345	452.54	451.009	468.334	513.168	564.697	540.024	454.918	473.015	485.233	496.443
ZFY	zinc finger protein Y-linked [Source:HGNC Symbol;Acc:HGNC:12870]	ENSG00000067646.12	-2.00142		-0.538155		-0.764421	1	1.03582	0	0.937522	0	0	0	0	0.970993	0	0	0	0	0	0	0.925561	0	0	0	0	0	0	0
IARS2	isoleucyl-tRNA synthetase 2, mitochondrial [Source:HGNC Symbol;Acc:HGNC:29685]	ENSG00000067704.10	0.0457318	0.834459	0.166986	0.233031	0.0725214	1	2947.95	2913.64	3177.26	3301.87	2997.24	3034.15	2801.74	2514.87	2552.38	2432.73	2888.7	3107.77	2739.42	2839.88	3071.94	2722.49	2456.58	3254.74	3176.79	2688.18	2912.82	3292.87
SYT1	synaptotagmin 1 [Source:HGNC Symbol;Acc:HGNC:11509]	ENSG00000067715.14	-0.0755693		0.226239	0.824671	0.614661	1	13.4657	32.2713	47.8136	12.2178	24.0466	52.8514	22.3638	21.3619	15.0088	15.9785	19.553	29.8954	25.333	14.7526	12.0323	12.154	16.6087	17.8386	18.1204	28.3606	17.1259	29.5502
NAV3	neuron navigator 3 [Source:HGNC Symbol;Acc:HGNC:15998]	ENSG00000067798.16	-0.849844	0.140618	-0.405751	0.549189	-0.324602	1	635.995	319.025	1101.59	466.313	153.727	517.303	648.552	290.327	576.514	596.53	492.942	188.885	462.904	463.654	429.46	656.314	689.262	498.671	364.316	418.319	626.521	459.013
IDH3G	isocitrate dehydrogenase (NAD(+)) 3 non-catalytic subunit gamma [Source:HGNC Symbol;Acc:HGNC:5386]	ENSG00000067829.19	0.129529	0.552829	0.0557339	0.837242	0.0559432	1	645.317	630.674	472.511	586.455	685.329	632.615	665.548	664.159	577.397	539.274	621.581	619.651	645.992	652.277	634.935	653.614	609.238	640.569	676.178	711.042	647.928	606.764
ROGDI	rogdi atypical leucine zipper [Source:HGNC Symbol;Acc:HGNC:29478]	ENSG00000067836.12	0.132089	0.713289	0.189947	0.530832	-0.0075269	1	581.096	477.616	333.758	498.894	479.215	524.51	534.049	512.684	511.182	418.104	598.94	521.811	602.235	525.826	495.175	514.518	718.705	435.425	538.844	588.483	585.847	426.508
PDZD4	PDZ domain containing 4 [Source:HGNC Symbol;Acc:HGNC:21167]	ENSG00000067840.12	0.299917		0.00327207	0.997427	0.123271	1	71.4717	89.4377	83.4394	110.979	93.6101	88.0857	31.3094	74.7665	71.5125	81.224	25.7277	67.9442	104.787	65.3331	62.9381	102.634	89.8381	55.9484	70.5742	124.584	69.9306	70.9204
ATP2B3	ATPase plasma membrane Ca2+ transporting 3 [Source:HGNC Symbol;Acc:HGNC:816]	ENSG00000067842.17	0.639631		0.154518		0.972271	1	2.07164	0.922038	0.937522	2.0363	1.71762	2.40234	0.894554	0.970993	0	0	0	0	2.303	0	0.925561	0	0	1.62169	0	1.01288	1.42716	2.95502
ROCK1	Rho associated coiled-coil containing protein kinase 1 [Source:HGNC Symbol;Acc:HGNC:10251]	ENSG00000067900.8	0.118216	0.477003	0.0196609	0.935333	0.0180455	1	2320.24	2347.51	2597.87	2539.27	2452.76	2899.62	2612.99	2186.68	2673.33	2609.82	2356.66	2274.77	2829.24	2766.12	2536.96	2479.41	2595.49	2630.39	2438.63	2606.14	2638.81	2685.13
CBFB	core-binding factor subunit beta [Source:HGNC Symbol;Acc:HGNC:1539]	ENSG00000067955.15	0.0640384	0.84654	-0.0818501	0.774593	0.0421535	1	668.105	863.95	923.459	777.868	828.75	960.134	907.078	776.795	881.987	683.081	738.899	687.595	875.141	773.46	712.682	826.47	848.555	717.599	793.483	794.098	847.017	756.484
PDK3	pyruvate dehydrogenase kinase 3 [Source:HGNC Symbol;Acc:HGNC:8811]	ENSG00000067992.15	-0.120433	0.781606	-0.0996712	0.81415	0.0379173	1	1687.35	1851.45	1682.85	1652.46	1733.93	1410.97	2179.13	1868.19	1681.87	1836.2	1935.75	1863.03	1518.83	1747.13	1953.86	1351.79	1220.74	2158.47	1898.83	1268.13	1492.8	2138.45
HYAL2	hyaluronidase 2 [Source:HGNC Symbol;Acc:HGNC:5321]	ENSG00000068001.14	0.10089	0.675591	0.104448	0.652907	-0.00808122	1	358.394	462.863	416.26	381.807	446.58	493.28	417.757	431.121	424.66	383.484	468.244	468.815	452.54	391.999	415.577	482.108	475.613	375.422	413.908	452.757	441.705	424.538
HDAC4	histone deacetylase 4 [Source:HGNC Symbol;Acc:HGNC:14063]	ENSG00000068024.16	-0.254781	0.39632	-0.156753	0.638253	-0.0218368	1	376.003	322.713	447.198	387.916	281.689	289.081	402.549	321.399	377.868	415.441	342.693	273.136	351.208	391.999	298.031	351.115	345.008	353.529	312.816	365.65	301.13	347.707
RASSF1	Ras association domain family member 1 [Source:HGNC Symbol;Acc:HGNC:9882]	ENSG00000068028.17	0.048657	0.908013	0.0219537	0.95867	0.175791	1	170.911	213.913	179.067	191.413	203.538	188.183	161.914	202.938	212.772	183.753	174.948	199.756	224.543	173.87	200.847	183.66	203.834	161.359	232.704	201.563	213.36	198.971
FGFR3	fibroblast growth factor receptor 3 [Source:HGNC Symbol;Acc:HGNC:3690]	ENSG00000068078.18	0.0428767		-0.753097	0.549574	-0.211633	1	13.4657	33.1934	50.6262	13.236	24.0466	63.2615	50.9896	33.0138	37.0805	22.6362	27.7859	21.7421	37.9995	9.48384	5.55336	29.7097	72.4744	27.5688	7.62965	24.3091	43.5282	29.5502
IFI35	interferon induced protein 35 [Source:HGNC Symbol;Acc:HGNC:5399]	ENSG00000068079.7	-0.639212		0.342111	0.725361	-0.411431	1	26.9314	34.1154	28.1256	25.4538	19.7526	14.414	49.2005	25.2458	14.1259	11.9839	65.8629	21.7421	26.4845	15.8064	27.7668	22.9575	33.2174	19.4603	19.0741	15.1932	24.9752	17.7301
HEATR6	HEAT repeat containing 6 [Source:HGNC Symbol;Acc:HGNC:24076]	ENSG00000068097.15	-0.0180317	0.942535	-0.0983545	0.560701	0.00450745	1	564.523	543.08	581.263	532.493	561.661	570.955	588.616	569.973	506.767	575.226	562.922	508.223	483.631	534.256	599.763	537.476	572.246	538.402	537.89	521.633	600.119	591.989
COASY	Coenzyme A synthase [Source:HGNC Symbol;Acc:HGNC:29932]	ENSG00000068120.15	0.0304739	0.926648	0.148293	0.487618	-0.0757287	1	822.442	765.292	821.269	792.122	848.503	820.798	763.054	831.17	739.845	665.771	984.856	868.327	738.112	735.524	797.833	904.796	770.041	776.791	702.881	813.342	763.528	795.885
PLEKHH3	pleckstrin homology, MyTH4 and FERM domain containing H3 [Source:HGNC Symbol;Acc:HGNC:26105]	ENSG00000068137.15	-0.0732494	0.854119	-0.00166267	0.99678	-0.0644425	1	609.063	525.562	549.388	536.566	473.203	590.174	641.395	522.394	551.794	511.312	650.396	580.243	544.66	449.955	513.686	600.946	635.661	584.621	522.631	520.62	596.551	591.989
MEF2A	myocyte enhancer factor 2A [Source:HGNC Symbol;Acc:HGNC:6993]	ENSG00000068305.17	-0.224959	0.0226193	-0.140719	0.181949	-0.182529	0.796396	10517.7	9884.25	10695.2	9411.79	8127.76	9104.05	10976.2	9479.81	10366.7	9524.51	9719.92	8581.35	9286.86	9022.29	10737.4	9705.62	10742.8	10983.7	9063.07	8299.54	9510.56	10311
OTUD5	OTU deubiquitinase 5 [Source:HGNC Symbol;Acc:HGNC:25402]	ENSG00000068308.13	-0.000824164	0.99806	0.0157672	0.968881	-0.0935741	1	1182.91	1010.55	834.394	1135.24	1010.82	880.857	935.703	1061.3	987.932	904.116	997.205	1093.9	918.898	941.007	1153.25	1215.4	965.571	1322.49	1105.35	1032.12	881.982	1350.44
TFE3	transcription factor binding to IGHM enhancer 3 [Source:HGNC Symbol;Acc:HGNC:11752]	ENSG00000068323.17	0.2113	0.476584	0.288675	0.255754	0.110108	1	901.165	1215.25	754.705	1169.86	1165.4	977.751	885.608	1039.93	964.977	921.426	1160.83	1212.12	1194.11	1089.59	1018.12	1016.88	924.804	1048.42	1134.91	1172.91	898.394	1138.67
TBC1D25	TBC1 domain family member 25 [Source:HGNC Symbol;Acc:HGNC:8092]	ENSG00000068354.16	0.0657659	0.780097	0.145328	0.405079	0.0629923	1	503.409	469.317	431.26	509.076	474.921	482.87	483.954	512.684	449.381	450.061	571.155	588.397	439.874	499.482	468.334	498.313	443.151	447.587	462.547	498.337	511.635	460.983
ACSL4	acyl-CoA synthetase long chain family member 4 [Source:HGNC Symbol;Acc:HGNC:3571]	ENSG00000068366.20	0.45608	0.0687106	0.347229	0.171489	0.335912	1	1973.24	2278.36	1921.92	2929.22	2960.31	2580.11	2046.74	2188.62	2398.76	2567.21	2528.52	2952.86	2972.03	3266.65	2275.95	2131	1595.95	2218.48	2614.11	2854.29	2252.76	2615.19
INPP5A	inositol polyphosphate-5-phosphatase A [Source:HGNC Symbol;Acc:HGNC:6076]	ENSG00000068383.19	0.314961	0.0219776	0.0922075	0.622478	0.015534	1	3289.77	2915.48	2417.87	3940.25	3269.48	3494.6	2952.03	2953.76	3011.47	2568.54	3160.39	3186.58	3103.3	2796.68	2941.43	2887.24	2861.98	2925.54	2818.2	2795.55	3076.95	3043.67
GPKOW	G-patch domain and KOW motifs [Source:HGNC Symbol;Acc:HGNC:30677]	ENSG00000068394.11	0.212207	0.405289	0.00793464	0.983956	-0.130932	1	243.418	300.584	265.319	314.609	298.865	325.116	361.4	321.399	284.284	258.319	334.46	317.979	345.45	243.418	306.361	272.789	344.254	315.419	261.315	260.31	313.974	298.457
GRIPAP1	GRIP1 associated protein 1 [Source:HGNC Symbol;Acc:HGNC:18706]	ENSG00000068400.13	-0.08732	0.814323	-0.0308702	0.93923	-0.110804	1	1125.94	1084.32	841.894	1021.21	1101.85	753.533	926.758	1199.18	1033.84	1171.76	1036.31	987.909	1105.44	1090.64	1129.18	1201.89	921.784	1238.16	1089.13	1102.01	851.298	1119.95
FTSJ1	FtsJ RNA 2'-O-methyltransferase 1 [Source:HGNC Symbol;Acc:HGNC:13254]	ENSG00000068438.15	0.36432	0.0557229	0.0790524	0.781427	0.0938347	1	271.385	310.727	259.693	388.934	347.817	346.737	296.992	342.761	287.816	346.201	332.402	376.411	303.996	328.773	285.998	288.994	315.566	271.634	309.954	339.315	323.964	269.892
PRR11	proline rich 11 [Source:HGNC Symbol;Acc:HGNC:25619]	ENSG00000068489.12	-0.491386	0.496515	-0.452535	0.521321	-0.303033	1	148.123	334.7	482.824	114.033	264.513	306.698	240.635	389.368	347.851	268.971	189.356	186.167	302.845	238.15	360.043	266.037	273.289	218.929	247.964	215.743	211.933	235.416
REEP1	receptor accessory protein 1 [Source:HGNC Symbol;Acc:HGNC:25786]	ENSG00000068615.18	0.0885309	0.721013	0.0890497	0.701952	0.184392	1	1592.06	1513.99	1680.04	1741.04	1517.51	1832.18	1402.66	1411.82	1666.86	1607.17	1559.1	1553.2	1610.95	1733.43	1619.73	1519.25	1571.03	1498.44	1786.29	1672.26	1962.34	1645.94
ATP11A	ATPase phospholipid transporting 11A [Source:HGNC Symbol;Acc:HGNC:13552]	ENSG00000068650.18	-0.178134	0.346866	-0.0273659	0.92488	-0.0766122	1	4261.37	3458.56	3731.34	3759.02	3367.39	2970.09	4038.91	4078.17	3776.92	3913.4	4085.56	3961.15	3490.2	4021.15	3742.97	3291.03	3299.85	4132.08	3465.77	3347.57	3038.41	3872.06
POLR1A	RNA polymerase I subunit A [Source:HGNC Symbol;Acc:HGNC:17264]	ENSG00000068654.16	0.113905	0.741056	0.00532819	0.990336	0.183653	1	1739.14	1833.93	2471.31	2289.82	2055.99	2129.27	1970.7	1970.15	2070.33	2379.46	1683.62	1951.36	2177.49	2639.67	1876.11	2232.28	1574.81	2013.33	1919.81	2761.11	2014.43	2033.05
LAPTM4A	lysosomal protein transmembrane 4 alpha [Source:HGNC Symbol;Acc:HGNC:6924]	ENSG00000068697.7	0.100606	0.619901	0.114228	0.541983	-0.0414973	1	2782.22	2489.5	2207.86	2587.12	2621.08	2783.51	2714.97	2151.72	2423.48	2055.9	2846.51	2311.46	2657.67	2303.52	2699.86	2426.74	2828.77	2804.72	2582.64	2264.8	2862.87	2758.02
TTC7A	tetratricopeptide repeat domain 7A [Source:HGNC Symbol;Acc:HGNC:19750]	ENSG00000068724.17	-0.142223	0.735868	-0.130733	0.750508	0.0735606	1	145.015	164.123	218.443	145.596	151.15	180.175	148.496	181.576	166.862	167.774	131.726	137.247	156.604	178.085	127.727	212.019	179.676	132.979	160.223	213.718	162.696	142.826
IP6K2	inositol hexakisphosphate kinase 2 [Source:HGNC Symbol;Acc:HGNC:17313]	ENSG00000068745.15	0.0816479	0.669756	0.0651415	0.739021	0.0180165	1	732.326	751.461	735.954	737.142	827.891	785.564	623.504	715.622	793.7	770.962	716.259	789.512	742.718	785.051	746.002	885.89	754.942	749.222	806.835	849.806	715.718	797.855
STON1-GTF2A1L	STON1-GTF2A1L readthrough [Source:HGNC Symbol;Acc:HGNC:30651]	ENSG00000068781.21	1.5263		1.67846		1.29255	1	0	0	1.87504	2.0363	1.71762	1.60156	0	0	1.76574	0	0	4.07665	2.303	0	0	1.35044	0	0.810847	1.90741	1.01288	0.713578	0.985006
SRBD1	S1 RNA binding domain 1 [Source:HGNC Symbol;Acc:HGNC:25521]	ENSG00000068784.13	-0.145825	0.504924	-0.131366	0.559749	-0.073183	1	361.502	379.88	386.259	328.863	336.653	353.143	397.182	338.877	316.95	298.265	335.489	317.979	270.603	314.02	424.832	303.849	362.372	365.692	379.575	337.289	333.241	339.827
KIF2A	kinesin family member 2A [Source:HGNC Symbol;Acc:HGNC:6318]	ENSG00000068796.17	0.0289144	0.909381	0.0175936	0.942696	0.0100878	1	887.699	949.699	912.209	948.917	950.701	908.083	901.71	937.009	910.239	924.09	884.003	971.602	917.747	946.276	981.094	911.548	788.914	921.933	984.225	827.523	891.258	917.04
RASGRP2	RAS guanyl releasing protein 2 [Source:HGNC Symbol;Acc:HGNC:9879]	ENSG00000068831.19	0.100842	0.911995	0.379496	0.524754	0.173172	1	108.761	141.994	151.879	128.287	115.08	184.179	144.023	129.142	129.782	119.839	223.316	168.502	162.362	125.397	122.174	117.488	238.562	102.167	127.797	179.28	235.481	105.396
PSME4	proteasome activator subunit 4 [Source:HGNC Symbol;Acc:HGNC:20635]	ENSG00000068878.15	0.0367696	0.915843	0.0401443	0.901815	0.0633103	1	2083.04	2295.87	2740.38	2583.05	2288.72	2410.34	2129.93	2165.32	2535.6	2422.07	2106.58	2340	2482.64	2597.52	2206.54	2372.73	2029.28	2321.45	2161.1	2456.23	2302	2400.46
IFT80	intraflagellar transport 80 [Source:HGNC Symbol;Acc:HGNC:29262]	ENSG00000068885.15	-0.247458	0.307919	-0.171651	0.506104	-0.133107	1	355.287	387.256	358.133	306.464	328.065	293.085	416.862	342.761	359.328	378.158	385.915	313.902	306.299	322.45	414.651	291.695	355.578	355.151	326.167	246.13	334.668	387.107
SIRT2	sirtuin 2 [Source:HGNC Symbol;Acc:HGNC:10886]	ENSG00000068903.20	-0.0308804	0.964779	0.111378	0.837242	-0.0650218	1	960.207	972.75	726.579	900.046	903.467	798.376	502.739	973.906	813.123	854.849	585.562	1110.21	837.142	879.889	1019.04	966.916	694.547	988.422	1031.91	879.18	592.983	1019.48
ERLEC1	endoplasmic reticulum lectin 1 [Source:HGNC Symbol;Acc:HGNC:25222]	ENSG00000068912.14	0.0863116	0.740924	0.186996	0.335373	0.0382261	1	878.377	1017.01	765.955	904.119	989.347	928.903	826.568	828.257	915.536	852.186	949.866	948.501	1007.56	989.48	994.052	914.249	794.199	942.204	925.095	870.064	1004.72	935.756
PPP2R5B	protein phosphatase 2 regulatory subunit B'beta [Source:HGNC Symbol;Acc:HGNC:9310]	ENSG00000068971.14	0.223184	0.247535	0.431287	0.00321101	0.173924	1	348.036	319.025	337.508	408.279	402.781	364.354	286.257	319.457	337.256	316.907	382.828	437.561	446.783	428.88	291.552	374.072	345.763	308.933	333.797	421.358	368.206	364.452
PYGM	glycogen phosphorylase, muscle associated [Source:HGNC Symbol;Acc:HGNC:9726]	ENSG00000068976.14	-0.129183	0.831071	0.430525	0.26108	0.00469814	1	821.407	696.139	763.143	683.18	716.246	661.443	894.554	594.248	489.993	593.867	1194.79	846.585	732.355	672.299	882.985	598.246	802.503	1009.5	948.937	589.496	834.886	934.771
PITX1	paired like homeodomain 1 [Source:HGNC Symbol;Acc:HGNC:9004]	ENSG00000069011.16	0.56727		-1.03503		0.0688922	1	0	2.76611	0	0	2.57643	1.60156	0	0.970993	2.64861	0	0	0	0	1.05376	0	0	0.754942	0	0	0	0	0.985006
MAST4	microtubule associated serine/threonine kinase family member 4 [Source:HGNC Symbol;Acc:HGNC:19037]	ENSG00000069020.18	-0.242404	0.741056	-0.168113	0.824283	-0.0414082	1	3002.85	2647.17	1405.34	3003.55	2051.69	967.341	2217.6	2491.57	2007.65	3752.28	1734.05	2179.65	1842.4	3486.89	2493.46	2387.58	1072.02	2057.93	2351.84	2266.82	1106.76	2004.49
ADGRF5	adhesion G protein-coupled receptor F5 [Source:HGNC Symbol;Acc:HGNC:19030]	ENSG00000069122.19	1.50456		0.557042		0.110059	1	2.07164	4.61019	0	8.14521	6.01166	4.80467	1.78911	0.970993	0.88287	6.65771	5.14554	1.35888	3.4545	3.16128	5.55336	1.35044	1.50988	3.24339	3.81482	5.0644	1.42716	2.95502
SDK2	sidekick cell adhesion molecule 2 [Source:HGNC Symbol;Acc:HGNC:19308]	ENSG00000069188.17	-0.162135	0.637825	-0.299504	0.263493	-0.149498	1	2650.67	2973.57	4560.11	2513.82	2807.44	3735.63	3790.22	2961.53	3689.51	3549.89	2725.08	2402.51	3178.14	3146.53	2982.16	3658.35	4254.1	3223.12	2664.65	3599.77	3472.27	2950.09
ADAM7	ADAM metallopeptidase domain 7 [Source:HGNC Symbol;Acc:HGNC:214]	ENSG00000069206.15	0.737846		0.904524		0.592669	1	0	0.922038	0	1.01815	0	0.800779	0	0	0	0	0	0	1.1515	0	0	0	0.754942	0	0.953706	0	0.713578	0
NUP133	nucleoporin 133 [Source:HGNC Symbol;Acc:HGNC:18016]	ENSG00000069248.12	-0.0285438	0.903585	-0.020851	0.927938	-0.00519246	1	1409.75	1378.45	1636.91	1471.23	1427.34	1439.8	1545.79	1347.74	1369.33	1241	1399.59	1422.75	1334.59	1276.1	1540.13	1288.32	1395.13	1436.01	1455.36	1292.43	1457.13	1433.18
NUCKS1	nuclear casein kinase and cyclin dependent kinase substrate 1 [Source:HGNC Symbol;Acc:HGNC:29923]	ENSG00000069275.13	-0.0612941	0.875281	-0.12525	0.671274	-0.0481096	1	9972.89	11473.8	14669.4	10421.8	11344.9	12802.9	13227.8	10985.8	11284	9484.57	11359.3	9944.31	10459.1	9510.18	11735.2	9188.4	12153.1	10836.2	10829.3	8510.22	12427.7	10807.5
VPS35	VPS35 retromer complex component [Source:HGNC Symbol;Acc:HGNC:13487]	ENSG00000069329.18	0.114525	0.503753	0.159588	0.273738	0.113255	1	5238.15	4660.9	4845.11	5950.08	4965.63	5060.92	4572.07	4374.32	4989.1	4492.62	5018.96	5200.45	5271.57	5095.98	4980.44	5047.95	4191.44	5070.22	5150.01	5085.67	4966.5	5645.07
DNAJA2	DnaJ heat shock protein family (Hsp40) member A2 [Source:HGNC Symbol;Acc:HGNC:14884]	ENSG00000069345.12	0.179006	0.273688	0.0734778	0.71609	-0.00425675	1	1698.75	1839.47	1564.72	1941.62	1839.57	1999.54	1997.54	1751.67	1767.51	1623.15	1942.95	1846.72	1993.25	1728.17	1946.45	1820.39	1776.38	1957.38	1919.81	1697.59	1911.67	1951.3
BCL3	BCL3 transcription coactivator [Source:HGNC Symbol;Acc:HGNC:998]	ENSG00000069399.15	0.42909		0.358154	0.441401	0.0980676	1	85.9732	67.3088	33.7508	91.6337	75.5751	82.4802	74.248	69.9115	81.224	79.8925	91.5905	81.533	124.362	92.7308	75.896	71.5734	61.1503	75.4087	78.2039	95.2107	60.6541	70.9204
KCNAB2	potassium voltage-gated channel subfamily A regulatory beta subunit 2 [Source:HGNC Symbol;Acc:HGNC:6229]	ENSG00000069424.15	-0.0437349		-0.400668	0.400101	-0.388263	1	110.833	95.892	82.5019	130.323	75.5751	76.8748	76.9316	92.2444	81.224	78.5609	61.7464	74.7386	54.1206	60.0643	98.1094	94.5309	73.2294	78.6521	86.7872	62.7985	47.8097	66.9804
ABCC9	ATP binding cassette subfamily C member 9 [Source:HGNC Symbol;Acc:HGNC:60]	ENSG00000069431.11	-0.391014	0.580354	-0.0174475	0.985352	-0.0277034	1	438.153	638.05	778.143	324.79	508.415	577.362	439.226	651.537	457.327	359.516	479.564	638.676	436.419	335.096	688.617	343.012	480.898	596.783	592.251	277.529	598.692	599.869
GAL	galanin and GMAP prepropeptide [Source:HGNC Symbol;Acc:HGNC:4114]	ENSG00000069482.7	3.784		3.53081	1.9313e-05	0.621415	1	7.25075	5.53223	2.81256	68.2162	51.5285	92.0896	2.68366	0.970993	3.53148	3.99462	13.3784	52.9965	40.3026	27.3977	4.6278	10.8035	8.30436	12.9735	11.4445	17.219	12.8444	13.7901
CLEC2D	C-type lectin domain family 2 member D [Source:HGNC Symbol;Acc:HGNC:14351]	ENSG00000069493.15	-0.466885	0.471223	-0.549647	0.340623	-0.372462	1	420.544	293.208	152.816	321.736	191.514	123.32	282.679	246.632	208.357	474.029	246.986	199.756	119.756	267.655	476.664	252.533	232.522	593.54	425.353	199.537	176.254	405.822
FUNDC1	FUN14 domain containing 1 [Source:HGNC Symbol;Acc:HGNC:28746]	ENSG00000069509.6	0.228417	0.631649	0.154259	0.757882	0.0434923	1	366.681	456.409	253.131	422.533	453.451	387.577	425.808	445.686	371.688	344.869	438.4	528.606	390.359	416.235	425.758	379.474	314.811	529.483	473.992	350.456	373.201	495.458
MAOB	monoamine oxidase B [Source:HGNC Symbol;Acc:HGNC:6834]	ENSG00000069535.14	-0.0595694		-0.179643	0.885947	0.207194	1	121.191	28.5832	75.9393	133.378	19.7526	68.867	33.0985	17.4779	45.0264	22.6362	33.9605	25.8188	25.333	18.9677	54.6081	48.6159	58.1305	83.5172	55.3149	62.7985	64.222	96.5306
RORA	RAR related orphan receptor A [Source:HGNC Symbol;Acc:HGNC:10258]	ENSG00000069667.16	-0.617734	0.0989568	-0.26794	0.560217	-0.0964819	1	255.848	292.286	647.827	187.34	219.855	358.749	287.152	241.777	363.742	299.597	238.753	221.498	295.936	230.773	200.847	288.994	377.471	265.958	187.88	253.22	367.492	253.147
DRD4	dopamine receptor D4 [Source:HGNC Symbol;Acc:HGNC:3025]	ENSG00000069696.7	-0.640028		-0.572277	0.389622	-0.405365	1	24.8597	22.1289	27.1881	18.3267	8.58808	20.8202	18.7856	33.0138	37.0805	37.2832	21.6113	21.7421	17.2725	23.1827	22.2135	29.7097	27.1779	23.5146	20.9815	14.1803	14.9851	27.5802
TGFBR3	transforming growth factor beta receptor 3 [Source:HGNC Symbol;Acc:HGNC:11774]	ENSG00000069702.11	-0.37842	0.544255	-0.304845	0.635085	-0.343574	1	558.308	378.036	316.882	446.969	291.995	225.82	476.797	415.585	256.915	462.045	374.595	313.902	210.725	415.181	680.287	328.157	304.242	629.217	613.233	196.499	220.495	551.603
ATP1B3	ATPase Na+/K+ transporting subunit beta 3 [Source:HGNC Symbol;Acc:HGNC:806]	ENSG00000069849.11	0.529915	0.000375327	0.470052	0.000376138	0.252825	1	741.648	630.674	653.453	1076.19	864.82	984.958	676.283	570.944	708.062	717.701	936.488	887.351	1002.96	870.405	619.2	703.58	729.274	678.679	771.548	823.471	885.55	771.26
NEDD4	NEDD4 E3 ubiquitin protein ligase [Source:HGNC Symbol;Acc:HGNC:7727]	ENSG00000069869.16	-0.106401	0.630459	-0.0409782	0.882036	0.125317	1	384.29	436.124	436.885	410.315	389.899	372.362	391.815	368.006	390.229	368.837	358.129	319.338	434.116	365.655	390.587	291.695	391.06	348.664	407.232	367.675	404.598	377.257
PIGB	phosphatidylinositol glycan anchor biosynthesis class B [Source:HGNC Symbol;Acc:HGNC:8959]	ENSG00000069943.10	-0.0824109		-0.0385662	0.952854	0.0382467	1	70.4359	82.9834	59.0639	63.1254	76.434	61.66	78.7207	58.2596	66.2153	91.8763	64.8338	57.0731	70.2416	92.7308	65.7148	62.1203	93.6128	64.8677	74.3891	64.8243	81.3478	73.8754
MAPK6	mitogen-activated protein kinase 6 [Source:HGNC Symbol;Acc:HGNC:6879]	ENSG00000069956.12	0.0133716	0.973031	0.123645	0.617571	0.123283	1	1458.44	1809.04	1808.48	1589.33	1805.22	1732.08	1467.07	1534.17	1650.97	1529.94	1666.12	1701.32	1715.74	1654.4	1591.96	1585.42	1500.82	1582.77	1729.07	1573	1816.77	1695.2
GNB5	G protein subunit beta 5 [Source:HGNC Symbol;Acc:HGNC:4401]	ENSG00000069966.18	-0.00880543	0.981894	0.111377	0.653672	0.126759	1	651.532	625.142	631.89	627.181	622.636	645.428	638.712	574.828	684.224	516.638	610.261	606.062	727.749	663.869	537.751	588.792	557.902	561.917	616.094	655.333	601.546	580.168
RAB27A	RAB27A, member RAS oncogene family [Source:HGNC Symbol;Acc:HGNC:9766]	ENSG00000069974.16	-0.19648	0.75919	0.101325	0.884309	0.0762064	1	385.326	353.141	209.067	352.28	285.124	196.191	341.72	293.24	194.231	272.966	359.158	296.237	252.179	266.601	365.596	186.361	213.649	322.717	406.279	170.164	211.219	373.317
HDHD5	haloacid dehalogenase like hydrolase domain containing 5 [Source:HGNC Symbol;Acc:HGNC:1843]	ENSG00000069998.12	0.306962	0.167888	0.135844	0.622493	0.0516729	1	409.15	393.71	240.943	459.186	417.381	405.995	447.277	340.819	301.942	364.842	452.807	409.024	356.965	374.085	407.247	349.764	365.392	372.99	417.723	409.203	361.784	365.437
UFD1	ubiquitin recognition factor in ER associated degradation 1 [Source:HGNC Symbol;Acc:HGNC:12520]	ENSG00000070010.19	0.127822	0.742686	0.0442305	0.925903	0.10568	1	799.654	637.128	540.95	788.049	685.329	686.267	509.896	669.014	655.972	704.385	573.213	684.878	712.779	641.74	664.553	833.222	536.009	788.954	794.437	846.767	610.109	777.17
LRP6	LDL receptor related protein 6 [Source:HGNC Symbol;Acc:HGNC:6698]	ENSG00000070018.9	-0.154567	0.380664	-0.0926388	0.635059	-0.0703839	1	2050.93	1850.53	2701	2095.36	1796.63	2004.35	2089.68	1863.34	2141.84	2254.3	1894.59	1858.95	1919.55	2162.31	2008.47	2217.42	1947.75	2283.34	1903.6	2008.54	1955.92	2178.83
SCT	secretin [Source:HGNC Symbol;Acc:HGNC:10607]	ENSG00000070031.4	0.86582		-1.45117		-1.08971	1	0	0	1.87504	1.01815	0.858808	1.60156	0.894554	1.94199	0	1.33154	0	1.35888	0	0	1.85112	2.70088	2.26483	0.810847	1.90741	0	0.713578	0.985006
PHRF1	PHD and ring finger domains 1 [Source:HGNC Symbol;Acc:HGNC:24351]	ENSG00000070047.13	-0.16926	0.448472	-0.078709	0.761219	-0.103642	1	1213.98	1123.04	1393.16	1145.42	1062.35	1109.88	1221.96	1234.13	1152.15	1282.27	1142.31	1104.77	1190.65	1184.43	1135.66	1416.61	1201.11	1184.65	1099.62	1287.37	1061.8	1142.61
ELP1	elongator complex protein 1 [Source:HGNC Symbol;Acc:HGNC:5959]	ENSG00000070061.15	0.0516096	0.723258	0.063872	0.630087	0.0495386	1	1605.52	1482.64	1692.23	1742.06	1670.38	1537.5	1621.83	1389.49	1450.56	1508.64	1602.32	1538.26	1515.38	1589.07	1489.23	1497.64	1411.74	1644.4	1644.19	1441.33	1497.8	1669.58
NUCB2	nucleobindin 2 [Source:HGNC Symbol;Acc:HGNC:8044]	ENSG00000070081.17	0.0841867	0.760095	0.0936369	0.708579	-0.0147487	1	964.35	1010.55	650.64	949.936	916.349	901.677	954.489	873.894	969.391	970.694	970.448	972.961	1115.8	959.975	1081.98	1037.14	951.982	979.503	1090.09	918.682	1038.97	961.366
PFN2	profilin 2 [Source:HGNC Symbol;Acc:HGNC:8882]	ENSG00000070087.14	0.102234	0.724951	0.151183	0.530507	0.106158	1	2929.3	2826.05	2656	2979.11	3022.15	3019.74	2416.19	2577.02	3203.05	2443.38	2832.1	2878.12	3280.63	2826.18	3167.27	2703.58	3046.95	2831.48	3172.03	2794.54	3343.82	3332.27
PTPN3	protein tyrosine phosphatase non-receptor type 3 [Source:HGNC Symbol;Acc:HGNC:9655]	ENSG00000070159.14	-0.310558	0.200596	0.102593	0.743083	0.0411413	1	796.547	532.938	724.704	662.817	495.532	480.467	732.64	684.55	754.854	978.683	978.681	698.466	741.567	986.319	744.151	604.998	643.965	822.199	738.168	541.891	690.03	941.666
SPTB	spectrin beta, erythrocytic [Source:HGNC Symbol;Acc:HGNC:11274]	ENSG00000070182.21	0.11591	0.820953	0.0490177	0.930939	0.0753985	1	6089.6	5865.08	7367.98	7575.05	6550.99	6662.48	4572.96	5848.29	6414.05	7367.42	4657.74	5775.26	6861.8	7736.7	5504.31	7462.54	5492.2	5594.03	5708.88	8036.19	5925.55	5700.23
DAPP1	dual adaptor of phosphotyrosine and 3-phosphoinositides 1 [Source:HGNC Symbol;Acc:HGNC:16500]	ENSG00000070190.13	0.133602		0.32921	0.664069	0.241111	1	24.8597	25.8171	15.9379	30.5446	29.1995	14.414	23.2584	26.2168	20.306	33.2885	33.9605	35.331	20.727	37.9353	20.3623	13.5044	12.834	13.7844	20.0278	19.2447	19.2666	12.8051
FGF10	fibroblast growth factor 10 [Source:HGNC Symbol;Acc:HGNC:3666]	ENSG00000070193.5	0.0447437	0.942769	-0.0519227	0.930564	-0.0879318	1	766.508	1002.26	1193.47	787.031	924.078	1358.92	1389.24	927.299	1382.57	1017.3	1229.78	895.505	1351.86	1086.43	996.829	876.436	1807.33	906.527	997.576	798.149	1320.83	1083.51
SLC44A1	solute carrier family 44 member 1 [Source:HGNC Symbol;Acc:HGNC:18798]	ENSG00000070214.16	-0.48876	0.120263	-0.374205	0.246488	-0.150472	1	616.314	481.304	529.7	492.785	362.417	307.499	627.977	475.787	496.173	515.306	553.66	364.181	336.238	387.784	628.456	321.405	554.882	586.242	584.622	299.812	467.393	535.843
TMEM260	transmembrane protein 260 [Source:HGNC Symbol;Acc:HGNC:20185]	ENSG00000070269.14	-0.213169	0.47983	-0.289937	0.270582	-0.28387	1	330.427	300.584	298.132	242.32	281.689	277.069	309.516	353.442	293.113	286.281	285.063	239.164	255.633	241.311	329.5	295.747	337.459	379.476	252.732	239.04	259.742	357.557
SMG6	SMG6 nonsense mediated mRNA decay factor [Source:HGNC Symbol;Acc:HGNC:17809]	ENSG00000070366.14	-0.0515172	0.797621	-0.049857	0.794205	-0.0473584	1	1161.16	1201.42	1378.16	1162.73	1205.77	1239.61	1340.94	1237.05	1171.57	1189.07	1273.01	1175.43	1210.23	1115.93	1199.53	1173.53	1323.41	1170.05	1194.99	1228.62	1113.18	1180.04
EXOC5	exocyst complex component 5 [Source:HGNC Symbol;Acc:HGNC:10696]	ENSG00000070367.16	0.0419796	0.834459	-0.0361732	0.85666	0.0717794	1	2126.54	2173.24	2231.3	2228.73	2208.86	2287.83	2135.3	2019.67	2233.66	2137.12	1920.31	1983.97	2190.16	2223.43	2271.33	2063.47	1931.9	2131.72	2247.88	2070.33	2217.8	2280.29
CLTCL1	clathrin heavy chain like 1 [Source:HGNC Symbol;Acc:HGNC:2093]	ENSG00000070371.16	-0.119552	0.810948	-0.179938	0.666757	-0.0547182	1	225.809	211.147	190.317	216.866	210.408	151.347	148.496	207.793	234.843	246.335	135.842	184.808	166.968	249.741	186.038	213.37	163.822	181.63	170.713	192.447	173.399	178.286
FGF22	fibroblast growth factor 22 [Source:HGNC Symbol;Acc:HGNC:3679]	ENSG00000070388.11	-0.791119		-1.05134		-0.366803	1	11.394	4.61019	4.68761	8.14521	1.71762	2.40234	0.894554	7.76795	5.29722	10.6523	2.05821	4.07665	3.4545	2.10752	9.25561	2.70088	4.52965	6.48677	2.86112	5.0644	4.28147	5.91004
FSTL3	follistatin like 3 [Source:HGNC Symbol;Acc:HGNC:3973]	ENSG00000070404.10	0.378991	0.381191	0.190381	0.707833	-0.0924935	1	140.872	143.838	125.628	162.904	151.15	213.808	129.71	144.678	180.105	118.507	143.046	163.066	206.119	142.258	137.909	210.669	204.589	111.897	113.491	210.679	204.083	96.5306
DGCR2	DiGeorge syndrome critical region gene 2 [Source:HGNC Symbol;Acc:HGNC:2845]	ENSG00000070413.20	0.0664835	0.811262	0.0665482	0.796376	-0.00905002	1	2173.15	1885.57	2221.93	2455.78	2031.08	2097.24	2021.69	2005.1	1642.14	1615.16	2036.6	1955.43	1799.8	1833.54	1940.9	2194.47	2124.41	1977.66	1995.15	2067.29	2007.29	2113.82
RNF126	ring finger protein 126 [Source:HGNC Symbol;Acc:HGNC:21151]	ENSG00000070423.18	0.166622	0.366317	0.125866	0.510758	-0.0355733	1	387.397	419.527	292.507	405.224	416.522	402.792	347.981	464.135	396.409	391.473	438.4	478.327	434.116	389.891	410.949	457.8	403.894	378.665	420.584	422.371	391.754	374.302
MNT	MAX network transcriptional repressor [Source:HGNC Symbol;Acc:HGNC:7188]	ENSG00000070444.15	-0.205871	0.324541	-0.109841	0.646067	-0.0837371	1	666.033	581.806	662.828	562.02	559.084	538.924	593.089	656.391	596.82	691.07	591.737	534.041	604.538	605.912	620.126	794.059	600.934	655.975	592.251	779.917	550.168	597.899
ZXDC	ZXD family zinc finger C [Source:HGNC Symbol;Acc:HGNC:28160]	ENSG00000070476.15	-0.0299283	0.934418	-0.0478991	0.879339	-0.0724273	1	759.257	635.284	792.206	763.614	663.859	711.892	692.385	686.492	721.305	838.871	735.812	660.418	701.264	735.524	693.245	776.504	690.017	797.062	664.733	729.273	648.642	769.29
JMJD6	jumonji domain containing 6, arginine demethylase and lysine hydroxylase [Source:HGNC Symbol;Acc:HGNC:19355]	ENSG00000070495.14	0.253091	0.193663	0.326546	0.050981	0.151196	1	812.084	702.593	667.515	1021.21	816.727	767.947	731.745	709.796	662.153	708.38	899.44	885.992	837.142	899.911	708.979	825.12	637.171	778.413	795.391	866.012	742.834	864.835
POLB	DNA polymerase beta [Source:HGNC Symbol;Acc:HGNC:9174]	ENSG00000070501.12	0.11983	0.643238	0.0470069	0.885146	-0.00709222	1	278.636	246.184	217.505	258.611	270.525	273.866	243.319	214.59	241.024	219.704	259.335	254.111	233.755	204.429	225.837	225.524	264.985	265.958	235.565	219.795	251.893	273.832
ST6GALNAC1	ST6 N-acetylgalactosaminide alpha-2,6-sialyltransferase 1 [Source:HGNC Symbol;Acc:HGNC:23614]	ENSG00000070526.15	0.667659		0.516686		1.89317	1	1.03582	0.922038	0	2.0363	0.858808	0	0	0	0	2.66308	0	1.35888	1.1515	1.05376	0	2.70088	0	0	1.90741	6.07728	0.713578	0
WIPI1	WD repeat domain, phosphoinositide interacting 1 [Source:HGNC Symbol;Acc:HGNC:25471]	ENSG00000070540.13	0.292505	0.375618	0.284593	0.352867	0.304662	1	917.738	1194.96	932.834	1131.17	1370.66	1218.79	844.459	1069.06	1060.33	1150.45	1021.9	1286.86	1356.47	1351.97	995.903	1107.36	774.57	955.177	1135.86	1314.72	1243.05	1022.44
FRMPD1	FERM and PDZ domain containing 1 [Source:HGNC Symbol;Acc:HGNC:29159]	ENSG00000070601.10	0.173716	0.876333	-0.102421	0.928783	0.0694204	1	118.084	88.5157	96.5647	135.414	92.7513	112.109	74.248	73.7955	113.007	153.127	54.5427	78.8153	110.544	144.365	74.9704	175.557	92.8579	79.463	86.7872	140.79	114.172	91.6055
GBA2	glucosylceramidase beta 2 [Source:HGNC Symbol;Acc:HGNC:18986]	ENSG00000070610.14	0.237726	0.177018	0.180041	0.314946	0.189397	1	2533.62	2872.15	2806	3042.24	3196.49	3432.14	2705.13	3151.84	2623.89	2983.98	3276.68	3361.88	3038.81	3294.05	2556.4	2852.13	2305.59	2448.76	2665.61	3323.26	3040.55	2560.03
NDST1	N-deacetylase and N-sulfotransferase 1 [Source:HGNC Symbol;Acc:HGNC:7680]	ENSG00000070614.15	-0.000181416	0.99965	0.0852541	0.711932	0.0246435	1	3291.84	3395.87	4347.29	3622.58	3487.62	3909.4	3766.97	3546.07	3630.36	3509.94	3751.1	3635.01	3948.5	4010.61	3587.47	3948.69	3736.21	3313.12	3531.57	4110.27	3771.26	3424.87
ASNS	asparagine synthetase (glutamine-hydrolyzing) [Source:HGNC Symbol;Acc:HGNC:753]	ENSG00000070669.17	0.162598		-0.271288	0.860233	-0.377946	1	10.3582	6.45427	9.37522	10.1815	6.87047	12.0117	6.26188	6.79695	10.5944	7.98925	8.23286	6.79442	3.4545	8.43008	6.47892	14.8549	6.79448	9.73016	4.76853	9.11592	7.13578	6.89504
AP3M2	adaptor related protein complex 3 subunit mu 2 [Source:HGNC Symbol;Acc:HGNC:570]	ENSG00000070718.12	-0.193033	0.286887	-0.233428	0.161679	-0.0432624	1	563.487	493.29	571.888	458.168	484.368	475.663	537.627	491.323	492.641	488.676	428.109	434.843	386.904	467.869	480.366	422.688	479.388	525.429	483.529	378.817	505.213	482.653
CNGB1	cyclic nucleotide gated channel subunit beta 1 [Source:HGNC Symbol;Acc:HGNC:2151]	ENSG00000070729.14	0		0.801193		-0.764421	1	0	0	0	0	0	0	0	0.970993	0	0	1.02911	0	0	1.05376	0	0	0	0.810847	0	0	0	0
ST6GALNAC2	ST6 N-acetylgalactosaminide alpha-2,6-sialyltransferase 2 [Source:HGNC Symbol;Acc:HGNC:10867]	ENSG00000070731.11	-0.232226		-0.0168964		-0.160947	1	13.4657	12.9085	2.81256	17.3086	6.01166	3.20312	8.05099	10.6809	7.06296	13.3154	2.05821	10.8711	9.21201	14.7526	13.8834	10.8035	6.03954	13.7844	19.0741	5.0644	4.28147	13.7901
PABPC1	poly(A) binding protein cytoplasmic 1 [Source:HGNC Symbol;Acc:HGNC:8554]	ENSG00000070756.16	-0.144094	0.598593	-0.00513308	0.989148	-0.0558512	1	7965.47	7439.93	6106.08	6690.27	6705.58	6007.44	8644.07	7138.74	5977.91	6094.46	8356.35	6969.72	6253.8	6145.53	7572.01	5878.47	6948.49	7608.18	7375.96	5588.06	6660.53	7339.28
TESK2	testis associated actin remodelling kinase 2 [Source:HGNC Symbol;Acc:HGNC:11732]	ENSG00000070759.17	-0.397858		-0.127915	0.915661	0.0651757	1	32.1105	24.895	38.4384	19.3449	27.4819	23.2226	26.8366	20.3909	24.7204	19.9731	31.9023	19.0244	18.424	14.7526	18.5112	9.45309	35.4823	26.7579	23.8426	10.1288	27.1159	33.4902
CFAP20	cilia and flagella associated protein 20 [Source:HGNC Symbol;Acc:HGNC:29523]	ENSG00000070761.8	0.209054	0.153258	0.151649	0.31979	0.0282065	1	850.41	990.269	711.579	1003.9	1023.7	918.493	1016.21	932.154	915.536	842.866	997.205	1065.37	1016.78	1037.95	1046.81	1030.39	884.792	964.097	1081.5	1024.02	915.52	981.066
CSNK2A2	casein kinase 2 alpha 2 [Source:HGNC Symbol;Acc:HGNC:2459]	ENSG00000070770.9	-0.0762676	0.60631	-0.00202944	0.99273	-0.0417488	1	1293.74	1315.75	1397.84	1251.31	1240.98	1308.47	1441.13	1295.31	1247.5	1206.38	1452.07	1273.27	1306.95	1158.08	1341.14	1243.76	1334.74	1271.41	1277.01	1226.6	1270.88	1269.67
PTPN21	protein tyrosine phosphatase non-receptor type 21 [Source:HGNC Symbol;Acc:HGNC:9651]	ENSG00000070778.13	-0.14332	0.525746	0.0620027	0.821778	0.0427562	1	4805.18	5192	5785.45	4950.25	4834.23	4528.4	5283.24	5082.18	5087.98	4912.06	5570.56	5234.42	4946.85	5471.12	5080.4	4729.25	5355.56	4481.55	5210.1	4805.1	5274.77	4923.06
EIF2B3	eukaryotic translation initiation factor 2B subunit gamma [Source:HGNC Symbol;Acc:HGNC:3259]	ENSG00000070785.17	0.231318	0.253181	0.0589816	0.846532	0.103797	1	387.397	349.452	316.882	436.787	406.216	393.182	314.883	335.964	298.41	303.591	302.558	375.052	324.723	307.698	384.108	349.764	283.103	413.532	420.584	366.662	347.512	398.927
CAMK2A	calcium/calmodulin dependent protein kinase II alpha [Source:HGNC Symbol;Acc:HGNC:1460]	ENSG00000070808.16	-0.34024	0.377873	-0.117377	0.812314	-0.0914718	1	1884.16	1384.9	1458.78	1428.47	1262.45	1009.78	1441.13	1522.52	1103.59	1199.72	1479.86	1407.8	948.837	1057.97	1855.75	1307.23	1223.01	1939.55	1791.06	991.609	1293	1860.68
TCOF1	treacle ribosome biogenesis factor 1 [Source:HGNC Symbol;Acc:HGNC:11654]	ENSG00000070814.21	0.0810034	0.593178	0.0578346	0.721784	0.0845907	1	733.362	800.329	749.08	812.485	829.609	774.353	835.513	769.998	738.962	838.871	804.762	849.303	783.021	872.513	736.746	802.162	838.74	791.386	859.289	874.115	794.925	842.18
CDC42	cell division cycle 42 [Source:HGNC Symbol;Acc:HGNC:1736]	ENSG00000070831.17	0.100513	0.613576	0.0754043	0.715823	0.0324199	1	4685.02	4051.44	3482.89	4748.66	4071.61	4280.96	4310.86	3550.92	3807.82	3684.37	4185.38	3920.38	4231.77	3807.23	4530.62	3542.21	3996.66	4406.95	4136.22	3744.62	4310.01	4619.68
OSBPL3	oxysterol binding protein like 3 [Source:HGNC Symbol;Acc:HGNC:16370]	ENSG00000070882.13	-0.380725	0.161876	-0.116227	0.749657	0.0638171	1	431.938	531.094	480.949	337.008	413.087	358.749	512.579	516.568	415.832	399.462	420.905	483.763	416.844	381.461	439.641	328.157	369.922	446.777	468.27	350.456	332.527	517.128
EPHA8	EPH receptor A8 [Source:HGNC Symbol;Acc:HGNC:3391]	ENSG00000070886.12	0.699171		-0.292209		-1.17501	1	1.03582	0	0	1.01815	0.858808	0	0.894554	2.91298	1.76574	1.33154	2.05821	0	3.4545	0	5.55336	1.35044	0.754942	2.43254	0.953706	2.02576	0.713578	0.985006
SLC12A3	solute carrier family 12 member 3 [Source:HGNC Symbol;Acc:HGNC:10912]	ENSG00000070915.9	-1.08006		-2.30191		0.626116	1	0	0	0.937522	0	0	0	0	0.970993	1.76574	1.33154	0	0	0	0	0.925561	0	0	0	0	1.01288	0	0.985006
RAD18	RAD18 E3 ubiquitin protein ligase [Source:HGNC Symbol;Acc:HGNC:18278]	ENSG00000070950.10	-0.24241	0.513696	-0.34903	0.271979	-0.139622	1	91.1523	98.6581	115.315	71.2706	91.0337	95.2927	98.4009	108.751	134.196	117.176	85.4159	81.533	88.6656	104.322	103.663	81.0265	108.712	103.788	91.5558	86.0948	86.3429	100.471
ATP2B1	ATPase plasma membrane Ca2+ transporting 1 [Source:HGNC Symbol;Acc:HGNC:814]	ENSG00000070961.15	-0.232478	0.68964	-0.0281533	0.969066	0.0973996	1	493.051	644.505	1177.53	505.003	595.154	856.033	684.334	606.871	850.204	679.086	620.552	603.345	761.142	785.051	465.557	748.144	636.416	465.426	472.084	829.548	693.597	487.578
TRPM5	transient receptor potential cation channel subfamily M member 5 [Source:HGNC Symbol;Acc:HGNC:14323]	ENSG00000070985.13	-1.84804		-0.313088		0.813869	1	0	1.84408	1.87504	0	0	0.800779	0	0	0	2.66308	1.02911	0	0	0	0	0	0	0.810847	0	1.01288	0.713578	0
NCK2	NCK adaptor protein 2 [Source:HGNC Symbol;Acc:HGNC:7665]	ENSG00000071051.14	0.02221	0.956102	0.0925524	0.750508	0.0184834	1	963.314	1077.86	1258.15	1053.79	1032.29	1263.63	1074.36	988.471	1216.59	864.17	1208.17	1103.41	1121.56	961.029	934.816	1146.52	1198.09	968.962	968.012	1090.87	1307.27	946.591
MAP4K4	mitogen-activated protein kinase kinase kinase kinase 4 [Source:HGNC Symbol;Acc:HGNC:6866]	ENSG00000071054.16	-0.0608107	0.877618	0.0828359	0.803439	0.0481591	1	6672.76	6497.6	10321.2	6887.8	6821.52	8735.7	6056.13	7088.25	7813.4	6979.94	6507.05	7198.01	8643.17	7236.17	6512.24	7918.99	7660.4	7158.16	6722.67	8355.24	7902.87	7259.49
MGAT4A	alpha-1,3-mannosyl-glycoprotein 4-beta-N-acetylglucosaminyltransferase A [Source:HGNC Symbol;Acc:HGNC:7047]	ENSG00000071073.13	-0.410912	0.299889	-0.00346991	0.995342	0.272389	1	138.8	197.316	196.88	126.251	161.456	111.308	168.176	186.431	189.817	171.769	156.424	202.474	181.937	177.032	161.048	128.292	144.949	141.898	205.047	139.777	160.555	193.061
RPL31	ribosomal protein L31 [Source:HGNC Symbol;Acc:HGNC:10334]	ENSG00000071082.11	0.244526	0.598593	0.0373471	0.952854	-0.0920702	1	5506.43	5513.79	2638.19	5303.55	5358.96	5363.62	6428.26	5395.81	4478.8	4083.84	6063.5	5394.77	5109.21	4307.77	5848.62	4553.69	5802.48	6520.83	5314.05	4030.25	5819.23	6161.21
WDR1	WD repeat domain 1 [Source:HGNC Symbol;Acc:HGNC:12754]	ENSG00000071127.17	0.202728	0.199405	0.171373	0.27092	0.135298	1	5108.67	5095.18	4668.86	6178.14	5356.39	5566.21	5127.58	5205.5	4768.38	4862.79	5289.61	5613.55	5916.41	5640.77	4731.47	5357.2	4735	4844	4847.69	6371.01	5395.36	5000.87
SNX13	sorting nexin 13 [Source:HGNC Symbol;Acc:HGNC:21335]	ENSG00000071189.21	-0.0718391	0.72031	0.0214846	0.931394	-0.0707229	1	1855.16	1519.52	1666.91	1634.13	1520.09	1636.79	1499.27	1474.94	1566.21	1527.28	1667.15	1493.41	1532.65	1472.1	1627.14	1608.38	1513.66	1865.76	1530.7	1409.93	1591.99	1761.19
ARHGAP10	Rho GTPase activating protein 10 [Source:HGNC Symbol;Acc:HGNC:26099]	ENSG00000071205.12	0.0562045	0.897817	0.0262734	0.950613	0.0377857	1	566.595	691.529	521.262	596.637	681.035	574.158	682.545	656.391	689.521	632.482	600.999	702.543	647.144	755.546	756.183	537.476	642.456	605.703	731.492	546.955	634.37	697.384
RPS6KA2	ribosomal protein S6 kinase A2 [Source:HGNC Symbol;Acc:HGNC:10431]	ENSG00000071242.12	0.0744039	0.853717	0.302163	0.214823	0.138564	1	2506.69	2252.54	2311.93	2792.79	2496.56	2160.5	1787.32	2137.16	1966.15	1809.56	2281.53	2652.54	2398.58	2171.8	2012.17	1959.49	1755.99	2203.88	2204.01	2081.47	2043.69	2397.5
ING3	inhibitor of growth family member 3 [Source:HGNC Symbol;Acc:HGNC:14587]	ENSG00000071243.16	-0.0756315	0.820952	-0.0480033	0.889926	-0.0574201	1	332.499	362.361	278.444	325.809	274.819	323.515	320.25	325.283	301.942	306.254	292.266	281.289	300.542	337.203	303.584	309.251	348.783	323.528	352.871	264.362	321.11	297.472
VASH1	vasohibin 1 [Source:HGNC Symbol;Acc:HGNC:19964]	ENSG00000071246.11	0.225531	0.535751	0.151987	0.697205	0.25666	1	1953.56	2768.88	1776.6	2780.57	2687.21	2025.17	1720.23	2540.12	1852.26	2576.53	1834.9	2590.03	2220.09	2919.97	2032.53	2586.1	1492.52	1575.48	2452.93	2997.11	1728.28	1994.64
LMCD1	LIM and cysteine rich domains 1 [Source:HGNC Symbol;Acc:HGNC:6633]	ENSG00000071282.12	0.423043		0.27116	0.637913	0.611478	1	44.5403	79.2953	74.0642	61.0891	72.9987	131.328	53.6732	57.2886	65.3324	57.2563	44.2516	74.7386	90.9686	77.9782	49.9803	74.2743	47.5613	41.3532	55.3149	106.352	89.1972	73.8754
BUD23	BUD23 rRNA methyltransferase and ribosome maturation factor [Source:HGNC Symbol;Acc:HGNC:16405]	ENSG00000071462.11	0.254368	0.144977	0.128248	0.535107	0.0275512	1	891.843	767.136	670.328	1067.02	869.973	842.419	787.207	788.447	741.611	744.332	824.315	865.609	806.051	852.491	834.856	966.916	776.08	982.746	911.743	921.721	837.027	953.486
SEL1L	SEL1L adaptor subunit of ERAD E3 ubiquitin ligase [Source:HGNC Symbol;Acc:HGNC:10717]	ENSG00000071537.14	-0.0465708	0.892826	-0.0513749	0.866982	-0.0190864	1	2577.12	2743.99	3452.89	2870.17	2727.58	2886.81	2595.1	2420.69	2811.06	2744.31	2287.71	2498.99	2528.7	2890.46	2807.23	2744.1	2712.51	2674.98	2617.92	2751.99	2655.94	2767.87
TRIP13	thyroid hormone receptor interactor 13 [Source:HGNC Symbol;Acc:HGNC:12307]	ENSG00000071539.14	-0.330786	0.526515	-0.449085	0.328241	0.210755	1	117.048	144.76	164.066	78.3977	124.527	135.332	149.391	167.011	164.214	118.507	93.6488	104.634	134.726	108.537	146.239	132.343	129.85	98.9233	176.436	123.571	133.439	150.706
ATP6AP1	ATPase H+ transporting accessory protein 1 [Source:HGNC Symbol;Acc:HGNC:868]	ENSG00000071553.17	0.243914	0.144977	0.237654	0.132683	0.129395	1	2231.16	2249.77	1822.54	2446.62	2520.6	2476.81	1887.51	2192.5	2007.65	2001.31	2101.44	2600.9	2414.7	2417.32	2294.46	2710.34	1882.07	2298.75	2361.38	2864.42	2269.89	2513.73
TCF3	transcription factor 3 [Source:HGNC Symbol;Acc:HGNC:11633]	ENSG00000071564.16	-0.000746027	0.99806	0.0262472	0.938374	-0.0702206	1	1062.75	961.686	1116.59	1095.53	973.03	1073.04	1048.42	971.964	996.76	980.014	1112.46	913.17	1091.62	956.814	1016.27	1165.43	1208.66	980.314	1001.39	1106.06	1068.94	975.156
TRIB2	tribbles pseudokinase 2 [Source:HGNC Symbol;Acc:HGNC:30809]	ENSG00000071575.11	-0.0776647	0.915843	-0.0105659	0.988243	0.0447051	1	3312.56	3155.21	1436.28	3111.47	2944	1424.59	3031.64	2956.67	2351.97	3248.96	2678.77	3141.74	2237.37	3423.66	3207.99	2482.11	1790.72	2491.73	3070.93	2444.08	1861.72	2845.68
DAZAP1	DAZ associated protein 1 [Source:HGNC Symbol;Acc:HGNC:2683]	ENSG00000071626.16	0.234759	0.0647062	0.190354	0.132985	0.07245	1	1396.29	1442.07	1507.53	1630.06	1709.89	1773.73	1333.78	1514.75	1476.16	1555.24	1598.2	1627.94	1774.46	1698.66	1272.65	1567.86	1470.63	1469.25	1385.73	1625.67	1621.25	1436.14
MBD3	methyl-CpG binding domain protein 3 [Source:HGNC Symbol;Acc:HGNC:6918]	ENSG00000071655.18	0.234436	0.0979743	0.161453	0.282407	0.102719	1	1197.41	1082.47	1140.96	1420.32	1246.99	1355.72	1132.51	1222.48	1058.56	1037.27	1313.14	1274.63	1236.71	1151.76	1144.92	1311.28	1236.59	1137.62	1219.79	1421.07	1264.46	1278.54
HLTF	helicase like transcription factor [Source:HGNC Symbol;Acc:HGNC:11099]	ENSG00000071794.16	0.115826	0.541092	-0.0188873	0.943367	0.0367671	1	2308.85	2562.34	2373.8	2497.53	2812.6	2539.27	2225.65	2436.22	2603.58	2569.87	2286.68	2488.12	2420.46	2517.43	2528.63	2344.37	2185.56	2591.47	2490.13	2239.48	2506.08	2654.59
FAM50A	family with sequence similarity 50 member A [Source:HGNC Symbol;Acc:HGNC:18786]	ENSG00000071859.15	0.251563	0.286887	0.290238	0.170338	0.0376909	1	1073.11	994.879	624.389	1118.95	1037.44	1016.19	940.176	1031.19	869.627	985.34	1163.92	1195.82	1253.99	1062.19	990.35	1139.77	1058.43	1058.16	1032.86	1186.08	1059.66	1083.51
FAM3A	FAM3 metabolism regulating signaling molecule A [Source:HGNC Symbol;Acc:HGNC:13749]	ENSG00000071889.16	-0.00418633	0.988804	0.112259	0.596611	-0.0473146	1	1450.15	1397.81	1068.77	1367.38	1332.01	1190.76	1414.29	1562.33	1276.63	1219.69	1690.82	1566.79	1323.08	1343.54	1519.77	1500.34	1476.67	1354.92	1540.24	1303.58	1365.79	1446.97
CPSF1	cleavage and polyadenylation specific factor 1 [Source:HGNC Symbol;Acc:HGNC:2324]	ENSG00000071894.17	-0.0555828	0.861754	0.14038	0.534912	0.010618	1	1883.12	2124.38	2815.38	1954.85	2183.09	2415.95	2062.84	2344.95	2253.97	2123.81	2525.43	2329.13	2421.61	2366.74	1989.03	2202.57	2547.17	1982.52	1957	2404.58	2334.83	2082.3
MYO3B	myosin IIIB [Source:HGNC Symbol;Acc:HGNC:15576]	ENSG00000071909.18	-0.763572		-0.766152		-0.974904	1	1.03582	2.76611	9.37522	3.05446	1.71762	3.20312	6.26188	6.79695	5.29722	0	2.05821	4.07665	4.60601	1.05376	7.40449	2.70088	3.77471	5.67593	1.90741	1.01288	4.99504	1.97001
CYBRD1	cytochrome b reductase 1 [Source:HGNC Symbol;Acc:HGNC:20797]	ENSG00000071967.12	-0.698788	0.0825033	-0.364106	0.439008	-0.130015	1	228.917	186.252	110.628	133.378	98.763	93.6911	161.02	139.823	148.322	118.507	143.046	92.4041	112.847	97.9996	165.675	110.736	184.206	204.333	189.787	85.0819	141.288	199.956
CDH19	cadherin 19 [Source:HGNC Symbol;Acc:HGNC:1758]	ENSG00000071991.9	0		0.769918		0	1	0	0	0	0	0	0	0	0	0.88287	0	1.02911	0	0	1.05376	0	0	0	0	0	0	0	0
PDCD2	programmed cell death 2 [Source:HGNC Symbol;Acc:HGNC:8762]	ENSG00000071994.11	0.164708	0.176447	0.155122	0.205482	0.0442999	1	785.153	757.915	763.143	857.284	808.139	919.294	744.269	721.448	728.368	704.385	750.219	862.891	848.657	777.675	883.91	868.334	898.381	883.012	956.567	809.291	921.942	955.456
SLC6A15	solute carrier family 6 member 15 [Source:HGNC Symbol;Acc:HGNC:13621]	ENSG00000072041.17	0.25277		-0.0320906		0.0323334	1	3.10747	5.53223	7.50017	6.10891	5.15285	8.00779	6.26188	6.79695	6.18009	11.9839	1.02911	9.51219	10.3635	9.48384	12.9578	5.40177	5.28459	8.10847	9.53706	9.11592	6.4222	7.88005
RDH11	retinol dehydrogenase 11 [Source:HGNC Symbol;Acc:HGNC:17964]	ENSG00000072042.13	0.321466	0.100108	0.27723	0.150213	0.150884	1	770.651	822.458	595.326	977.426	886.29	861.638	699.541	744.752	799.88	869.496	920.022	899.581	973.019	975.781	765.439	717.084	686.242	709.491	765.826	871.077	834.886	727.919
PRKACA	protein kinase cAMP-activated catalytic subunit alpha [Source:HGNC Symbol;Acc:HGNC:9380]	ENSG00000072062.14	0.197095	0.371064	-0.000350058	0.999318	0.00159949	1	3658.52	3730.57	3286.01	3594.08	4118.85	4511.59	4400.31	3804.35	3498.81	3320.86	4223.46	3469.23	3933.53	3431.04	3894.76	3677.25	4213.33	4123.97	3582.12	3748.67	4513.38	4089.74
ADGRL1	adhesion G protein-coupled receptor L1 [Source:HGNC Symbol;Acc:HGNC:20973]	ENSG00000072071.16	-0.261631	0.276204	-0.0908903	0.76514	-0.235056	1	1859.3	1726.06	1928.48	1456.98	1502.91	1641.6	1841.89	1854.6	1647.44	1635.13	1830.78	1564.08	1553.38	1598.55	1748.38	1869.01	1900.94	1775.75	1570.75	1563.89	1429.3	1633.14
ACTN1	actinin alpha 1 [Source:HGNC Symbol;Acc:HGNC:163]	ENSG00000072110.13	0.640295	0.0231137	0.377408	0.216938	0.244366	1	4858	4581.61	4144.78	7196.3	5952.4	7851.64	4331.43	4638.44	4952.02	4480.64	5067.32	5277.91	7696.64	5908.43	4508.41	5139.78	4965.25	3817.47	4471.93	7876.15	5535.93	4133.08
ZFYVE26	zinc finger FYVE-type containing 26 [Source:HGNC Symbol;Acc:HGNC:20761]	ENSG00000072121.16	-0.109583	0.677691	0.0269	0.936067	0.0814481	1	1170.48	1097.23	1756.92	1179.02	1215.21	1313.28	1195.12	1182.67	1274.86	1222.35	1192.74	1212.12	1242.47	1326.68	1089.38	1222.15	1244.14	1154.65	1089.13	1411.95	1269.45	1218.45
RPS6KA6	ribosomal protein S6 kinase A6 [Source:HGNC Symbol;Acc:HGNC:10435]	ENSG00000072133.11	-0.15132	0.726214	-0.0259313	0.96333	-0.130525	1	213.379	188.096	173.442	184.285	182.067	149.746	209.326	152.446	138.611	130.491	171.861	169.861	140.483	138.043	183.261	137.745	175.147	181.63	175.482	111.417	151.278	185.181
EPN2	epsin 2 [Source:HGNC Symbol;Acc:HGNC:18639]	ENSG00000072134.15	-0.00712434	0.973623	-0.053874	0.713087	-0.0495544	1	829.693	892.533	828.769	821.648	882.855	833.611	806.888	903.995	783.989	886.806	810.937	820.766	776.112	836.685	825.6	804.863	844.78	805.982	771.548	831.574	785.649	791.945
PTPN18	protein tyrosine phosphatase non-receptor type 18 [Source:HGNC Symbol;Acc:HGNC:9649]	ENSG00000072135.13	-0.109833	0.919693	-0.152676	0.873419	-0.196411	1	252.741	180.719	159.379	214.83	159.738	171.367	308.621	185.46	194.231	147.801	307.703	172.578	148.544	118.021	124.951	206.618	307.261	204.333	118.26	162.061	274.014	184.196
LIMS2	LIM zinc finger domain containing 2 [Source:HGNC Symbol;Acc:HGNC:16084]	ENSG00000072163.19	0.192811	0.56595	0.132133	0.711456	0.0687677	1	4145.36	3875.33	2546.31	4392.31	3973.71	3649.95	4080.96	4176.24	3701.87	4214.33	4793.58	4521.01	3919.71	4512.2	3944.74	3729.92	3664.49	3612.32	3866.32	4320.94	3983.9	3509.58
ASIC4	acid sensing ion channel subunit family member 4 [Source:HGNC Symbol;Acc:HGNC:21263]	ENSG00000072182.12	-0.246703		-0.7543	0.305416	-0.379234	1	47.6478	42.4138	41.251	34.6172	36.07	40.8397	30.4148	38.8397	45.0264	37.2832	23.6695	21.7421	29.939	13.6989	24.9901	71.5734	49.0712	39.7315	28.6112	60.7728	24.9752	26.5952
SPEG	striated muscle enriched protein kinase [Source:HGNC Symbol;Acc:HGNC:16901]	ENSG00000072195.15	0.0199953	0.96679	0.0163266	0.968271	0.0501013	1	5608.97	4880.35	6272.02	5701.65	5239.59	6061.09	5019.34	5992.97	6645.36	6619.09	6022.34	5306.44	6814.59	6284.62	5257.18	6083.74	7074.56	5255.1	5347.43	7245.13	6682.65	5187.04
LNX1	ligand of numb-protein X 1 [Source:HGNC Symbol;Acc:HGNC:6657]	ENSG00000072201.14	0.24064		0.0817294	0.950833	0.188308	1	27.9672	43.3358	8.43769	30.5446	39.5052	21.621	13.4183	29.1298	24.7204	17.31	27.7859	23.101	21.8785	17.9139	30.5435	21.6071	14.3439	26.7579	33.3797	20.2576	19.9802	31.5202
ALDH3A2	aldehyde dehydrogenase 3 family member A2 [Source:HGNC Symbol;Acc:HGNC:403]	ENSG00000072210.19	0.383004	0.193321	0.284553	0.3425	0.187413	1	1801.29	1891.1	1915.36	2179.86	2643.41	2490.42	2294.53	1952.67	2148.02	1410.1	2702.44	2523.45	2542.52	1733.43	1596.59	1600.27	2683.82	1794.4	1754.82	2055.13	2679.48	2187.7
TFRC	transferrin receptor [Source:HGNC Symbol;Acc:HGNC:11763]	ENSG00000072274.13	0.480308	0.189058	0.167463	0.722766	0.213672	1	3653.34	3025.21	3057.26	5456.28	3838.02	4347.43	2569.16	3247.97	3091.81	4762.92	2846.51	3495.05	4011.83	4829.38	3810.53	3504.4	2328.24	5079.14	3781.44	3912.75	4058.12	4901.39
SREBF1	sterol regulatory element binding transcription factor 1 [Source:HGNC Symbol;Acc:HGNC:11289]	ENSG00000072310.17	-0.0967146	0.876279	0.451664	0.210053	0.46491	1	228.917	148.448	222.193	208.721	210.408	140.136	292.519	199.054	213.655	229.025	426.05	266.341	272.906	310.859	197.144	185.01	224.218	180.819	219.352	311.967	312.547	237.386
TRPC5	transient receptor potential cation channel subfamily C member 5 [Source:HGNC Symbol;Acc:HGNC:12337]	ENSG00000072315.3	-0.162683		-1.76417		-0.697733	1	0	0.922038	0.937522	0	0.858808	0.800779	0	1.94199	0.88287	0	0	0	0	0	0.925561	1.35044	0	0	0.953706	0	0	0
AFF4	AF4/FMR2 family member 4 [Source:HGNC Symbol;Acc:HGNC:17869]	ENSG00000072364.13	-0.0991264	0.696943	-0.0338166	0.913913	-0.0303082	1	4071.82	3896.53	5081.37	4212.09	3804.52	4138.42	4308.17	3808.24	4645.66	4567.19	3977.5	3705.68	4624.43	4629.17	3985.46	4222.83	4109.9	4163.7	3684.17	4407.04	4076.67	3969.57
UBE2D1	ubiquitin conjugating enzyme E2 D1 [Source:HGNC Symbol;Acc:HGNC:12474]	ENSG00000072401.15	0.169973	0.500833	0.0293166	0.936067	0.0442172	1	459.905	459.175	313.132	460.205	443.145	478.065	449.961	363.152	428.192	406.12	432.225	399.512	421.45	425.719	435.939	415.936	412.953	490.562	441.566	415.281	493.082	459.998
MPP5	membrane palmitoylated protein 5 [Source:HGNC Symbol;Acc:HGNC:18669]	ENSG00000072415.9	-0.0372728	0.897645	0.0253697	0.928758	-0.0270569	1	1017.18	1157.16	1470.03	1054.81	1258.15	1225.99	1157.55	1030.22	1183.05	1167.76	1147.45	1152.33	1195.26	1122.25	1102.34	1119.52	1398.91	1189.51	1175.92	1050.36	1269.45	1219.44
RHOBTB1	Rho related BTB domain containing 1 [Source:HGNC Symbol;Acc:HGNC:18738]	ENSG00000072422.17	-0.0447465	0.948008	0.000303986	0.999766	0.137594	1	627.708	435.202	463.136	656.708	419.957	407.596	394.498	414.614	489.11	508.649	349.896	432.125	472.116	550.062	404.47	541.527	297.447	345.421	431.075	565.187	364.638	377.257
SMC1A	structural maintenance of chromosomes 1A [Source:HGNC Symbol;Acc:HGNC:11111]	ENSG00000072501.18	-0.192831	0.435766	-0.189583	0.410313	-0.0147911	1	3205.87	3098.97	3727.59	3061.58	2829.77	2836.36	3591.63	3107.18	2960.26	2925.4	2838.28	2625.36	2809.66	2767.17	3293.14	2880.49	2746.48	3991.8	3415.22	2780.35	2578.87	4047.39
HSD17B10	hydroxysteroid 17-beta dehydrogenase 10 [Source:HGNC Symbol;Acc:HGNC:4800]	ENSG00000072506.13	0.488586	0.0616337	0.272378	0.348287	-0.0511466	1	847.302	740.397	467.823	988.625	919.784	962.536	729.061	733.1	607.415	635.145	783.151	963.449	759.991	757.653	915.379	888.59	775.325	1084.1	849.752	821.445	842.022	1016.53
MARK2	microtubule affinity regulating kinase 2 [Source:HGNC Symbol;Acc:HGNC:3332]	ENSG00000072518.20	-0.00914644	0.970984	0.0957626	0.528439	0.0167085	1	1287.53	1111.98	1226.28	1254.36	1150.8	1197.16	1238.06	1308.9	1106.24	1199.72	1323.43	1240.66	1332.29	1278.21	1210.63	1328.83	1145.25	1273.84	1236	1343.08	1118.18	1320.89
HMMR	hyaluronan mediated motility receptor [Source:HGNC Symbol;Acc:HGNC:5012]	ENSG00000072571.20	-0.318237	0.578331	-0.237688	0.690411	0.10591	1	146.051	296.896	300.007	119.124	238.749	237.031	213.798	258.284	316.95	229.025	206.851	198.397	230.3	219.182	278.594	199.865	222.708	197.036	290.88	210.679	241.189	225.566
CHFR	checkpoint with forkhead and ring finger domains [Source:HGNC Symbol;Acc:HGNC:20455]	ENSG00000072609.17	-0.0489044	0.832908	-0.00580858	0.98289	0.0174567	1	593.526	659.257	636.577	613.945	599.448	612.596	572.515	598.132	646.261	717.701	620.552	625.087	607.993	658.6	581.252	654.964	587.345	600.837	591.298	690.784	601.546	568.348
TRHDE	thyrotropin releasing hormone degrading enzyme [Source:HGNC Symbol;Acc:HGNC:30748]	ENSG00000072657.9	1.30263		1.11687		1.42786	1	6.21493	5.53223	4.68761	12.2178	12.0233	15.2148	0	4.85497	6.18009	9.32079	4.11643	12.23	16.121	9.48384	1.85112	5.40177	6.03954	3.24339	4.76853	28.3606	7.13578	7.88005
P4HA2	prolyl 4-hydroxylase subunit alpha 2 [Source:HGNC Symbol;Acc:HGNC:8547]	ENSG00000072682.18	0.467215	0.35623	0.261979	0.642705	0.274731	1	592.49	521.874	585.951	808.412	681.894	856.033	347.087	501.033	778.691	629.819	445.603	614.216	807.203	814.556	488.696	779.205	639.436	468.669	536.936	974.39	843.449	535.843
NFATC3	nuclear factor of activated T cells 3 [Source:HGNC Symbol;Acc:HGNC:7777]	ENSG00000072736.19	-0.0608257	0.748328	-0.0226452	0.922784	0.0203717	1	944.669	878.702	987.21	918.373	871.691	903.278	950.016	866.126	809.592	820.229	876.799	854.738	770.354	900.964	928.337	854.829	935.373	971.394	913.65	838.664	951.199	1044.11
TRNT1	tRNA nucleotidyl transferase 1 [Source:HGNC Symbol;Acc:HGNC:17341]	ENSG00000072756.17	0.136492	0.619262	-0.0460606	0.896036	0.122768	1	384.29	424.138	339.383	426.606	432.839	404.393	415.073	390.339	407.003	476.692	375.624	387.282	422.601	444.687	418.353	384.876	331.419	428.938	473.038	373.753	384.618	469.848
ACADVL	acyl-CoA dehydrogenase very long chain [Source:HGNC Symbol;Acc:HGNC:92]	ENSG00000072778.20	0.0429017	0.909308	0.203117	0.358933	0.0604254	1	2471.47	3186.56	3297.26	2578.98	3199.06	3441.75	3082.63	3239.23	3043.25	2942.71	3752.13	3557.56	3577.72	3276.14	2642.48	2985.83	3694.69	2439.84	2822.02	3230.07	3501.53	2664.44
STK10	serine/threonine kinase 10 [Source:HGNC Symbol;Acc:HGNC:11388]	ENSG00000072786.13	-0.00648074	0.992905	0.0358405	0.958693	-0.0453978	1	187.484	157.669	148.128	200.576	140.845	148.945	129.71	172.837	154.502	217.041	136.871	161.707	206.119	178.085	142.536	189.062	150.233	175.954	131.611	232.962	129.871	147.751
FBXW11	F-box and WD repeat domain containing 11 [Source:HGNC Symbol;Acc:HGNC:13607]	ENSG00000072803.17	-0.0526471	0.811259	0.118844	0.455893	0.0275693	1	2078.89	2278.36	2400.99	2209.39	2210.57	2102.04	2168.4	2126.48	2087.99	2055.9	2252.72	2235.36	2321.43	2355.15	2258.37	2066.18	1950.77	2190.1	2137.26	2147.3	2114.33	2215.28
ACAP1	ArfGAP with coiled-coil, ankyrin repeat and PH domains 1 [Source:HGNC Symbol;Acc:HGNC:16467]	ENSG00000072818.12	0.30104		-0.473103	0.489402	-0.50474	1	18.6448	23.973	12.1878	25.4538	24.0466	18.4179	22.3638	24.2748	18.5403	22.6362	18.5239	10.8711	20.727	12.6451	28.6924	24.3079	33.9724	22.7037	16.213	16.2061	24.9752	19.7001
CRMP1	collapsin response mediator protein 1 [Source:HGNC Symbol;Acc:HGNC:2365]	ENSG00000072832.15	0.260848	0.679204	0.142235	0.841864	0.0952249	1	3454.47	2439.71	2214.43	4334.27	2860.69	2528.06	1850.83	2250.76	2729.83	2961.35	1940.9	2615.85	2820.03	3436.31	2505.49	2780.56	2036.08	1817.92	2346.12	3345.54	2101.49	2014.34
EVC	EvC ciliary complex subunit 1 [Source:HGNC Symbol;Acc:HGNC:3497]	ENSG00000072840.13	-0.204642	0.682892	-0.188507	0.698232	-0.0600704	1	387.397	257.249	270.944	351.262	265.372	178.574	299.676	311.689	270.158	352.858	253.16	231.01	289.027	297.16	273.966	317.354	274.799	316.23	293.741	323.109	194.093	341.797
DERL2	derlin 2 [Source:HGNC Symbol;Acc:HGNC:17943]	ENSG00000072849.11	0.0298581	0.907651	0.12215	0.460479	0.0282572	1	420.544	433.358	422.822	416.424	437.992	447.635	390.026	381.6	407.003	400.794	434.283	442.996	426.056	416.235	440.567	384.876	433.337	452.452	451.103	419.332	424.579	459.998
NDE1	nudE neurodevelopment protein 1 [Source:HGNC Symbol;Acc:HGNC:17619]	ENSG00000072864.15	-0.238672	0.459801	-0.230977	0.455019	-0.10612	1	201.985	282.144	327.195	182.249	259.36	246.64	272.839	288.385	289.581	221.036	220.229	224.216	241.815	226.558	242.497	253.883	255.17	220.55	254.639	229.924	201.942	214.731
MRVI1	murine retrovirus integration site 1 homolog [Source:HGNC Symbol;Acc:HGNC:7237]	ENSG00000072952.18	0.25607		0.0421451	0.96333	-0.0207201	1	54.8986	55.3223	52.5012	91.6337	57.5402	48.0467	121.659	60.2016	96.2328	55.9247	113.202	73.3797	84.0596	71.6556	62.9381	55.3681	74.7392	78.6521	45.7779	91.1592	66.3627	65.9954
TMEM38A	transmembrane protein 38A [Source:HGNC Symbol;Acc:HGNC:28462]	ENSG00000072954.7	0.37647	0.249628	0.447877	0.124959	0.182138	1	585.239	538.47	795.956	696.416	680.176	1120.29	587.722	517.539	573.866	503.323	786.238	733.797	830.233	633.309	534.049	660.366	686.997	608.135	620.863	681.668	982.596	564.408
AP1M1	adaptor related protein complex 1 subunit mu 1 [Source:HGNC Symbol;Acc:HGNC:13667]	ENSG00000072958.8	0.054356	0.699807	0.00554405	0.975788	8.98535e-05	1	1334.14	1276.1	1213.15	1437.63	1280.48	1256.42	1346.3	1276.86	1152.15	1263.63	1288.44	1282.79	1184.89	1300.34	1296.71	1427.42	1174.69	1295.73	1360.94	1311.68	1177.4	1333.7
PVR	PVR cell adhesion molecule [Source:HGNC Symbol;Acc:HGNC:9705]	ENSG00000073008.15	0.300578	0.449683	0.271783	0.478419	0.230309	1	641.174	646.349	704.079	830.812	760.904	851.228	497.372	643.769	825.483	758.978	575.271	759.616	970.716	982.104	630.307	919.651	607.728	621.919	692.391	1122.27	811.338	647.149
XRCC1	X-ray repair cross complementing 1 [Source:HGNC Symbol;Acc:HGNC:12828]	ENSG00000073050.11	-0.103895	0.764923	-0.0118266	0.977527	-0.0790493	1	320.069	331.934	381.571	284.064	339.229	337.128	427.597	337.906	343.436	298.265	403.41	305.749	354.662	334.042	338.755	329.508	404.649	316.23	303.278	317.031	396.749	298.457
SCARB1	scavenger receptor class B member 1 [Source:HGNC Symbol;Acc:HGNC:1664]	ENSG00000073060.16	-0.230595	0.35623	-0.249941	0.269255	-0.0752205	1	664.998	655.569	769.705	535.548	614.048	635.818	585.933	744.752	833.429	860.176	614.377	638.676	587.266	677.567	608.093	758.948	768.531	620.298	653.289	665.462	674.331	607.749
CYP2W1	cytochrome P450 family 2 subfamily W member 1 [Source:HGNC Symbol;Acc:HGNC:20243]	ENSG00000073067.14	0.739415		-0.746129		-0.380112	1	1.03582	0.922038	0.937522	1.01815	0.858808	3.20312	0	2.91298	4.41435	2.66308	1.02911	1.35888	0	3.16128	1.85112	0	3.01977	1.62169	0.953706	1.01288	1.42716	1.97001
MCM2	minichromosome maintenance complex component 2 [Source:HGNC Symbol;Acc:HGNC:6944]	ENSG00000073111.14	-0.608264	0.162031	-0.541304	0.202382	0.190585	1	783.081	864.872	942.209	415.406	654.412	630.213	1217.49	987.5	918.185	681.749	721.404	695.749	603.387	603.804	747.853	668.468	813.827	626.785	922.234	726.235	784.222	818.54
MOV10L1	Mov10 like RISC complex RNA helicase 1 [Source:HGNC Symbol;Acc:HGNC:7201]	ENSG00000073146.16	-0.0751141		-0.622686		0.581114	1	0	0.922038	0	0	0	0.800779	0	0	0.88287	1.33154	0	0	0	1.05376	0	0	0	0.810847	0	2.02576	0	0
PANX2	pannexin 2 [Source:HGNC Symbol;Acc:HGNC:8600]	ENSG00000073150.14	-1.05366		-0.385745	0.536513	-0.599322	1	75.615	85.7495	87.1895	49.8894	42.9404	28.828	63.5133	90.3024	68.8639	61.2509	84.3868	55.7142	46.0601	35.8278	97.1839	59.4194	83.7986	86.7606	69.6205	40.5152	32.8246	76.8305
SELENOO	selenoprotein O [Source:HGNC Symbol;Acc:HGNC:30395]	ENSG00000073169.14	0.133548	0.58079	0.216644	0.277275	0.112877	1	347	319.025	311.257	377.734	358.123	337.128	271.944	356.355	339.905	375.495	400.323	406.306	394.965	350.902	335.053	374.072	314.811	309.743	356.686	394.01	335.381	353.617
TP63	tumor protein p63 [Source:HGNC Symbol;Acc:HGNC:15979]	ENSG00000073282.13	-1.8988		0.076122		-1.16077	1	2.07164	1.84408	0	1.01815	0	0	0	0.970993	1.76574	1.33154	4.11643	1.35888	0	0	3.70224	1.35044	1.50988	1.62169	0	3.03864	0	0.985006
ALPK1	alpha kinase 1 [Source:HGNC Symbol;Acc:HGNC:20917]	ENSG00000073331.18	-0.262188		-0.415092	0.580002	-0.0792483	1	24.8597	29.5052	32.8133	19.3449	28.3407	24.8241	30.4148	20.3909	25.6032	11.9839	21.6113	19.0244	12.6665	13.6989	12.9578	24.3079	32.4625	25.9471	20.9815	18.2318	26.4024	24.6251
LLGL2	LLGL scribble cell polarity complex component 2 [Source:HGNC Symbol;Acc:HGNC:6629]	ENSG00000073350.13	0.351032	0.442336	0.297446	0.510436	0.114225	1	341.821	329.168	537.2	397.079	464.615	692.674	323.829	384.513	412.3	351.527	450.749	495.993	432.965	405.697	312.84	532.074	499.772	393.261	316.63	571.264	560.872	439.313
PDE8A	phosphodiesterase 8A [Source:HGNC Symbol;Acc:HGNC:8793]	ENSG00000073417.15	-0.0125863	0.971944	-0.0331011	0.918409	-0.112737	1	235.132	203.77	208.13	221.957	201.82	217.011	211.115	214.59	218.952	234.351	206.851	202.474	227.997	219.182	240.646	203.917	253.66	212.442	223.167	216.756	211.219	194.046
CLCN4	chloride voltage-gated channel 4 [Source:HGNC Symbol;Acc:HGNC:2022]	ENSG00000073464.12	-0.0979991	0.778881	-0.0282846	0.943429	0.0572452	1	1361.07	1152.55	1186.9	1260.47	1187.73	990.563	1380.3	1161.31	1187.46	1290.26	1341.96	1148.26	1159.56	1276.1	1245.8	1303.18	1059.18	1550.34	1272.24	1194.19	1220.93	1674.51
NLE1	notchless homolog 1 [Source:HGNC Symbol;Acc:HGNC:19889]	ENSG00000073536.18	-0.0305004	0.951927	-0.00290307	0.994708	0.143958	1	384.29	402.009	270.006	363.48	391.617	278.671	279.101	383.542	296.644	331.554	306.674	351.951	271.754	359.332	416.502	388.927	260.455	369.746	474.946	365.65	276.868	466.893
SDHA	succinate dehydrogenase complex flavoprotein subunit A [Source:HGNC Symbol;Acc:HGNC:10680]	ENSG00000073578.17	0.124948	0.505079	0.0497411	0.834967	0.113596	1	732.326	720.112	714.391	786.013	755.751	820.798	701.33	709.796	716.89	790.935	733.753	794.947	724.294	770.298	756.183	856.18	557.147	804.36	752.474	887.283	754.252	792.93
SMARCE1	SWI/SNF related, matrix associated, actin dependent regulator of chromatin, subfamily e, member 1 [Source:HGNC Symbol;Acc:HGNC:11109]	ENSG00000073584.20	-0.0378594	0.919321	-0.0858952	0.76938	-0.040892	1	273.457	356.829	395.634	305.446	340.947	350.741	365.873	351.5	410.535	391.473	338.576	334.285	353.511	403.59	329.5	314.653	396.345	364.881	341.427	339.315	344.658	342.782
FNDC8	fibronectin type III domain containing 8 [Source:HGNC Symbol;Acc:HGNC:25286]	ENSG00000073598.6	0.605828		0.327587		1.8064	1	1.03582	0.922038	0	2.0363	0	0.800779	0	1.94199	0	1.33154	2.05821	1.35888	1.1515	0	0	0	0.754942	0	1.90741	2.02576	0.713578	0
GSDMB	gasdermin B [Source:HGNC Symbol;Acc:HGNC:23690]	ENSG00000073605.18	-0.209912	0.790136	-0.126516	0.875853	0.0259888	1	148.123	106.956	153.754	119.124	112.504	127.324	76.9316	151.475	176.574	201.063	107.027	148.118	148.544	146.473	116.621	193.113	130.605	101.356	114.445	201.563	130.585	105.396
KDM5A	lysine demethylase 5A [Source:HGNC Symbol;Acc:HGNC:9886]	ENSG00000073614.13	-0.246002	0.146567	-0.174885	0.323273	-0.144026	1	1998.1	1851.45	2808.81	1985.4	1685.84	1897.04	2264.12	1895.38	2167.45	2424.74	1893.56	1803.24	1910.34	2142.29	1987.18	2193.12	2025.51	2320.64	1795.83	1987.27	1912.39	2007.44
ADAM11	ADAM metallopeptidase domain 11 [Source:HGNC Symbol;Acc:HGNC:189]	ENSG00000073670.14	-0.445095	0.48807	-0.216015	0.769777	-0.151364	1	1131.12	1441.15	1135.34	793.14	1167.98	755.935	1384.77	1875.96	939.374	999.987	1345.04	1429.55	810.657	905.179	1360.57	962.865	1181.48	1347.63	1381.92	615.831	994.014	1402.65
PPP2R3A	protein phosphatase 2 regulatory subunit B''alpha [Source:HGNC Symbol;Acc:HGNC:9307]	ENSG00000073711.11	0.0815593	0.899154	0.0505602	0.935003	-0.0976864	1	1883.12	1945.5	2048.48	1967.07	2084.33	2161.3	2465.39	2066.27	1971.45	1527.28	2577.91	2087.25	1942.58	1701.82	2151.93	1327.48	2224.06	1964.68	1843.51	1128.35	2380.49	1878.41
FERMT2	fermitin family member 2 [Source:HGNC Symbol;Acc:HGNC:15767]	ENSG00000073712.15	0.0112253	0.975362	0.161303	0.407556	0.0962298	1	2848.51	2873.07	2738.5	3004.57	2591.88	2941.26	2861.68	2680.91	2936.43	2637.78	3084.23	2921.6	3593.84	2850.42	2552.7	2564.49	2781.21	2495.79	2498.71	2958.62	3019.86	2618.15
ABCB11	ATP binding cassette subfamily B member 11 [Source:HGNC Symbol;Acc:HGNC:42]	ENSG00000073734.10	-0.294779		-0.380782		0.376718	1	9.3224	22.1289	13.1253	4.07261	14.5997	17.6171	8.94554	20.3909	12.3602	19.9731	8.23286	17.6655	11.515	9.48384	2.77668	8.10265	13.589	9.73016	7.62965	14.1803	14.2716	8.86505
DHRS9	dehydrogenase/reductase 9 [Source:HGNC Symbol;Acc:HGNC:16888]	ENSG00000073737.16	0.224753		0.471108	0.742521	0.303311	1	60.0777	61.7766	60.0014	70.2525	36.07	94.4919	9.84009	28.1588	65.3324	83.8871	17.4948	47.5609	84.0596	108.537	24.9901	126.941	36.9922	33.2447	34.3334	134.713	52.8047	42.3553
IGF2BP2	insulin like growth factor 2 mRNA binding protein 2 [Source:HGNC Symbol;Acc:HGNC:28867]	ENSG00000073792.15	0.0280974	0.912943	-0.0106006	0.966233	-0.0164092	1	1724.64	2013.73	2032.55	1854.05	2011.33	2018.76	2130.83	2068.22	2014.71	1995.98	2188.91	1895.64	2104.94	1963.15	1782.63	1950.04	2206.7	1840.62	1766.26	1990.31	2165.71	1767.1
MAP3K13	mitogen-activated protein kinase kinase kinase 13 [Source:HGNC Symbol;Acc:HGNC:6852]	ENSG00000073803.14	0.0532586	0.860858	-0.0750995	0.774155	-0.0169805	1	204.057	249.872	239.068	234.175	215.561	270.663	233.479	231.096	236.609	258.319	226.404	191.603	254.482	233.935	213.805	213.37	223.463	218.118	194.556	220.808	240.476	199.956
ST6GAL1	ST6 beta-galactoside alpha-2,6-sialyltransferase 1 [Source:HGNC Symbol;Acc:HGNC:10860]	ENSG00000073849.15	0.202182	0.573592	0.374747	0.183098	0.242677	1	1922.49	2137.28	2862.25	2244.01	2543.79	3178.29	2326.73	2064.33	2582.39	2074.54	2950.45	2789.79	3092.93	2862.01	1714.14	2302.5	2260.3	1613.59	1784.38	2789.47	3017.72	1830.14
TBX21	T-box transcription factor 21 [Source:HGNC Symbol;Acc:HGNC:11599]	ENSG00000073861.3	-0.118264		0.183183		1.71527	1	0	0.922038	0	0	0	0.800779	0.894554	0	0	0	0	0	1.1515	0	0	0	0	0	0	1.01288	1.42716	0
VDAC1P1	voltage dependent anion channel 1 pseudogene 1 [Source:HGNC Symbol;Acc:HGNC:12671]	ENSG00000073905.8	1.30879		-0.432984		0.55456	1	2.07164	0.922038	0.937522	2.0363	4.29404	3.20312	2.68366	0.970993	1.76574	3.99462	1.02911	2.71777	1.1515	2.10752	1.85112	4.05132	1.50988	2.43254	0.953706	4.05152	2.14073	6.89504
FRY	FRY microtubule binding protein [Source:HGNC Symbol;Acc:HGNC:20367]	ENSG00000073910.22	-0.0789908	0.905092	-0.0896545	0.874908	-0.0933662	1	3700.99	2622.28	2640.06	3922.94	2426.13	2150.09	2336.57	2623.62	3247.2	3314.21	2234.19	2364.46	2961.66	3283.51	3406.06	3180.29	2124.41	3320.42	2846.81	3185.51	2177.84	3023.97
PICALM	phosphatidylinositol binding clathrin assembly protein [Source:HGNC Symbol;Acc:HGNC:15514]	ENSG00000073921.18	0.145648	0.315202	0.159875	0.224962	0.101329	1	3455.5	3440.12	3360.08	3593.06	3612.15	4127.21	3551.38	3211.07	3535.89	3006.62	3631.72	3314.32	4302.01	3637.58	3311.66	3220.8	3487.83	3215.01	3302.68	3719.29	3821.92	3352.96
NSF	N-ethylmaleimide sensitive factor, vesicle fusing ATPase [Source:HGNC Symbol;Acc:HGNC:8016]	ENSG00000073969.18	0.319796	0.142125	0.238281	0.291617	0.106293	1	541.735	650.959	552.2	695.398	805.562	676.658	485.743	569.973	542.965	575.226	536.165	695.749	667.871	663.869	632.158	659.015	450.7	630.028	636.122	692.81	550.168	660.939
GLI2	GLI family zinc finger 2 [Source:HGNC Symbol;Acc:HGNC:4318]	ENSG00000074047.21	0.0836757	0.923239	-0.00153786	0.998918	0.161877	1	97.3672	224.977	253.131	141.523	192.373	265.058	142.234	200.025	242.789	230.357	143.046	184.808	268.3	220.236	157.345	217.421	240.072	130.546	196.463	270.439	203.37	148.736
CLASP1	cytoplasmic linker associated protein 1 [Source:HGNC Symbol;Acc:HGNC:17088]	ENSG00000074054.18	-0.159482	0.276414	-0.0896299	0.588715	-0.0483637	1	2585.41	2543.9	3564.46	2612.58	2506.86	2623.35	2994.07	2601.29	2686.57	2874.8	2637.6	2406.58	2643.85	2807.22	2605.45	2650.92	2757.05	2729.31	2433.86	2583.86	2709.45	2658.53
MRPS34	mitochondrial ribosomal protein S34 [Source:HGNC Symbol;Acc:HGNC:16618]	ENSG00000074071.14	0.363667	0.0872566	0.233113	0.302511	0.0619863	1	496.159	562.443	340.32	614.964	627.789	544.53	583.249	593.277	515.596	486.013	685.385	727.003	583.811	566.923	620.126	576.638	519.4	528.672	592.251	577.341	600.119	568.348
NOTCH3	notch receptor 3 [Source:HGNC Symbol;Acc:HGNC:7883]	ENSG00000074181.9	-0.0336056	0.959566	0.0515213	0.931394	-0.167498	1	651.532	819.692	1030.34	695.398	802.986	940.114	873.979	954.486	1040.02	922.758	1043.51	925.4	992.594	927.308	743.225	989.873	1083.34	724.897	634.214	1010.85	837.027	668.819
CLNS1A	chloride nucleotide-sensitive channel 1A [Source:HGNC Symbol;Acc:HGNC:2080]	ENSG00000074201.9	-0.0400046	0.893084	-0.054469	0.829588	-0.0779564	1	1028.57	1014.24	863.457	952.99	939.536	931.306	1053.78	921.473	932.311	854.849	1019.85	905.017	863.626	837.739	1037.55	906.146	995.768	1039.51	980.41	759.66	1035.4	1000.77
PPP2R2C	protein phosphatase 2 regulatory subunit Bgamma [Source:HGNC Symbol;Acc:HGNC:9306]	ENSG00000074211.14	0.178814		-1.07791		0.26479	1	16.5731	13.8306	5.62513	16.2904	15.4586	8.80857	6.26188	7.76795	10.5944	15.9785	5.14554	2.71777	2.303	9.48384	13.8834	12.154	3.77471	5.67593	11.4445	10.1288	7.84935	9.85006
TEAD2	TEA domain transcription factor 2 [Source:HGNC Symbol;Acc:HGNC:11715]	ENSG00000074219.13	0.0474811	0.800155	0.128641	0.323251	0.0287305	1	1224.34	1204.18	1298.47	1335.82	1295.08	1223.59	1145.03	1237.05	1199.82	1209.04	1427.37	1248.81	1196.41	1361.46	1234.7	1201.89	1210.93	1221.95	1253.17	1203.3	1289.43	1218.45
EED	embryonic ectoderm development [Source:HGNC Symbol;Acc:HGNC:3188]	ENSG00000074266.21	0.0224624	0.946205	0.0820478	0.744888	0.0162977	1	371.86	418.605	384.384	374.68	399.346	417.206	445.488	405.875	392.877	320.901	407.526	437.561	417.995	401.482	353.564	424.039	418.238	394.072	409.14	364.637	412.448	417.642
CDHR2	cadherin related family member 2 [Source:HGNC Symbol;Acc:HGNC:18231]	ENSG00000074276.10	0.151955		0.419211	0.639178	0.441688	1	16.5731	13.8306	13.1253	16.2904	18.8938	13.6132	8.05099	21.3619	9.71157	13.3154	13.3784	17.6655	16.121	20.0214	12.0323	14.8549	8.30436	10.541	10.4908	31.3993	10.7037	11.8201
SNCB	synuclein beta [Source:HGNC Symbol;Acc:HGNC:11140]	ENSG00000074317.11	0.906774		0.566567		1.21272	1	0	0	2.81256	3.05446	0.858808	1.60156	0.894554	2.91298	0	0	0	2.71777	2.303	0	1.85112	1.35044	0	0	0.953706	3.03864	1.42716	0.985006
TSG101	tumor susceptibility 101 [Source:HGNC Symbol;Acc:HGNC:15971]	ENSG00000074319.13	0.196948	0.261751	0.0933692	0.659412	0.014737	1	1114.54	1074.17	815.644	1132.18	1108.72	1195.56	1124.45	971.964	998.526	950.72	1153.63	1059.93	1061.68	1042.17	1192.12	1068.2	1084.1	1174.92	1194.99	1011.87	1118.89	1242.09
NCBP3	nuclear cap binding subunit 3 [Source:HGNC Symbol;Acc:HGNC:24612]	ENSG00000074356.17	-0.10339	0.346535	-0.0838259	0.449297	0.0486336	1	1501.94	1517.67	1631.29	1485.48	1438.5	1406.97	1512.69	1583.69	1520.3	1601.84	1419.14	1421.39	1449.74	1579.59	1532.73	1508.44	1420.05	1641.96	1629.88	1571.99	1462.83	1650.87
ATP2A3	ATPase sarcoplasmic/endoplasmic reticulum Ca2+ transporting 3 [Source:HGNC Symbol;Acc:HGNC:813]	ENSG00000074370.18	0.0412135		0.61594	0.255586	0.00789233	1	85.9732	68.2308	60.9389	87.561	60.9754	70.4685	56.3569	44.6657	62.6838	51.9301	110.114	70.662	79.4536	70.6019	62.0126	94.5309	61.9052	47.84	47.6853	90.1463	62.7948	62.0554
CA12	carbonic anhydrase 12 [Source:HGNC Symbol;Acc:HGNC:1371]	ENSG00000074410.14	0.200058		-1.14045		0.262234	1	5.17911	1.84408	5.62513	3.05446	5.15285	6.40623	1.78911	3.88397	6.18009	0	1.02911	0	3.4545	1.05376	1.85112	8.10265	1.50988	2.43254	2.86112	2.02576	2.14073	8.86505
MGLL	monoglyceride lipase [Source:HGNC Symbol;Acc:HGNC:17038]	ENSG00000074416.14	0.0489404	0.974288	0.304647	0.773257	-0.447064	1	172.982	36.8815	182.817	164.941	52.3873	186.581	66.197	58.2596	119.187	81.224	120.406	67.9442	118.605	85.3545	68.4915	101.283	120.036	75.4087	43.8705	57.7341	114.886	60.0854
NTN4	netrin 4 [Source:HGNC Symbol;Acc:HGNC:13658]	ENSG00000074527.12	-0.222671	0.721148	0.0659293	0.931394	0.0580618	1	523.09	968.14	818.456	379.771	736.858	843.22	728.167	945.748	923.482	576.557	791.383	1015.09	774.96	669.137	484.068	835.923	781.365	585.431	475.899	726.235	1059.66	596.914
BCS1L	BCS1 homolog, ubiquinol-cytochrome c reductase complex chaperone [Source:HGNC Symbol;Acc:HGNC:1020]	ENSG00000074582.14	0.279708	0.131148	0.185517	0.367237	0.0933627	1	316.961	329.168	248.443	351.262	367.57	365.155	260.315	312.66	273.69	259.651	290.208	353.31	306.299	312.967	310.063	297.097	305.751	316.23	338.566	325.134	310.406	341.797
NUAK1	NUAK family kinase 1 [Source:HGNC Symbol;Acc:HGNC:14311]	ENSG00000074590.13	0.289038	0.478164	0.327611	0.370507	0.274087	1	1450.15	1728.82	1936.92	2228.73	1965.81	2036.38	1230.91	1604.08	2097.7	1766.96	1566.3	1839.93	2558.64	2407.84	1403.15	1619.18	1603.5	1189.51	1503.99	2187.82	1835.32	1506.07
DPP8	dipeptidyl peptidase 8 [Source:HGNC Symbol;Acc:HGNC:16490]	ENSG00000074603.19	-0.008704	0.976072	0.0888273	0.614904	0.0459857	1	1700.82	1559.17	1720.35	1739	1593.09	1615.17	1457.23	1490.47	1635.96	1731	1500.44	1755.68	1645.5	1816.68	1660.46	1532.75	1414.76	1600.61	1514.49	1620.61	1618.39	1644.96
SLC24A1	solute carrier family 24 member 1 [Source:HGNC Symbol;Acc:HGNC:10975]	ENSG00000074621.14	-0.407958		-0.475205	0.387374	-0.230918	1	52.8269	45.1799	81.5644	44.7987	42.9404	48.0467	52.7787	59.2306	50.3236	43.9409	37.0479	48.9198	26.4845	36.8816	58.3103	59.4194	67.1898	39.7315	56.2687	37.4765	52.8047	43.3403
ZNF532	zinc finger protein 532 [Source:HGNC Symbol;Acc:HGNC:30940]	ENSG00000074657.13	-0.0724152	0.68372	-0.0959672	0.536837	-0.0502073	1	2413.46	2380.7	2843.5	2306.11	2415.83	2532.86	2612.99	2464.38	2427.01	2370.14	2533.66	2083.17	2294.94	2337.24	2620.26	2303.85	2616.63	2388.75	2420.51	2228.34	2507.51	2433.95
SCARF1	scavenger receptor class F member 1 [Source:HGNC Symbol;Acc:HGNC:16820]	ENSG00000074660.16	-0.19395	0.786525	-0.0655458	0.936625	0.0526248	1	126.37	74.6851	52.5012	88.5792	78.1516	54.453	62.6188	82.5344	67.981	97.2025	78.2122	65.2264	64.4841	87.462	100.886	112.087	36.9922	97.3016	96.3243	104.327	56.3726	94.5606
LMAN1	lectin, mannose binding 1 [Source:HGNC Symbol;Acc:HGNC:6631]	ENSG00000074695.6	0.134569	0.457115	0.00689182	0.980082	0.0611449	1	1805.44	1916	1895.67	1997.61	2104.94	2063.61	1840.1	1847.8	1868.15	1972.01	1755.66	1994.84	1809.01	2008.47	2047.34	1785.28	1632.18	1898.19	1957	1708.73	1962.34	2031.08
HACD3	3-hydroxyacyl-CoA dehydratase 3 [Source:HGNC Symbol;Acc:HGNC:24175]	ENSG00000074696.13	0.0197951	0.945072	0.011168	0.967562	0.0166607	1	1355.89	1638.46	1328.47	1359.23	1513.22	1507.07	1649.56	1421.53	1533.55	1338.2	1552.92	1566.79	1479.68	1394.12	1590.11	1389.6	1384.56	1497.63	1622.25	1329.91	1437.86	1542.52
IPCEF1	interaction protein for cytohesin exchange factors 1 [Source:HGNC Symbol;Acc:HGNC:21204]	ENSG00000074706.13	-0.0431624		-0.00788477	0.994626	-0.545678	1	22.7881	26.7391	29.0632	22.3993	25.7643	28.0273	28.6257	25.2458	27.369	31.957	19.553	17.6655	36.848	38.9891	30.5435	29.7097	29.4427	17.8386	14.3056	21.2705	23.5481	14.7751
ZZEF1	zinc finger ZZ-type and EF-hand domain containing 1 [Source:HGNC Symbol;Acc:HGNC:29027]	ENSG00000074755.15	-0.0658251	0.858845	0.0308008	0.935595	0.103825	1	1899.7	1884.65	2354.12	2121.83	1860.18	1846.6	1829.36	1986.65	1929.95	2240.98	1756.69	1835.85	2081.91	2478.44	1832.61	2263.34	1675.97	2002.79	1895.01	2495.74	1883.84	2071.47
ENO1	enolase 1 [Source:HGNC Symbol;Acc:HGNC:3350]	ENSG00000074800.16	0.81944	0.000791104	0.406576	0.134764	0.242224	1	4729.56	4349.25	3185.7	7364.29	6562.16	7664.25	3195.35	4029.62	3699.23	3419.4	3710.96	5298.29	5536.42	4453.19	4270.54	5074.96	3530.11	5145.63	5006	6179.58	4778.83	5334.79
SLC12A1	solute carrier family 12 member 1 [Source:HGNC Symbol;Acc:HGNC:10910]	ENSG00000074803.20	-1.07996		0		-2.07583	1	1.03582	0	0	0	0	0	0	0	0	0	0	0	0	0	0.925561	1.35044	0.754942	0	0	0	0	0
MYDGF	myeloid derived growth factor [Source:HGNC Symbol;Acc:HGNC:16948]	ENSG00000074842.8	0.660738	0.0115841	0.311021	0.304053	0.21294	1	316.961	375.27	173.442	502.967	450.874	388.378	318.461	356.355	329.311	324.896	323.14	475.609	473.267	378.3	341.532	415.936	320.85	360.827	370.992	497.324	411.021	391.047
ANO8	anoctamin 8 [Source:HGNC Symbol;Acc:HGNC:29329]	ENSG00000074855.11	0.149181	0.68964	0.202836	0.529331	0.0912904	1	521.018	507.121	457.511	578.31	581.413	490.077	381.08	536.959	529.722	669.765	532.048	656.341	529.691	720.772	463.706	588.792	449.945	443.533	531.214	591.522	470.961	473.788
TUBE1	tubulin epsilon 1 [Source:HGNC Symbol;Acc:HGNC:20775]	ENSG00000074935.14	-0.0234252	0.971981	-0.248821	0.536837	-0.011282	1	339.75	313.493	309.382	267.774	334.077	348.339	268.366	358.297	427.309	483.349	258.306	259.547	341.996	426.773	298.956	338.961	308.016	298.392	270.852	367.675	339.663	257.087
ARHGEF10L	Rho guanine nucleotide exchange factor 10 like [Source:HGNC Symbol;Acc:HGNC:25540]	ENSG00000074964.17	-0.00750916	0.981768	0.0533149	0.821778	-0.0204176	1	1059.65	981.049	1181.28	1171.89	987.63	1048.22	924.074	1020.51	1018.83	1066.56	1042.49	1068.08	1047.87	1017.93	1026.45	1151.93	1135.43	1011.94	1005.21	1224.57	1044.68	991.901
TXK	TXK tyrosine kinase [Source:HGNC Symbol;Acc:HGNC:12434]	ENSG00000074966.11	-0.166372		-0.728696	0.340932	0.386024	1	21.7523	29.5052	15.9379	24.4356	24.0466	11.2109	16.9965	41.7527	34.4319	70.5717	17.4948	20.3833	19.5755	38.9891	21.2879	18.9062	8.30436	19.4603	21.9352	27.3478	15.6987	22.6551
WSCD2	WSC domain containing 2 [Source:HGNC Symbol;Acc:HGNC:29117]	ENSG00000075035.10	-0.0801657		-0.106667	0.922784	0.0268065	1	147.087	104.19	38.4384	103.851	91.0337	68.0662	119.87	89.3314	51.2065	58.5878	95.707	78.8153	56.4236	62.1718	102.737	32.4106	55.8657	81.0847	82.0187	52.6697	69.9306	69.9354
KCNQ2	potassium voltage-gated channel subfamily Q member 2 [Source:HGNC Symbol;Acc:HGNC:6296]	ENSG00000075043.18	-0.348263		-2.19118		-0.683869	1	2.07164	0.922038	3.75009	2.0363	2.57643	0.800779	1.78911	0.970993	3.53148	3.99462	0	0	2.303	0	0	4.05132	1.50988	3.24339	0	3.03864	1.42716	0.985006
TACR2	tachykinin receptor 2 [Source:HGNC Symbol;Acc:HGNC:11527]	ENSG00000075073.15	0.684205		0.904528		0.0654461	1	1.03582	0	0	1.01815	0	0.800779	0	0	0	0	0	0	0	1.05376	0	2.70088	0.754942	0	2.86112	0	0	1.97001
ACTR6	actin related protein 6 [Source:HGNC Symbol;Acc:HGNC:24025]	ENSG00000075089.9	0.17069	0.499413	0.140424	0.59939	0.138462	1	294.173	271.079	213.755	291.191	286.842	297.89	259.421	230.125	257.798	252.993	257.277	270.418	294.784	281.354	236.944	249.832	193.265	258.66	256.547	224.859	250.466	295.502
TIPIN	TIMELESS interacting protein [Source:HGNC Symbol;Acc:HGNC:30750]	ENSG00000075131.10	0.190497		-0.211489	0.680229	-0.0915613	1	62.1493	62.6986	60.9389	52.9439	72.9987	84.8826	89.4554	65.0566	82.1069	55.9247	67.9211	65.2264	62.1811	60.0643	76.8215	70.2229	69.4547	74.5979	79.1576	54.6955	77.0664	61.0704
SRI	sorcin [Source:HGNC Symbol;Acc:HGNC:11292]	ENSG00000075142.13	0.218198	0.331286	0.0685665	0.818041	0.0151772	1	651.532	580.884	483.761	688.271	686.188	613.397	640.501	544.727	542.965	564.573	629.814	629.163	610.296	533.202	644.19	495.612	576.776	652.732	620.863	512.517	635.798	627.449
EIF4G3	eukaryotic translation initiation factor 4 gamma 3 [Source:HGNC Symbol;Acc:HGNC:3298]	ENSG00000075151.20	-0.0414162	0.861463	-0.00540732	0.983506	-0.00916375	1	2954.16	2851.86	2930.69	2981.15	2833.21	2673.8	3131.83	2900.36	2905.53	3282.25	2777.56	2890.35	3145.9	3335.15	3099.7	2910.2	2783.47	3202.84	3028.97	3083.21	2647.37	3166.79
NUP37	nucleoporin 37 [Source:HGNC Symbol;Acc:HGNC:29929]	ENSG00000075188.9	-0.0434247	0.926472	-0.0603553	0.886236	-0.10856	1	238.239	228.665	206.255	187.34	231.019	229.023	265.683	202.938	232.195	175.763	240.811	210.627	202.664	188.623	319.318	220.122	246.111	227.037	272.76	179.28	238.335	248.221
SEMA3A	semaphorin 3A [Source:HGNC Symbol;Acc:HGNC:10723]	ENSG00000075213.11	0.0512635	0.929612	0.0735215	0.884906	-0.0544668	1	999.568	1052.05	838.144	1206.51	1023.7	794.373	1003.69	877.778	772.511	976.02	1092.91	951.219	783.021	996.857	1227.29	772.452	890.831	1286	1358.08	604.689	879.128	1219.44
GTSE1	G2 and S-phase expressed 1 [Source:HGNC Symbol;Acc:HGNC:13698]	ENSG00000075218.19	-0.493521	0.454184	-0.700209	0.210089	-0.160667	1	129.478	263.703	401.259	96.7244	209.549	256.249	239.74	321.399	302.824	268.971	174.948	145.401	230.3	152.795	258.231	220.122	276.309	175.143	232.704	203.589	216.214	171.391
SEMA3C	semaphorin 3C [Source:HGNC Symbol;Acc:HGNC:10725]	ENSG00000075223.14	0.0284431	0.985331	-0.0678058	0.9617	0.105676	1	129.478	390.944	1031.27	198.54	281.689	1064.24	244.213	268.965	451.147	203.726	210.967	220.139	472.116	252.902	128.653	322.755	527.704	247.308	184.065	319.057	528.047	238.371
TTC38	tetratricopeptide repeat domain 38 [Source:HGNC Symbol;Acc:HGNC:26082]	ENSG00000075234.17	0.143991	0.420398	0.170713	0.289742	0.0445356	1	625.636	539.392	555.013	652.635	646.683	599.783	593.984	574.828	539.434	539.274	717.288	610.139	597.629	606.966	607.168	663.067	594.139	648.677	608.464	634.063	653.637	688.519
ACAT1	acetyl-CoA acetyltransferase 1 [Source:HGNC Symbol;Acc:HGNC:93]	ENSG00000075239.14	0.0495438	0.921676	0.244201	0.434501	0.195486	1	1251.27	1041.9	752.83	1153.57	1090.69	898.474	1060.05	995.268	907.59	936.073	1138.19	1237.94	1129.62	1095.91	1064.39	885.89	773.061	1174.92	1157.8	923.746	1054.67	1306.12
GRAMD4	GRAM domain containing 4 [Source:HGNC Symbol;Acc:HGNC:29113]	ENSG00000075240.17	-0.22587	0.537195	-0.0985322	0.824947	-0.161137	1	1155.98	1138.72	899.083	960.117	1004.81	764.744	1097.62	1229.28	859.915	816.235	1108.35	1073.52	739.264	829.309	1152.32	883.189	1080.32	1175.73	1058.61	793.085	847.017	1152.46
CELSR1	cadherin EGF LAG seven-pass G-type receptor 1 [Source:HGNC Symbol;Acc:HGNC:1850]	ENSG00000075275.16	-0.203197	0.435982	-0.141791	0.605752	-0.160649	1	3362.28	2796.54	2793.81	3325.28	2422.7	2048.39	3395.73	2912.98	2357.26	2776.26	2805.35	2630.8	2171.73	2748.2	3103.4	2715.74	2590.96	3395.83	2989.87	2539.29	2085.79	3008.21
WNT8B	Wnt family member 8B [Source:HGNC Symbol;Acc:HGNC:12789]	ENSG00000075290.8	0.843468		-0.909591		0.762743	1	0	0	0	0	0	0.800779	0	0	1.76574	0	0	0	0	0	0.925561	0	0	0.810847	1.90741	1.01288	0	0
ZNF638	zinc finger protein 638 [Source:HGNC Symbol;Acc:HGNC:17894]	ENSG00000075292.19	-0.104313	0.25443	-0.111126	0.19912	-0.0469478	1	3060.85	2964.35	3342.26	3009.66	2759.35	2944.46	3097.84	2994.54	2896.7	3278.25	3000.88	2728.64	2712.94	2911.54	3070.08	2760.3	2994.1	3170.41	3050.91	2726.67	2767.97	3079.13
SLC25A40	solute carrier family 25 member 40 [Source:HGNC Symbol;Acc:HGNC:29680]	ENSG00000075303.13	-0.0893978	0.837904	-0.0758278	0.858063	0.334675	1	255.848	342.998	304.695	211.776	354.688	281.073	370.345	348.587	360.211	322.233	384.886	279.93	303.996	360.386	270.264	248.481	227.992	240.011	313.769	293.735	324.678	309.292
TIMM21	translocase of inner mitochondrial membrane 21 [Source:HGNC Symbol;Acc:HGNC:25010]	ENSG00000075336.12	0.371646	0.0665758	0.0402424	0.912681	0.191317	1	478.55	510.809	402.197	529.439	625.213	643.826	492.899	485.497	453.795	488.676	460.011	487.839	500.903	525.826	496.101	426.739	426.542	508.401	518.816	478.079	576.571	542.738
ADD2	adducin 2 [Source:HGNC Symbol;Acc:HGNC:244]	ENSG00000075340.23	-0.522138	0.368298	-0.542649	0.310433	-0.374796	1	467.156	711.813	498.762	367.553	564.237	237.831	429.386	620.465	376.985	443.403	273.743	419.895	286.724	297.16	608.093	437.543	437.111	698.139	526.446	262.336	310.406	590.019
RASAL2	RAS protein activator like 2 [Source:HGNC Symbol;Acc:HGNC:9874]	ENSG00000075391.16	0.0170224	0.973974	0.0319146	0.942598	0.0890076	1	3375.74	3375.58	3500.71	3929.05	3421.49	3006.12	3271.38	3190.68	3963.2	4157.07	3056.45	3408.08	3866.74	4600.71	3362.56	3554.36	2659.66	3084.46	3295.05	3963.4	3040.55	3167.78
VPS9D1	VPS9 domain containing 1 [Source:HGNC Symbol;Acc:HGNC:13526]	ENSG00000075399.14	0.186318	0.345683	0.145507	0.464966	0.163632	1	731.29	700.749	585.951	816.558	754.034	722.302	578.776	745.723	638.315	725.69	699.793	755.54	742.718	765.029	641.414	731.939	651.515	634.082	712.418	882.218	724.995	660.939
ZNF37A	zinc finger protein 37A [Source:HGNC Symbol;Acc:HGNC:13102]	ENSG00000075407.18	-0.0355582	0.915843	-0.111914	0.63777	0.0260541	1	430.902	390.022	416.26	410.315	377.017	421.21	462.484	448.599	464.39	552.59	411.643	375.052	497.449	496.321	369.299	386.226	457.495	454.885	380.529	413.255	453.835	451.133
MARK3	microtubule affinity regulating kinase 3 [Source:HGNC Symbol;Acc:HGNC:6897]	ENSG00000075413.18	0.0448125	0.783841	0.0306565	0.859325	-0.0140844	1	1737.07	1541.65	1519.72	1768.53	1622.29	1559.92	1528.79	1567.18	1531.78	1585.87	1625.99	1538.26	1556.83	1621.74	1622.51	1598.92	1571.79	1720.62	1599.36	1587.18	1543.47	1726.72
SLC25A3	solute carrier family 25 member 3 [Source:HGNC Symbol;Acc:HGNC:10989]	ENSG00000075415.12	0.257422	0.253181	0.241536	0.259934	0.115723	1	10243.2	10422.7	8326.13	12096.7	11274.4	11291.8	8775.57	8887.5	8568.25	8203.63	9853.7	11823.7	9839.58	9161.39	9844.26	8975.03	8032.58	10506.1	10159.8	8781.67	10613.8	10837
FNDC3B	fibronectin type III domain containing 3B [Source:HGNC Symbol;Acc:HGNC:24670]	ENSG00000075420.13	0.0854927	0.746951	0.0492732	0.864016	0.0495925	1	3114.72	3145.07	2781.63	3321.21	3275.5	2993.31	3160.46	2990.66	3350.49	3446.03	2951.48	3080.59	3592.68	3755.6	3223.73	3204.6	2972.96	2841.21	2972.7	3651.43	2984.9	3070.26
FOSL2	FOS like 2, AP-1 transcription factor subunit [Source:HGNC Symbol;Acc:HGNC:3798]	ENSG00000075426.12	0.341395	0.638061	0.649507	0.250735	0.319378	1	316.961	274.767	423.76	459.186	356.406	471.659	190.54	251.487	414.949	275.629	328.285	319.338	639.083	474.192	204.549	305.2	462.024	177.575	254.639	563.161	359.643	220.641
CACNG4	calcium voltage-gated channel auxiliary subunit gamma 4 [Source:HGNC Symbol;Acc:HGNC:1408]	ENSG00000075461.6	2.8375		0.998917		1.24514	1	1.03582	1.84408	1.87504	4.07261	10.3057	18.4179	5.36732	1.94199	1.76574	1.33154	1.02911	2.71777	16.121	6.32256	1.85112	2.70088	5.28459	0	1.90741	14.1803	4.99504	3.94002
FRYL	FRY like transcription coactivator [Source:HGNC Symbol;Acc:HGNC:29127]	ENSG00000075539.15	-0.140687	0.442291	-0.0777262	0.705999	-0.0314065	1	1713.25	1595.13	2158.17	1739	1533.83	1655.21	1756.9	1487.56	1759.56	1925.41	1568.36	1549.13	1666.22	1776.64	1695.63	1639.44	1623.13	1856.84	1591.74	1579.08	1572.01	1939.48
TMEM131	transmembrane protein 131 [Source:HGNC Symbol;Acc:HGNC:30366]	ENSG00000075568.17	-0.0862816	0.618197	-0.0775404	0.653537	-0.0321591	1	1798.19	1769.39	1807.54	1734.93	1726.21	1599.96	1852.62	1713.8	1741.02	1805.57	1548.81	1569.51	1723.8	1903.09	1857.6	1790.69	1685.79	1921.71	1876.89	1768.49	1600.55	1855.75
FSCN1	fascin actin-bundling protein 1 [Source:HGNC Symbol;Acc:HGNC:11148]	ENSG00000075618.18	0.334494	0.404223	0.261177	0.51956	0.265376	1	2138.97	3252.03	2548.18	2876.28	3528.84	3435.34	2440.34	2862.49	3127.13	3234.31	2687	3452.92	3971.53	3912.61	2355.55	4182.32	2915.59	2052.25	2843.95	5213.29	3193.97	2589.58
ACTB	actin beta [Source:HGNC Symbol;Acc:HGNC:132]	ENSG00000075624.16	0.453921	0.376289	0.213832	0.721784	0.183339	1	12446.4	10785.1	8012.06	16679.4	10675	14514.9	6391.59	10776.1	11029.7	9310.14	7014.4	11066.8	14520.4	10566	9303.74	13893.3	7134.96	9823.41	10061.6	17384.1	8816.25	9696.4
MOCOS	molybdenum cofactor sulfurase [Source:HGNC Symbol;Acc:HGNC:18234]	ENSG00000075643.6	0.469193		0.0230852	0.984771	0.466867	1	15.5373	11.0645	11.2503	16.2904	23.1878	13.6132	17.8911	17.4779	21.1889	25.2993	10.2911	24.4599	28.7875	20.0214	14.809	17.5557	15.0988	8.91931	20.0278	32.4122	17.8394	8.86505
PLD1	phospholipase D1 [Source:HGNC Symbol;Acc:HGNC:9067]	ENSG00000075651.16	-0.262446	0.132776	-0.156634	0.419722	-0.120593	1	949.849	909.13	946.897	799.249	818.444	719.099	933.02	875.836	900.527	857.513	789.325	868.327	715.082	833.524	901.496	808.914	804.013	947.069	851.659	647.23	766.382	923.935
WDR62	WD repeat domain 62 [Source:HGNC Symbol;Acc:HGNC:24502]	ENSG00000075702.18	-0.373084	0.472419	-0.464895	0.304444	0.233012	1	128.442	185.33	304.695	108.942	179.491	187.382	148.496	276.733	241.906	221.036	122.464	156.272	186.543	173.87	186.038	175.557	180.431	137.033	223.167	231.949	169.118	171.391
DLG1	discs large MAGUK scaffold protein 1 [Source:HGNC Symbol;Acc:HGNC:2900]	ENSG00000075711.21	-0.00619826	0.970239	-0.064906	0.526061	-0.0410973	1	1629.35	1550.87	1728.79	1587.3	1544.14	1752.9	1592.31	1513.78	1675.69	1509.97	1543.66	1428.19	1568.34	1487.91	1665.08	1436.87	1651.06	1680.89	1563.12	1458.55	1646.94	1590.78
RAB7A	RAB7A, member RAS oncogene family [Source:HGNC Symbol;Acc:HGNC:9788]	ENSG00000075785.13	0.162644	0.427944	0.135396	0.506104	0.0291721	1	3131.29	2994.78	2336.3	3256.05	3075.39	3121.44	2932.35	2773.16	2624.77	2511.29	2956.63	2944.7	3187.36	2796.68	3003.44	2918.3	2685.33	3280.69	2946.95	2864.42	3098.35	3200.28
BCAP29	B cell receptor associated protein 29 [Source:HGNC Symbol;Acc:HGNC:24131]	ENSG00000075790.10	-0.119321		-0.0565667	0.942399	0.368214	1	42.4687	34.1154	37.5009	40.7261	32.6347	32.0312	26.8366	38.8397	41.4949	39.9462	31.9023	36.6899	31.0905	42.1504	35.1713	32.4106	24.1581	42.9749	39.1019	52.6697	36.3925	46.2953
SEC31B	SEC31 homolog B, COPII coat complex component [Source:HGNC Symbol;Acc:HGNC:23197]	ENSG00000075826.17	-0.251565	0.605613	-0.173037	0.735344	0.0171441	1	295.209	230.51	263.444	238.248	247.337	187.382	169.071	331.109	301.942	399.462	222.287	260.906	271.754	293.999	227.688	348.414	218.178	214.064	241.288	328.173	226.204	217.686
SART3	spliceosome associated factor 3, U4/U6 recycling protein [Source:HGNC Symbol;Acc:HGNC:16860]	ENSG00000075856.12	-0.0543208	0.813905	-0.0225858	0.931245	-0.0328309	1	778.938	830.756	975.96	824.703	772.928	892.868	952.7	892.343	803.412	772.294	862.392	857.456	842.899	811.395	808.014	884.539	845.535	851.389	810.65	846.767	828.464	824.45
TUBA3D	tubulin alpha 3d [Source:HGNC Symbol;Acc:HGNC:24071]	ENSG00000075886.11	0.560563		1.8386		-1.15445	1	1.03582	0	0.937522	4.07261	0	0	0	0	0	0	1.02911	0	0	2.10752	0.925561	1.35044	0	1.62169	1.90741	0	0	0
EXOSC7	exosome component 7 [Source:HGNC Symbol;Acc:HGNC:28112]	ENSG00000075914.13	-0.0167684	0.964514	-0.0665406	0.819552	-0.187185	1	210.272	243.418	210.942	227.048	221.573	209.003	212.904	251.487	209.24	242.34	197.589	232.369	207.27	233.935	248.05	293.046	212.894	273.255	231.751	216.756	231.199	212.761
KIFAP3	kinesin associated protein 3 [Source:HGNC Symbol;Acc:HGNC:17060]	ENSG00000075945.13	0.694775	0.0958285	0.458693	0.296538	0.459968	1	3283.56	3977.67	4705.42	5033.74	4965.63	9342.69	2843.79	3294.58	4828.42	4473.98	4112.31	4927.31	6273.38	5869.44	3986.39	5019.59	3723.37	3663.41	4756.13	6772.11	6950.96	4287.73
MKRN2	makorin ring finger protein 2 [Source:HGNC Symbol;Acc:HGNC:7113]	ENSG00000075975.16	-0.0255774	0.915843	-0.0314967	0.886315	-0.0298156	1	936.383	1064.03	1011.59	940.772	977.324	1038.61	1003.69	1005.95	1002.94	905.448	975.594	985.191	956.898	916.771	1032.93	1033.09	1032.01	996.531	989.947	928.811	1144.58	947.576
MCM6	minichromosome maintenance complex component 6 [Source:HGNC Symbol;Acc:HGNC:6949]	ENSG00000076003.5	-0.394826	0.340581	-0.393075	0.301809	0.37481	1	851.445	993.035	907.521	553.875	729.128	812.79	1285.47	1072.95	1060.33	773.625	863.421	803.1	768.051	760.814	819.121	648.212	809.298	638.947	1101.53	751.557	950.485	978.111
REXO2	RNA exonuclease 2 [Source:HGNC Symbol;Acc:HGNC:17851]	ENSG00000076043.10	0.463151	0.167923	0.357347	0.291612	0.257944	1	613.206	657.413	385.321	728.997	818.444	727.908	479.481	557.35	657.738	640.471	624.668	729.721	844.051	792.427	609.019	606.348	476.368	660.84	695.252	759.66	672.904	677.684
RBM7	RNA binding motif protein 7 [Source:HGNC Symbol;Acc:HGNC:9904]	ENSG00000076053.10	0.110762	0.642111	-0.0339061	0.914881	0.0851359	1	336.642	356.829	366.571	358.389	348.676	436.424	412.389	323.341	360.211	332.885	402.381	347.874	336.238	310.859	331.351	344.363	358.597	340.556	351.917	345.392	398.89	359.527
RBMS2	RNA binding motif single stranded interacting protein 2 [Source:HGNC Symbol;Acc:HGNC:9909]	ENSG00000076067.13	0.111445	0.489132	0.145282	0.299592	0.0771676	1	1033.75	1041.9	964.71	1129.13	1163.69	992.966	1129.82	1044.79	1047.08	1074.55	1189.65	1034.11	1217.14	1303.5	1097.71	902.095	921.029	996.531	1073.87	1013.89	1012.57	1031.3
BAZ2A	bromodomain adjacent to zinc finger domain 2A [Source:HGNC Symbol;Acc:HGNC:962]	ENSG00000076108.11	-0.197092	0.288684	-0.0446593	0.867338	-0.0289973	1	2514.98	2535.6	2992.57	2581.01	2370.31	2059.6	2887.62	2756.65	2499.4	2882.79	2719.93	2534.32	2509.12	2914.7	2649.88	2796.76	2368.25	2730.93	2568.33	2833.02	2269.89	2672.32
PTPN23	protein tyrosine phosphatase non-receptor type 23 [Source:HGNC Symbol;Acc:HGNC:14406]	ENSG00000076201.15	-0.0335809	0.917291	0.0553728	0.844397	0.0663194	1	1162.19	1158.08	1259.09	1206.51	1200.61	1095.47	1148.61	1308.9	1147.73	1259.64	1213.32	1106.13	1300.05	1405.72	1148.62	1300.47	1126.37	1105.18	1152.08	1502.1	1115.32	1144.58
MLH1	mutL homolog 1 [Source:HGNC Symbol;Acc:HGNC:7127]	ENSG00000076242.15	-0.023246	0.941407	-0.0771132	0.742534	0.0498083	1	864.911	935.869	955.335	819.612	940.395	949.724	907.972	970.022	910.239	852.186	879.887	881.916	832.536	860.922	949.625	910.197	962.551	913.824	1109.16	847.78	1020.42	891.43
UNG	uracil DNA glycosylase [Source:HGNC Symbol;Acc:HGNC:12572]	ENSG00000076248.10	0.0453642	0.905802	0.060011	0.857031	0.303217	1	575.917	671.244	522.2	570.165	694.776	558.944	780.946	632.117	584.46	549.926	705.968	671.289	609.144	665.976	620.126	556.382	564.697	552.187	799.206	620.895	675.758	735.799
FMO4	flavin containing dimethylaniline monoxygenase 4 [Source:HGNC Symbol;Acc:HGNC:3772]	ENSG00000076258.10	-0.527932		-0.00527444	0.994626	-0.0199687	1	123.263	102.346	60.9389	67.198	79.8692	51.2498	72.4589	88.3604	91.8185	86.5502	65.8629	81.533	81.7566	112.752	101.812	67.5221	62.6602	94.0582	100.139	65.8372	59.2269	98.5006
KLHL20	kelch like family member 20 [Source:HGNC Symbol;Acc:HGNC:25056]	ENSG00000076321.11	0.0125038	0.981173	0.0941419	0.794809	-0.0104445	1	750.971	1037.29	863.457	811.467	1023.7	842.419	758.582	961.283	840.492	885.475	928.255	1004.22	861.323	892.534	940.37	814.316	640.191	600.027	821.141	797.136	743.548	591.989
RGS11	regulator of G protein signaling 11 [Source:HGNC Symbol;Acc:HGNC:9993]	ENSG00000076344.16	-0.433629		-0.804014	0.148708	-0.250053	1	99.4389	78.3732	46.8761	79.4158	50.6697	37.6366	57.2515	97.0993	79.4583	135.817	38.077	40.7665	57.5751	73.7632	66.6404	58.069	53.6009	56.7593	56.2687	48.6182	52.0912	39.4002
SLC46A1	solute carrier family 46 member 1 [Source:HGNC Symbol;Acc:HGNC:30521]	ENSG00000076351.13	0.00342073	0.994554	0.00970681	0.983956	-0.179911	1	205.093	177.953	162.191	198.54	188.079	160.156	166.387	140.794	146.556	202.394	165.686	164.425	160.059	165.44	199.921	174.207	172.127	200.279	177.389	185.357	139.861	159.571
PLXNA2	plexin A2 [Source:HGNC Symbol;Acc:HGNC:9100]	ENSG00000076356.7	-0.0517293	0.945072	-0.0403252	0.955478	0.0818535	1	3966.16	5000.21	5022.3	4981.82	5079.85	3437.74	5292.18	6176.49	6112.11	8354.09	4528.07	5828.25	6024.66	8816.81	4675.93	6414.6	3689.4	3408.8	4453.81	7382.88	3966.78	3577.54
SPAG5	sperm associated antigen 5 [Source:HGNC Symbol;Acc:HGNC:13452]	ENSG00000076382.17	-0.58929	0.282404	-0.542113	0.298621	0.0593628	1	203.021	362.361	507.199	127.269	289.418	298.69	299.676	401.991	385.814	308.918	190.385	218.78	294.784	259.225	330.425	261.986	297.447	209.198	326.167	273.478	244.044	296.487
ANKRD13A	ankyrin repeat domain 13A [Source:HGNC Symbol;Acc:HGNC:21268]	ENSG00000076513.17	0.0129254	0.968502	0.151685	0.404331	0.00569299	1	782.045	878.702	920.646	848.12	838.197	922.497	896.343	882.633	827.249	814.903	1063.07	880.557	982.231	885.158	837.632	803.513	875.733	883.823	874.548	783.969	934.787	823.465
TPD52	tumor protein D52 [Source:HGNC Symbol;Acc:HGNC:12005]	ENSG00000076554.15	0.142479	0.63363	0.0424068	0.915104	0.0869278	1	368.753	291.364	300.007	356.353	324.63	373.163	366.767	267.994	336.373	291.608	361.217	260.906	374.238	306.644	298.031	213.37	311.791	275.688	256.547	279.555	356.075	272.847
ACACB	acetyl-CoA carboxylase beta [Source:HGNC Symbol;Acc:HGNC:85]	ENSG00000076555.15	-0.136903	0.601333	-0.0481628	0.881269	-0.0943283	1	2675.53	2282.04	2502.25	2487.34	2242.35	2041.19	2554.85	2630.42	2137.43	3001.29	2803.29	2387.56	2039.31	2743.99	2374.99	2417.29	2236.14	2558.22	2276.5	2205.04	2200.67	2282.26
TRAF4	TNF receptor associated factor 4 [Source:HGNC Symbol;Acc:HGNC:12034]	ENSG00000076604.15	0.212121	0.597296	0.323709	0.329387	0.120913	1	308.675	386.334	295.319	331.917	425.969	382.772	279.995	389.368	426.426	376.826	340.635	517.735	479.025	505.805	352.639	459.15	306.506	276.499	374.806	510.491	316.828	314.217
PAG1	phosphoprotein membrane anchor with glycosphingolipid microdomains 1 [Source:HGNC Symbol;Acc:HGNC:30043]	ENSG00000076641.4	0.0823368	0.903566	0.166688	0.741257	0.203354	1	2346.14	2104.09	3867.28	2813.15	2390.06	3550.65	2039.58	2122.59	3146.55	2559.22	2422.52	2365.82	3114.81	3147.58	1939.05	2599.6	2512.45	1866.57	2204.01	3029.52	2959.92	2074.42
GPATCH1	G-patch domain containing 1 [Source:HGNC Symbol;Acc:HGNC:24658]	ENSG00000076650.7	-0.0910476	0.785286	0.0679751	0.848014	-0.0243995	1	198.878	211.147	224.068	206.685	194.95	194.589	184.278	217.503	176.574	183.753	195.53	216.063	177.331	209.698	193.442	207.968	218.178	192.171	230.797	185.357	194.807	187.151
ICAM3	intercellular adhesion molecule 3 [Source:HGNC Symbol;Acc:HGNC:5346]	ENSG00000076662.10	0.876087		0.463049	0.400401	0.448827	1	22.7881	25.8171	10.3127	37.6716	37.7876	31.2304	20.5747	26.2168	23.8375	26.6308	31.9023	50.2787	28.7875	24.2365	17.5857	32.4106	25.668	19.4603	36.2408	36.4637	24.9752	31.5202
NT5C2	5'-nucleotidase, cytosolic II [Source:HGNC Symbol;Acc:HGNC:8022]	ENSG00000076685.18	0.292237	0.355822	0.173172	0.61797	0.202216	1	1799.22	2270.98	2161.92	2281.68	2555.81	2777.1	1764.95	2108.03	2449.96	2330.2	2051.01	2244.88	2909.84	2556.42	2110.28	1971.64	2079.11	1753.05	2071.45	2630.45	2630.25	1831.13
MCAM	melanoma cell adhesion molecule [Source:HGNC Symbol;Acc:HGNC:6934]	ENSG00000076706.17	0.512646	0.445037	0.396536	0.555067	0.398869	1	1912.13	1478.03	1664.1	2784.64	1870.48	2503.23	1260.43	1342.88	2061.5	1639.13	1769.04	1682.3	2598.94	2186.55	1504.04	2155.3	2457.34	1413.31	1863.54	3318.19	2538.2	2085.26
GPC4	glypican 4 [Source:HGNC Symbol;Acc:HGNC:4452]	ENSG00000076716.9	-0.0258448	0.977561	-0.164298	0.795407	0.0141135	1	626.672	1031.76	1235.65	639.399	1123.32	1093.06	762.16	1059.35	1466.45	1138.47	618.493	926.759	1247.08	1164.4	775.62	1130.32	899.136	607.324	682.853	1304.59	810.624	692.459
MBNL3	muscleblind like splicing regulator 3 [Source:HGNC Symbol;Acc:HGNC:20564]	ENSG00000076770.14	-1.09272		-0.648699	0.362416	-0.129218	1	34.1821	26.7391	48.7511	8.14521	18.035	24.0234	68.8807	33.0138	36.1977	30.6254	31.9023	19.0244	29.939	31.6128	27.7668	17.5557	45.2965	51.0833	36.2408	17.219	29.9703	46.2953
CAMSAP3	calmodulin regulated spectrin associated protein family member 3 [Source:HGNC Symbol;Acc:HGNC:29307]	ENSG00000076826.9	-0.150542		0.194055	0.798626	-0.243121	1	69.4001	46.1019	75.9393	78.3977	43.7992	52.0506	79.6153	58.2596	58.2694	66.5771	115.26	57.0731	59.8781	69.5481	56.4592	59.4194	67.9448	60.8135	48.639	55.7084	47.0961	55.1603
RAP1GAP	RAP1 GTPase activating protein [Source:HGNC Symbol;Acc:HGNC:9858]	ENSG00000076864.19	-0.187475	0.688014	0.0533256	0.928723	0.0215252	1	389.469	512.653	320.632	307.482	486.086	287.48	283.574	552.495	407.003	455.387	350.926	568.014	404.177	441.525	392.438	398.38	261.21	394.072	406.279	369.701	288.999	391.047
XAB2	XPA binding protein 2 [Source:HGNC Symbol;Acc:HGNC:14089]	ENSG00000076924.12	-0.0842561	0.67532	0.02181	0.933582	-0.0528939	1	728.183	747.773	819.394	724.924	720.54	721.502	822.99	786.505	669.215	628.487	820.198	754.181	693.204	689.159	751.555	799.461	769.286	746.79	755.335	733.325	724.995	741.709
ARHGEF1	Rho guanine nucleotide exchange factor 1 [Source:HGNC Symbol;Acc:HGNC:681]	ENSG00000076928.17	-0.0508079	0.908013	0.0267601	0.949937	-0.0560555	1	515.839	478.538	478.136	494.822	506.697	425.214	317.567	533.075	502.353	537.943	446.633	455.226	538.903	465.762	442.418	503.715	452.21	432.181	414.862	536.826	406.739	407.792
STXBP2	syntaxin binding protein 2 [Source:HGNC Symbol;Acc:HGNC:11445]	ENSG00000076944.16	-0.243742		0.392347	0.471731	-0.159315	1	30.0388	60.8545	46.8761	27.4901	49.8109	38.4374	40.2549	42.7237	30.0176	41.2778	51.4554	50.2787	50.6661	47.4192	28.6924	64.8212	53.6009	29.1905	22.8889	55.7084	42.8147	34.4752
MAP2K7	mitogen-activated protein kinase kinase 7 [Source:HGNC Symbol;Acc:HGNC:6847]	ENSG00000076984.17	0.036313	0.910793	0.0379427	0.898411	0.0194478	1	651.532	668.478	773.455	660.78	710.235	775.955	654.813	740.868	694.819	652.455	706.997	661.777	763.445	678.621	713.607	780.555	831.946	631.65	715.279	782.956	744.975	747.619
NMRK2	nicotinamide riboside kinase 2 [Source:HGNC Symbol;Acc:HGNC:17871]	ENSG00000077009.13	-0.0976171	0.961321	0.756277	0.54577	0.414255	1	70.4359	17.5187	7.50017	19.3449	28.3407	28.0273	25.9421	29.1298	17.6574	21.3047	59.6882	43.4843	19.5755	41.0966	5.55336	13.5044	11.3241	13.7844	4.76853	19.2447	22.1209	10.8351
DGKD	diacylglycerol kinase delta [Source:HGNC Symbol;Acc:HGNC:2851]	ENSG00000077044.10	-0.152323	0.756444	-0.055407	0.924794	-0.0631968	1	786.189	819.692	1537.54	842.011	804.704	1165.93	854.299	857.387	1083.28	768.299	819.169	822.125	985.685	791.373	788.578	999.327	1139.21	697.328	741.03	982.493	952.626	763.38
CTTNBP2	cortactin binding protein 2 [Source:HGNC Symbol;Acc:HGNC:15679]	ENSG00000077063.11	-0.378076	0.0110097	-0.137107	0.473951	-0.19307	1	666.033	613.155	969.397	554.893	561.661	594.178	654.813	633.088	632.135	699.059	649.367	570.731	546.963	617.503	828.377	725.187	765.511	925.987	757.243	630.011	686.462	760.425
RARB	retinoic acid receptor beta [Source:HGNC Symbol;Acc:HGNC:9865]	ENSG00000077092.19	0.134724	0.736703	0.0205469	0.966233	0.125382	1	201.985	241.574	161.254	206.685	240.466	217.011	271.944	233.038	232.195	254.324	289.179	225.575	237.209	252.902	224.911	178.258	246.111	197.847	253.686	203.589	251.179	216.701
TOP2B	DNA topoisomerase II beta [Source:HGNC Symbol;Acc:HGNC:11990]	ENSG00000077097.15	-0.0135273	0.962761	-0.0649538	0.750855	-0.0563121	1	5740.52	4858.22	5615.75	5760.7	4938.15	5349.2	5700.1	4634.55	4560.02	4464.66	4862.53	4651.46	4600.25	4360.46	5599.64	4771.11	5381.23	6201.36	5285.44	4542.77	5278.33	6009.52
TM9SF3	transmembrane 9 superfamily member 3 [Source:HGNC Symbol;Acc:HGNC:21529]	ENSG00000077147.16	0.134195	0.457226	0.0479414	0.835179	0.0654225	1	3694.78	3879.01	3748.21	4217.18	4035.54	4176.86	3643.52	3433.43	3982.63	3814.87	3601.88	3598.33	4170.74	4003.23	3964.18	3905.48	3345.9	3875.04	3932.13	3951.24	3869.73	4014.88
NFKB2	nuclear factor kappa B subunit 2 [Source:HGNC Symbol;Acc:HGNC:7795]	ENSG00000077150.20	0.0078292	0.98443	0.206948	0.303443	0.141415	1	440.224	390.944	398.447	466.313	365.852	405.194	329.196	370.919	339.022	404.789	454.865	417.177	399.571	390.945	431.311	392.978	375.961	390.828	463.501	501.375	396.036	400.897
UBE2T	ubiquitin conjugating enzyme E2 T [Source:HGNC Symbol;Acc:HGNC:25009]	ENSG00000077152.11	0.101176	0.829919	-0.126124	0.754395	0.221255	1	268.278	290.442	209.067	223.993	265.372	330.722	269.261	333.051	309.005	245.004	268.597	239.164	299.39	250.795	306.361	282.242	258.19	302.446	334.751	303.864	335.381	368.392
PPP1R12B	protein phosphatase 1 regulatory subunit 12B [Source:HGNC Symbol;Acc:HGNC:7619]	ENSG00000077157.22	-0.361107	0.547216	-0.117595	0.877567	-0.0045794	1	71569.1	61270.4	36403	61243.9	49198.6	22324.9	44795.7	58187.7	41408.4	69872.6	44490.4	54840.5	36395.5	63564.9	69945.5	47416.7	21835.9	57915.5	67873.3	37240.5	30270	55333.7
DNAJC10	DnaJ heat shock protein family (Hsp40) member C10 [Source:HGNC Symbol;Acc:HGNC:24637]	ENSG00000077232.18	0.0670215	0.576587	0.0855598	0.424067	0.069954	1	2905.48	2993.86	2979.44	3091.11	3114.9	3096.61	2872.41	2699.36	2841.08	2866.81	2871.21	3052.05	2909.84	3141.26	3036.76	2903.45	2794.04	3148.52	3224.48	2847.2	3176.13	3216.04
[truncated: 29,577 more rows]
