# Supplementary material for: Transcriptomics reveal stretched human pluripotent stem cell-derived cardiomyocytes as an advantageous hypertrophy model
Source: J Mol Cell Cardiol Plus. 2022 Nov 12;2:100020. doi: 10.1016/j.jmccpl.2022.100020 (PMC11708431; doi:10.1016/j.jmccpl.2022.100020)
Supplement: Supplementary Dataset 2 — List of enriched GO terms [file mmc2.xlsx]

## Sheet: hiPSC-CM_Metadata
Species used: Homo sapiens
The system has recognized 19100 genes out of 30949 gene terms entered by the user.
19100 genes were recognized by gene symbol and 0 genes by other gene IDs .
109 duplicate genes were removed (keeping the highest ranking instance of each gene) leaving a total of 18991 genes.
Only 15554 of these genes are associated with a GO term.
24h, 48h and 72h upregulated genes (FC>1.5, p-value <0.05) vs all expressed genes
p value threshold 10^-4

## Sheet: hiPSC-CM_GOPROCESS
GO Term	Description	P-value	FDR q-value	Enrichment	N	B	n	b	Genes
GO:0033275	actin-myosin filament sliding	4.21e-08	0.000316	30.03	15554	37	84	6	[MYL3 - myosin, light chain 3, alkali; ventricular, skeletal, slow, ACTA1 - actin, alpha 1, skeletal muscle, TPM2 - tropomyosin 2 (beta), ACTC1 - actin, alpha, cardiac muscle 1, TNNC1 - troponin c type 1 (slow), TNNI3 - troponin i type 3 (cardiac)]
GO:0030049	muscle filament sliding	4.21e-08	0.000631	30.03	15554	37	84	6	[MYL3 - myosin, light chain 3, alkali; ventricular, skeletal, slow, ACTA1 - actin, alpha 1, skeletal muscle, TPM2 - tropomyosin 2 (beta), ACTC1 - actin, alpha, cardiac muscle 1, TNNC1 - troponin c type 1 (slow), TNNI3 - troponin i type 3 (cardiac)]
GO:0046903	secretion	1.28e-07	0.000642	4.06	15554	866	84	19	[S100A11 - s100 calcium binding protein a11, TIMP1 - timp metallopeptidase inhibitor 1, HLA-C - major histocompatibility complex, class i, c, TUBA4A - tubulin, alpha 4a, ACTN1 - actinin, alpha 1, HLA-B - major histocompatibility complex, class i, b, PLA2G3 - phospholipase a2, group iii, GSTP1 - glutathione s-transferase pi 1, CYB5R1 - cytochrome b5 reductase 1, NME1 - nme/nm23 nucleoside diphosph…
GO:0070252	actin-mediated cell contraction	2.4e-07	0.000901	22.67	15554	49	84	6	[MYL3 - myosin, light chain 3, alkali; ventricular, skeletal, slow, ACTA1 - actin, alpha 1, skeletal muscle, TPM2 - tropomyosin 2 (beta), ACTC1 - actin, alpha, cardiac muscle 1, TNNC1 - troponin c type 1 (slow), TNNI3 - troponin i type 3 (cardiac)]
GO:0032940	secretion by cell	7.41e-07	0.00222	4.03	15554	781	84	17	[S100A11 - s100 calcium binding protein a11, TIMP1 - timp metallopeptidase inhibitor 1, HLA-C - major histocompatibility complex, class i, c, TUBA4A - tubulin, alpha 4a, ACTN1 - actinin, alpha 1, HLA-B - major histocompatibility complex, class i, b, PLA2G3 - phospholipase a2, group iii, GSTP1 - glutathione s-transferase pi 1, CYB5R1 - cytochrome b5 reductase 1, PTPRN - protein tyrosine phosphatas…
GO:0045055	regulated exocytosis	2.09e-06	0.00522	4.53	15554	572	84	14	[S100A11 - s100 calcium binding protein a11, TUBA4A - tubulin, alpha 4a, HLA-C - major histocompatibility complex, class i, c, TIMP1 - timp metallopeptidase inhibitor 1, ACTN1 - actinin, alpha 1, HLA-B - major histocompatibility complex, class i, b, PLA2G3 - phospholipase a2, group iii, GSTP1 - glutathione s-transferase pi 1, CYB5R1 - cytochrome b5 reductase 1, SYNGR3 - synaptogyrin 3, CD63 - cd6…
GO:0060048	cardiac muscle contraction	3.34e-06	0.00715	21.53	15554	43	84	5	[MYL3 - myosin, light chain 3, alkali; ventricular, skeletal, slow, CSRP3 - cysteine and glycine-rich protein 3 (cardiac lim protein), ACTC1 - actin, alpha, cardiac muscle 1, TNNC1 - troponin c type 1 (slow), TNNI3 - troponin i type 3 (cardiac)]
GO:0030048	actin filament-based movement	4.2e-06	0.00787	14.06	15554	79	84	6	[MYL3 - myosin, light chain 3, alkali; ventricular, skeletal, slow, ACTA1 - actin, alpha 1, skeletal muscle, TPM2 - tropomyosin 2 (beta), ACTC1 - actin, alpha, cardiac muscle 1, TNNC1 - troponin c type 1 (slow), TNNI3 - troponin i type 3 (cardiac)]
GO:0006887	exocytosis	8.2e-06	0.0137	4.03	15554	644	84	14	[S100A11 - s100 calcium binding protein a11, TUBA4A - tubulin, alpha 4a, HLA-C - major histocompatibility complex, class i, c, TIMP1 - timp metallopeptidase inhibitor 1, ACTN1 - actinin, alpha 1, HLA-B - major histocompatibility complex, class i, b, PLA2G3 - phospholipase a2, group iii, GSTP1 - glutathione s-transferase pi 1, CYB5R1 - cytochrome b5 reductase 1, SYNGR3 - synaptogyrin 3, CD63 - cd6…
GO:0006936	muscle contraction	9.47e-06	0.0142	7.68	15554	193	84	8	[MYL3 - myosin, light chain 3, alkali; ventricular, skeletal, slow, ACTA1 - actin, alpha 1, skeletal muscle, TPM2 - tropomyosin 2 (beta), CSRP3 - cysteine and glycine-rich protein 3 (cardiac lim protein), ACTC1 - actin, alpha, cardiac muscle 1, TNNC1 - troponin c type 1 (slow), CRYAB - crystallin, alpha b, TNNI3 - troponin i type 3 (cardiac)]
GO:0042981	regulation of apoptotic process	1.6e-05	0.0218	2.83	15554	1310	84	20	[BOK - bcl2-related ovarian killer, TIMP1 - timp metallopeptidase inhibitor 1, ACTN1 - actinin, alpha 1, PEA15 - phosphoprotein enriched in astrocytes 15, PLA2G3 - phospholipase a2, group iii, GSTP1 - glutathione s-transferase pi 1, GADD45G - growth arrest and dna-damage-inducible, gamma, TNFRSF12A - tumor necrosis factor receptor superfamily, member 12a, NME1 - nme/nm23 nucleoside diphosphate ki…
GO:0006937	regulation of muscle contraction	1.79e-05	0.0224	8.53	15554	152	84	7	[MYL3 - myosin, light chain 3, alkali; ventricular, skeletal, slow, CASQ1 - calsequestrin 1 (fast-twitch, skeletal muscle), CNN1 - calponin 1, basic, smooth muscle, TNNC1 - troponin c type 1 (slow), GSTO1 - glutathione s-transferase omega 1, ENO1 - enolase 1, (alpha), TNNI3 - troponin i type 3 (cardiac)]
GO:0043067	regulation of programmed cell death	1.95e-05	0.0225	2.79	15554	1328	84	20	[BOK - bcl2-related ovarian killer, TIMP1 - timp metallopeptidase inhibitor 1, ACTN1 - actinin, alpha 1, PEA15 - phosphoprotein enriched in astrocytes 15, PLA2G3 - phospholipase a2, group iii, GSTP1 - glutathione s-transferase pi 1, GADD45G - growth arrest and dna-damage-inducible, gamma, TNFRSF12A - tumor necrosis factor receptor superfamily, member 12a, NME1 - nme/nm23 nucleoside diphosphate ki…
GO:0003012	muscle system process	3.46e-05	0.0371	6.41	15554	231	84	8	[MYL3 - myosin, light chain 3, alkali; ventricular, skeletal, slow, ACTA1 - actin, alpha 1, skeletal muscle, TPM2 - tropomyosin 2 (beta), CSRP3 - cysteine and glycine-rich protein 3 (cardiac lim protein), ACTC1 - actin, alpha, cardiac muscle 1, TNNC1 - troponin c type 1 (slow), CRYAB - crystallin, alpha b, TNNI3 - troponin i type 3 (cardiac)]
GO:0030029	actin filament-based process	4.34e-05	0.0434	4.78	15554	387	84	10	[MYL3 - myosin, light chain 3, alkali; ventricular, skeletal, slow, CASQ1 - calsequestrin 1 (fast-twitch, skeletal muscle), ACTA1 - actin, alpha 1, skeletal muscle, TPM2 - tropomyosin 2 (beta), KRT8 - keratin 8, CSRP3 - cysteine and glycine-rich protein 3 (cardiac lim protein), CNN1 - calponin 1, basic, smooth muscle, ACTC1 - actin, alpha, cardiac muscle 1, TNNC1 - troponin c type 1 (slow), TNNI3…
GO:0006941	striated muscle contraction	5.23e-05	0.049	12.34	15554	75	84	5	[MYL3 - myosin, light chain 3, alkali; ventricular, skeletal, slow, CSRP3 - cysteine and glycine-rich protein 3 (cardiac lim protein), ACTC1 - actin, alpha, cardiac muscle 1, TNNC1 - troponin c type 1 (slow), TNNI3 - troponin i type 3 (cardiac)]
GO:0010941	regulation of cell death	6.04e-05	0.0533	2.58	15554	1437	84	20	[BOK - bcl2-related ovarian killer, TIMP1 - timp metallopeptidase inhibitor 1, ACTN1 - actinin, alpha 1, PEA15 - phosphoprotein enriched in astrocytes 15, PLA2G3 - phospholipase a2, group iii, GSTP1 - glutathione s-transferase pi 1, GADD45G - growth arrest and dna-damage-inducible, gamma, TNFRSF12A - tumor necrosis factor receptor superfamily, member 12a, NME1 - nme/nm23 nucleoside diphosphate ki…
GO:0016126	sterol biosynthetic process	8.32e-05	0.0693	17.22	15554	43	84	4	[ACAT2 - acetyl-coa acetyltransferase 2, CES1 - carboxylesterase 1, CYB5R1 - cytochrome b5 reductase 1, EBP - emopamil binding protein (sterol isomerase)]

## Sheet: hiPSC-CM_GOFUNCTION
GO Term	Description	P-value	FDR q-value	Enrichment	N	B	n	b	Genes
GO:0005198	structural molecule activity	8.45e-07	0.00381	4.54	15554	612	84	15	[TUBA4A - tubulin, alpha 4a, ACTN1 - actinin, alpha 1, TUBB2A - tubulin, beta 2a class iia, TPM2 - tropomyosin 2 (beta), CSRP3 - cysteine and glycine-rich protein 3 (cardiac lim protein), TUBA1A - tubulin, alpha 1a, MRPS12 - mitochondrial ribosomal protein s12, CRYAB - crystallin, alpha b, TUBB2B - tubulin, beta 2b class iib, MYL3 - myosin, light chain 3, alkali; ventricular, skeletal, slow, ACTA…
GO:0005200	structural constituent of cytoskeleton	6.01e-06	0.0136	13.23	15554	84	84	6	[TUBA4A - tubulin, alpha 4a, ACTA1 - actin, alpha 1, skeletal muscle, TUBB2A - tubulin, beta 2a class iia, TUBA1A - tubulin, alpha 1a, TUBB6 - tubulin, beta 6 class v, TUBB2B - tubulin, beta 2b class iib]
GO:0048306	calcium-dependent protein binding	2.81e-05	0.0423	14.03	15554	66	84	5	[S100A11 - s100 calcium binding protein a11, MASP1 - mannan-binding lectin serine peptidase 1 (c4/c2 activating component of ra-reactive factor), S100A4 - s100 calcium binding protein a4, TNNC1 - troponin c type 1 (slow), TNNI3 - troponin i type 3 (cardiac)]
GO:0003779	actin binding	7.48e-05	0.0844	4.48	15554	413	84	10	[MYL3 - myosin, light chain 3, alkali; ventricular, skeletal, slow, ACTN1 - actinin, alpha 1, TAGLN - transgelin, TPM2 - tropomyosin 2 (beta), CSRP3 - cysteine and glycine-rich protein 3 (cardiac lim protein), CNN1 - calponin 1, basic, smooth muscle, S100A4 - s100 calcium binding protein a4, COTL1 - coactosin-like 1 (dictyostelium), TNNC1 - troponin c type 1 (slow), TNNI3 - troponin i type 3 (car…

## Sheet: hiPSC-CM_GOCOMPONENT
GO Term	Description	P-value	FDR q-value	Enrichment	N	B	n	b	Genes
GO:0043230	extracellular organelle	8.01e-11	5.12e-08	3.36	15554	1819	84	33	[TIMP1 - timp metallopeptidase inhibitor 1, ACTN1 - actinin, alpha 1, GSTP1 - glutathione s-transferase pi 1, TUBA1A - tubulin, alpha 1a, NME1 - nme/nm23 nucleoside diphosphate kinase 1, CRYAB - crystallin, alpha b, PRSS23 - protease, serine, 23, ENO3 - enolase 3 (beta, muscle), KRT8 - keratin 8, CD63 - cd63 molecule, CYSTM1 - cysteine-rich transmembrane module containing 1, COTL1 - coactosin-lik…
GO:1903561	extracellular vesicle	7.9e-11	7.57e-08	3.36	15554	1818	84	33	[TIMP1 - timp metallopeptidase inhibitor 1, ACTN1 - actinin, alpha 1, GSTP1 - glutathione s-transferase pi 1, TUBA1A - tubulin, alpha 1a, NME1 - nme/nm23 nucleoside diphosphate kinase 1, CRYAB - crystallin, alpha b, PRSS23 - protease, serine, 23, ENO3 - enolase 3 (beta, muscle), KRT8 - keratin 8, CD63 - cd63 molecule, CYSTM1 - cysteine-rich transmembrane module containing 1, COTL1 - coactosin-lik…
GO:0070062	extracellular exosome	4.21e-11	8.08e-08	3.44	15554	1776	84	33	[TIMP1 - timp metallopeptidase inhibitor 1, ACTN1 - actinin, alpha 1, GSTP1 - glutathione s-transferase pi 1, TUBA1A - tubulin, alpha 1a, NME1 - nme/nm23 nucleoside diphosphate kinase 1, CRYAB - crystallin, alpha b, PRSS23 - protease, serine, 23, ENO3 - enolase 3 (beta, muscle), KRT8 - keratin 8, CD63 - cd63 molecule, CYSTM1 - cysteine-rich transmembrane module containing 1, COTL1 - coactosin-lik…
GO:0044421	extracellular region part	1.79e-09	6.85e-07	2.58	15554	2794	84	39	[TIMP1 - timp metallopeptidase inhibitor 1, MASP1 - mannan-binding lectin serine peptidase 1 (c4/c2 activating component of ra-reactive factor), ACTN1 - actinin, alpha 1, PLA2G3 - phospholipase a2, group iii, GSTP1 - glutathione s-transferase pi 1, CES1 - carboxylesterase 1, TUBA1A - tubulin, alpha 1a, NME1 - nme/nm23 nucleoside diphosphate kinase 1, CRYAB - crystallin, alpha b, PRSS23 - protease…
GO:0044449	contractile fiber part	1.44e-09	6.89e-07	10.48	15554	212	84	12	[MYL3 - myosin, light chain 3, alkali; ventricular, skeletal, slow, CASQ1 - calsequestrin 1 (fast-twitch, skeletal muscle), ACTN1 - actinin, alpha 1, ACTA1 - actin, alpha 1, skeletal muscle, KRT8 - keratin 8, TPM2 - tropomyosin 2 (beta), CSRP3 - cysteine and glycine-rich protein 3 (cardiac lim protein), ACTC1 - actin, alpha, cardiac muscle 1, TNNC1 - troponin c type 1 (slow), CRYAB - crystallin, …
GO:0031982	vesicle	7.31e-09	2.34e-06	2.52	15554	2797	84	38	[TIMP1 - timp metallopeptidase inhibitor 1, ACTN1 - actinin, alpha 1, PLA2G3 - phospholipase a2, group iii, GSTP1 - glutathione s-transferase pi 1, TUBA1A - tubulin, alpha 1a, NME1 - nme/nm23 nucleoside diphosphate kinase 1, CRYAB - crystallin, alpha b, EBP - emopamil binding protein (sterol isomerase), PRSS23 - protease, serine, 23, PTPRN - protein tyrosine phosphatase, receptor type, n, ENO3 - …
GO:0099512	supramolecular fiber	5.31e-08	1.13e-05	5.21	15554	569	84	16	[TUBA4A - tubulin, alpha 4a, ACTN1 - actinin, alpha 1, TUBB2A - tubulin, beta 2a class iia, TPM2 - tropomyosin 2 (beta), TUBA1A - tubulin, alpha 1a, NME1 - nme/nm23 nucleoside diphosphate kinase 1, CRYAB - crystallin, alpha b, TUBB2B - tubulin, beta 2b class iib, ACTA1 - actin, alpha 1, skeletal muscle, KRT8 - keratin 8, NES - nestin, COTL1 - coactosin-like 1 (dictyostelium), ACTC1 - actin, alpha…
GO:0099080	supramolecular complex	5.31e-08	1.27e-05	5.21	15554	569	84	16	[TUBA4A - tubulin, alpha 4a, ACTN1 - actinin, alpha 1, TUBB2A - tubulin, beta 2a class iia, TPM2 - tropomyosin 2 (beta), TUBA1A - tubulin, alpha 1a, NME1 - nme/nm23 nucleoside diphosphate kinase 1, CRYAB - crystallin, alpha b, TUBB2B - tubulin, beta 2b class iib, ACTA1 - actin, alpha 1, skeletal muscle, KRT8 - keratin 8, NES - nestin, COTL1 - coactosin-like 1 (dictyostelium), ACTC1 - actin, alpha…
GO:0099081	supramolecular polymer	5.31e-08	1.45e-05	5.21	15554	569	84	16	[TUBA4A - tubulin, alpha 4a, ACTN1 - actinin, alpha 1, TUBB2A - tubulin, beta 2a class iia, TPM2 - tropomyosin 2 (beta), TUBA1A - tubulin, alpha 1a, NME1 - nme/nm23 nucleoside diphosphate kinase 1, CRYAB - crystallin, alpha b, TUBB2B - tubulin, beta 2b class iib, ACTA1 - actin, alpha 1, skeletal muscle, KRT8 - keratin 8, NES - nestin, COTL1 - coactosin-like 1 (dictyostelium), ACTC1 - actin, alpha…
GO:0099513	polymeric cytoskeletal fiber	6.77e-07	0.00013	4.99	15554	520	84	14	[TUBA4A - tubulin, alpha 4a, ACTN1 - actinin, alpha 1, TUBB2A - tubulin, beta 2a class iia, TPM2 - tropomyosin 2 (beta), TUBA1A - tubulin, alpha 1a, NME1 - nme/nm23 nucleoside diphosphate kinase 1, TUBB2B - tubulin, beta 2b class iib, ACTA1 - actin, alpha 1, skeletal muscle, KRT8 - keratin 8, NES - nestin, COTL1 - coactosin-like 1 (dictyostelium), ACTC1 - actin, alpha, cardiac muscle 1, TUBB6 - t…
GO:0044430	cytoskeletal part	2.08e-06	0.000363	2.89	15554	1473	84	23	[TUBA4A - tubulin, alpha 4a, ACTN1 - actinin, alpha 1, PEA15 - phosphoprotein enriched in astrocytes 15, PLA2G3 - phospholipase a2, group iii, TPM2 - tropomyosin 2 (beta), TUBB2A - tubulin, beta 2a class iia, TUBA1A - tubulin, alpha 1a, NME1 - nme/nm23 nucleoside diphosphate kinase 1, CRYAB - crystallin, alpha b, MIEN1 - migration and invasion enhancer 1, TUBB2B - tubulin, beta 2b class iib, MYL3…
GO:0005884	actin filament	7.13e-05	0.0114	11.57	15554	80	84	5	[ACTN1 - actinin, alpha 1, ACTA1 - actin, alpha 1, skeletal muscle, TPM2 - tropomyosin 2 (beta), ACTC1 - actin, alpha, cardiac muscle 1, COTL1 - coactosin-like 1 (dictyostelium)]
GO:1990584	cardiac Troponin complex	8.62e-05	0.0118	123.44	15554	3	84	2	[TNNC1 - troponin c type 1 (slow), TNNI3 - troponin i type 3 (cardiac)]
GO:0030017	sarcomere	8.32e-05	0.0123	17.22	15554	43	84	4	[MYL3 - myosin, light chain 3, alkali; ventricular, skeletal, slow, ACTA1 - actin, alpha 1, skeletal muscle, ACTC1 - actin, alpha, cardiac muscle 1, TNNI3 - troponin i type 3 (cardiac)]

## Sheet: NRVM_Metadata
Species used: Rattus norvegicus
The system has recognized 15891 genes out of 16055 gene terms entered by the user.
15891 genes were recognized by gene symbol and 0 genes by other gene IDs .
609 duplicate genes were removed (keeping the highest ranking instance of each gene) leaving a total of 15282 genes.
Only 13665 of these genes are associated with a GO term.
24h and 48h upregulated genes (FC>1.5, p-value <0.05) vs all expressed genes
p value threshold 10^-4
RNAseq data of NRVMs is from Rysä, J., Tokola, H. & Ruskoaho, H. Mechanical stretch induced transcriptomic profiles in cardiac myocytes. Sci Rep 8, 4733 (2018). https://doi.org/10.1038/s41598-018-23042-w

## Sheet: NRVM_GOPROCESS
GO Term	Description	P-value	FDR q-value	Enrichment	N	B	n	b	Genes
GO:0016072	rRNA metabolic process	1e-12	1.54e-08	4.3	13665	188	558	33	[Gar1 - gar1 ribonucleoprotein, Utp20 - utp20, small subunit (ssu) processome component, homolog (yeast), Rrp8 - ribosomal rna processing 8, methyltransferase, homolog (yeast), Wdr12 - wd repeat domain 12, Diexf - digestive organ expansion factor homolog (zebrafish), Fbl - fibrillarin, Heatr1 - heat repeat containing 1, Rpf2 - ribosome production factor 2 homolog (s. cerevisiae), Rrp15 - ribosoma…
GO:0006364	rRNA processing	5.1e-12	3.91e-08	4.43	13665	166	558	30	[Gar1 - gar1 ribonucleoprotein, Utp20 - utp20, small subunit (ssu) processome component, homolog (yeast), Rrp8 - ribosomal rna processing 8, methyltransferase, homolog (yeast), Wdr12 - wd repeat domain 12, Diexf - digestive organ expansion factor homolog (zebrafish), Fbl - fibrillarin, Heatr1 - heat repeat containing 1, Rpf2 - ribosome production factor 2 homolog (s. cerevisiae), Rrp15 - ribosoma…
GO:0034660	ncRNA metabolic process	9.13e-10	3.51e-06	2.8	13665	376	558	43	[Gar1 - gar1 ribonucleoprotein, Rrp8 - ribosomal rna processing 8, methyltransferase, homolog (yeast), Utp20 - utp20, small subunit (ssu) processome component, homolog (yeast), Wdr12 - wd repeat domain 12, Diexf - digestive organ expansion factor homolog (zebrafish), Fbl - fibrillarin, Rpf2 - ribosome production factor 2 homolog (s. cerevisiae), Heatr1 - heat repeat containing 1, Rrp15 - ribosoma…
GO:0034470	ncRNA processing	7.59e-10	3.89e-06	3.11	13665	291	558	37	[Gar1 - gar1 ribonucleoprotein, Rrp8 - ribosomal rna processing 8, methyltransferase, homolog (yeast), Utp20 - utp20, small subunit (ssu) processome component, homolog (yeast), Wdr12 - wd repeat domain 12, Diexf - digestive organ expansion factor homolog (zebrafish), Fbl - fibrillarin, Rpf2 - ribosome production factor 2 homolog (s. cerevisiae), Heatr1 - heat repeat containing 1, Rrp15 - ribosoma…
GO:0009611	response to wounding	8.78e-09	2.7e-05	2.96	13665	290	558	35	[A2m - alpha-2-macroglobulin, Txnrd1 - thioredoxin reductase 1, Cdkn1a - cyclin-dependent kinase inhibitor 1a, Tgfb2 - transforming growth factor, beta 2, Slc1a3 - solute carrier family 1 (glial high affinity glutamate transporter), member 3, Timp1 - timp metallopeptidase inhibitor 1, Bax - bcl2-associated x protein, Mustn1 - musculoskeletal, embryonic nuclear protein 1, Myc - myelocytomatosis on…
GO:0000470	maturation of LSU-rRNA	2.23e-08	5.72e-05	9.8	13665	25	558	10	[Wdr12 - wd repeat domain 12, Gtpbp4 - gtp binding protein 4, Bop1 - block of proliferation 1, Mki67ip - mki67 (fha domain) interacting nucleolar phosphoprotein, Rpf2 - ribosome production factor 2 homolog (s. cerevisiae), Nhp2 - nhp2 ribonucleoprotein, Rrp15 - ribosomal rna processing 15 homolog (s. cerevisiae), Mak16 - mak16 homolog (s. cerevisiae), Ftsj3 - ftsj homolog 3 (e. coli), Nop2 - nop2…
GO:0009612	response to mechanical stimulus	6.48e-08	0.000142	2.89	13665	271	558	32	[Enpp1 - ectonucleotide pyrophosphatase/phosphodiesterase 1, Lmna - lamin a/c, Fosl1 - fos-like antigen 1, Asns - asparagine synthetase (glutamine-hydrolyzing), Tcap - titin-cap, Nppa - natriuretic peptide a, Mtpn - myotrophin, Rcan1 - regulator of calcineurin 1, Bak1 - bcl2-antagonist/killer 1, Myc - myelocytomatosis oncogene, RGD1559864 - similar to mkiaa1045 protein, Il6 - interleukin 6, Ltbp1…
GO:0014070	response to organic cyclic compound	1.18e-07	0.000226	1.78	13665	1157	558	84	[Enpp1 - ectonucleotide pyrophosphatase/phosphodiesterase 1, A2m - alpha-2-macroglobulin, G6pd - glucose-6-phosphate dehydrogenase, Cdkn1a - cyclin-dependent kinase inhibitor 1a, Tgfb2 - transforming growth factor, beta 2, P2rx5 - purinergic receptor p2x, ligand-gated ion channel, 5, Srsf2 - serine/arginine-rich splicing factor 2, Slc1a3 - solute carrier family 1 (glial high affinity glutamate tr…
GO:0042060	wound healing	7.1e-07	0.000991	3.58	13665	137	558	20	[Plec - plectin, Tnc - tenascin c, Tgfb2 - transforming growth factor, beta 2, Cdkn1a - cyclin-dependent kinase inhibitor 1a, Serpinb2 - serpin peptidase inhibitor, clade b (ovalbumin), member 2, Timp1 - timp metallopeptidase inhibitor 1, Itga9 - integrin, alpha 9, Hmox1 - heme oxygenase (decycling) 1, Tgfa - transforming growth factor alpha, Reg1a - regenerating islet-derived 1 alpha, Sdc1 - syn…
GO:0071409	cellular response to cycloheximide	6.47e-07	0.000994	20.41	13665	6	558	5	[Klf4 - kruppel-like factor 4 (gut), Serpine1 - serpin peptidase inhibitor, clade e (nexin, plasminogen activator inhibitor type 1), member 1, Myc - myelocytomatosis oncogene, Klf6 - kruppel-like factor 6, Klf2 - kruppel-like factor 2 (lung)]
GO:0016126	sterol biosynthetic process	6.43e-07	0.0011	7.2	13665	34	558	10	[Mvd - mevalonate (diphospho) decarboxylase, Cyp51 - cytochrome p450, family 51, G6pd - glucose-6-phosphate dehydrogenase, Sqle - squalene epoxidase, Hsd17b7 - hydroxysteroid (17-beta) dehydrogenase 7, Acat2 - acetyl-coa acetyltransferase 2, Sc5d - sterol-c5-desaturase, Idi1 - isopentenyl-diphosphate delta isomerase 1, Lss - lanosterol synthase (2,3-oxidosqualene-lanosterol cyclase), Msmo1 - meth…
GO:0044283	small molecule biosynthetic process	1.05e-06	0.00124	2.22	13665	463	558	42	[Mvd - mevalonate (diphospho) decarboxylase, Enpp1 - ectonucleotide pyrophosphatase/phosphodiesterase 1, G6pd - glucose-6-phosphate dehydrogenase, Ptgis - prostaglandin i2 (prostacyclin) synthase, Asns - asparagine synthetase (glutamine-hydrolyzing), Mgst2 - microsomal glutathione s-transferase 2, Mthfd1l - methylenetetrahydrofolate dehydrogenase (nadp+ dependent) 1-like, Ppip5k1 - diphosphoinosi…
GO:0042273	ribosomal large subunit biogenesis	1.02e-06	0.0013	7.87	13665	28	558	9	[Mrto4 - mrna turnover 4 homolog (s. cerevisiae), Ebna1bp2 - ebna1 binding protein 2, Nle1 - notchless homolog 1 (drosophila), Sdad1 - sda1 domain containing 1, Pak1ip1 - pak1 interacting protein 1, Bop1 - block of proliferation 1, Rpf2 - ribosome production factor 2 homolog (s. cerevisiae), Oraov1 - oral cancer overexpressed 1, Rrs1 - rrs1 ribosome biogenesis regulator homolog (s. cerevisiae)]
GO:0009991	response to extracellular stimulus	1.31e-06	0.00144	1.94	13665	706	558	56	[A2m - alpha-2-macroglobulin, G6pd - glucose-6-phosphate dehydrogenase, Rrp8 - ribosomal rna processing 8, methyltransferase, homolog (yeast), P2rx5 - purinergic receptor p2x, ligand-gated ion channel, 5, Cdkn1a - cyclin-dependent kinase inhibitor 1a, Tgfb2 - transforming growth factor, beta 2, Atf3 - activating transcription factor 3, Srsf2 - serine/arginine-rich splicing factor 2, Taf9 - taf9 r…
GO:0034616	response to laminar fluid shear stress	1.51e-06	0.00155	10.71	13665	16	558	7	[Klf4 - kruppel-like factor 4 (gut), Serpine1 - serpin peptidase inhibitor, clade e (nexin, plasminogen activator inhibitor type 1), member 1, Tgfb2 - transforming growth factor, beta 2, Tgfb3 - transforming growth factor, beta 3, Smad7 - smad family member 7, Klf2 - kruppel-like factor 2 (lung), Ass1 - argininosuccinate synthase 1]
GO:1902653	secondary alcohol biosynthetic process	2.67e-06	0.00227	7.11	13665	31	558	9	[Mvd - mevalonate (diphospho) decarboxylase, Cyp51 - cytochrome p450, family 51, G6pd - glucose-6-phosphate dehydrogenase, Hsd17b7 - hydroxysteroid (17-beta) dehydrogenase 7, Acat2 - acetyl-coa acetyltransferase 2, Sc5d - sterol-c5-desaturase, Idi1 - isopentenyl-diphosphate delta isomerase 1, Lss - lanosterol synthase (2,3-oxidosqualene-lanosterol cyclase), Msmo1 - methylsterol monooxygenase 1]
GO:0006695	cholesterol biosynthetic process	2.67e-06	0.00241	7.11	13665	31	558	9	[Mvd - mevalonate (diphospho) decarboxylase, Cyp51 - cytochrome p450, family 51, G6pd - glucose-6-phosphate dehydrogenase, Hsd17b7 - hydroxysteroid (17-beta) dehydrogenase 7, Acat2 - acetyl-coa acetyltransferase 2, Sc5d - sterol-c5-desaturase, Idi1 - isopentenyl-diphosphate delta isomerase 1, Lss - lanosterol synthase (2,3-oxidosqualene-lanosterol cyclase), Msmo1 - methylsterol monooxygenase 1]
GO:0042221	response to chemical	2.53e-06	0.00243	1.38	13665	2973	558	167	[A2m - alpha-2-macroglobulin, Anxa2 - annexin a2, Anxa5 - annexin a5, Arid5a - at rich interactive domain 5a (mrf1 like), P2rx5 - purinergic receptor p2x, ligand-gated ion channel, 5, Tgfb2 - transforming growth factor, beta 2, Shmt2 - serine hydroxymethyltransferase 2 (mitochondrial), Nppa - natriuretic peptide a, Nr1d1 - nuclear receptor subfamily 1, group d, member 1, Dnajb5 - dnaj (hsp40) hom…
GO:0009605	response to external stimulus	3.52e-06	0.0027	1.54	13665	1634	558	103	[A2m - alpha-2-macroglobulin, Arid5a - at rich interactive domain 5a (mrf1 like), Tgfb2 - transforming growth factor, beta 2, P2rx5 - purinergic receptor p2x, ligand-gated ion channel, 5, Atf3 - activating transcription factor 3, Nppa - natriuretic peptide a, Mtpn - myotrophin, Odc1 - ornithine decarboxylase 1, Nr1d1 - nuclear receptor subfamily 1, group d, member 1, Myc - myelocytomatosis oncoge…
GO:0009968	negative regulation of signal transduction	3.43e-06	0.00277	1.71	13665	1043	558	73	[Hsph1 - heat shock 105/110 protein 1, Fst - follistatin, Arntl - aryl hydrocarbon receptor nuclear translocator-like, Enpp1 - ectonucleotide pyrophosphatase/phosphodiesterase 1, Twist1 - twist basic helix-loop-helix transcription factor 1, Tgfb2 - transforming growth factor, beta 2, Atf3 - activating transcription factor 3, Nppa - natriuretic peptide a, Nr1d1 - nuclear receptor subfamily 1, grou…
GO:0009966	regulation of signal transduction	5.69e-06	0.00364	1.41	13665	2447	558	141	[Hsph1 - heat shock 105/110 protein 1, Arntl - aryl hydrocarbon receptor nuclear translocator-like, Tgfb2 - transforming growth factor, beta 2, Atf3 - activating transcription factor 3, Mllt11 - myeloid/lymphoid or mixed-lineage leukemia (trithorax homolog, drosophila); translocated to, 11, Nppa - natriuretic peptide a, Nr1d1 - nuclear receptor subfamily 1, group d, member 1, Myc - myelocytomatos…
GO:0010033	response to organic substance	5.33e-06	0.00372	1.41	13665	2487	558	143	[A2m - alpha-2-macroglobulin, Anxa2 - annexin a2, Anxa5 - annexin a5, Arid5a - at rich interactive domain 5a (mrf1 like), P2rx5 - purinergic receptor p2x, ligand-gated ion channel, 5, Tgfb2 - transforming growth factor, beta 2, Shmt2 - serine hydroxymethyltransferase 2 (mitochondrial), Nppa - natriuretic peptide a, Nr1d1 - nuclear receptor subfamily 1, group d, member 1, Dnajb5 - dnaj (hsp40) hom…
GO:0006575	cellular modified amino acid metabolic process	6.09e-06	0.00374	2.93	13665	184	558	22	[G6pd - glucose-6-phosphate dehydrogenase, Por - p450 (cytochrome) oxidoreductase, Gsta2 - glutathione s-transferase alpha 2, Mthfd1l - methylenetetrahydrofolate dehydrogenase (nadp+ dependent) 1-like, Mgst2 - microsomal glutathione s-transferase 2, Shmt2 - serine hydroxymethyltransferase 2 (mitochondrial), Gsta5 - glutathione s-transferase yc2 subunit, Mthfd2 - methylenetetrahydrofolate dehydrog…
GO:0032502	developmental process	5.62e-06	0.00375	1.27	13665	4342	558	226	[Arntl - aryl hydrocarbon receptor nuclear translocator-like, A2m - alpha-2-macroglobulin, Creb5 - camp responsive element binding protein 5, Mtpn - myotrophin, Nr1d1 - nuclear receptor subfamily 1, group d, member 1, E2f5 - e2f transcription factor 5, Mast2 - microtubule associated serine/threonine kinase 2, Eif2b3 - eukaryotic translation initiation factor 2b, subunit 3, Dusp6 - dual specificit…
GO:0022613	ribonucleoprotein complex biogenesis	7.58e-06	0.00375	4.66	13665	63	558	12	[Mrto4 - mrna turnover 4 homolog (s. cerevisiae), Ebna1bp2 - ebna1 binding protein 2, Nle1 - notchless homolog 1 (drosophila), Sdad1 - sda1 domain containing 1, Mybbp1a - myb binding protein (p160) 1a, Pak1ip1 - pak1 interacting protein 1, Urb2 - urb2 ribosome biogenesis 2 homolog (s. cerevisiae), Bop1 - block of proliferation 1, Rpf2 - ribosome production factor 2 homolog (s. cerevisiae), Aatf -…
GO:0007584	response to nutrient	6.41e-06	0.00379	2.32	13665	349	558	33	[A2m - alpha-2-macroglobulin, P2rx5 - purinergic receptor p2x, ligand-gated ion channel, 5, Tgfb2 - transforming growth factor, beta 2, Hamp - hepcidin antimicrobial peptide, Penk - proenkephalin, Srsf2 - serine/arginine-rich splicing factor 2, Taf9 - taf9 rna polymerase ii, tata box binding protein (tbp)-associated factor, Atp2b1 - atpase, ca++ transporting, plasma membrane 1, Cyp26b1 - cytochro…
GO:1901700	response to oxygen-containing compound	5.19e-06	0.0038	1.51	13665	1730	558	107	[A2m - alpha-2-macroglobulin, Arid5a - at rich interactive domain 5a (mrf1 like), Anxa5 - annexin a5, Tgfb2 - transforming growth factor, beta 2, P2rx5 - purinergic receptor p2x, ligand-gated ion channel, 5, Nppa - natriuretic peptide a, Nr1d1 - nuclear receptor subfamily 1, group d, member 1, Myc - myelocytomatosis oncogene, Eif2b3 - eukaryotic translation initiation factor 2b, subunit 3, Foxp1 …
GO:0023057	negative regulation of signaling	7.28e-06	0.00386	1.64	13665	1162	558	78	[Hsph1 - heat shock 105/110 protein 1, Fst - follistatin, Arntl - aryl hydrocarbon receptor nuclear translocator-like, Enpp1 - ectonucleotide pyrophosphatase/phosphodiesterase 1, Anxa5 - annexin a5, Twist1 - twist basic helix-loop-helix transcription factor 1, Tgfb2 - transforming growth factor, beta 2, Atf3 - activating transcription factor 3, Nppa - natriuretic peptide a, Nr1d1 - nuclear recept…
GO:0048856	anatomical structure development	7.56e-06	0.00387	1.35	13665	3070	558	169	[A2m - alpha-2-macroglobulin, Impad1 - inositol monophosphatase domain containing 1, Anxa2 - annexin a2, Creb5 - camp responsive element binding protein 5, Tgfb2 - transforming growth factor, beta 2, Nppa - natriuretic peptide a, Mtpn - myotrophin, Odc1 - ornithine decarboxylase 1, Mustn1 - musculoskeletal, embryonic nuclear protein 1, Myc - myelocytomatosis oncogene, Eif2b3 - eukaryotic translat…
GO:0048869	cellular developmental process	7.08e-06	0.00388	1.41	13665	2414	558	139	[A2m - alpha-2-macroglobulin, Arntl - aryl hydrocarbon receptor nuclear translocator-like, Impad1 - inositol monophosphatase domain containing 1, Anxa2 - annexin a2, Arid5a - at rich interactive domain 5a (mrf1 like), Creb5 - camp responsive element binding protein 5, Tgfb2 - transforming growth factor, beta 2, Atf3 - activating transcription factor 3, Mtpn - myotrophin, Nr1d1 - nuclear receptor …
GO:0010648	negative regulation of cell communication	6.84e-06	0.00389	1.65	13665	1160	558	78	[Hsph1 - heat shock 105/110 protein 1, Fst - follistatin, Arntl - aryl hydrocarbon receptor nuclear translocator-like, Enpp1 - ectonucleotide pyrophosphatase/phosphodiesterase 1, Anxa5 - annexin a5, Twist1 - twist basic helix-loop-helix transcription factor 1, Tgfb2 - transforming growth factor, beta 2, Atf3 - activating transcription factor 3, Nppa - natriuretic peptide a, Nr1d1 - nuclear recept…
GO:0044085	cellular component biogenesis	8.1e-06	0.00389	4.3	13665	74	558	13	[Mrto4 - mrna turnover 4 homolog (s. cerevisiae), Nle1 - notchless homolog 1 (drosophila), Urb2 - urb2 ribosome biogenesis 2 homolog (s. cerevisiae), Sdad1 - sda1 domain containing 1, Rpf2 - ribosome production factor 2 homolog (s. cerevisiae), Aatf - apoptosis antagonizing transcription factor, Ebna1bp2 - ebna1 binding protein 2, Mybbp1a - myb binding protein (p160) 1a, Pak1ip1 - pak1 interactin…
GO:0006694	steroid biosynthetic process	1.05e-05	0.00476	3.94	13665	87	558	14	[Mvd - mevalonate (diphospho) decarboxylase, Star - steroidogenic acute regulatory protein, G6pd - glucose-6-phosphate dehydrogenase, Akr1c3 - aldo-keto reductase family 1, member c3, Hsd17b7 - hydroxysteroid (17-beta) dehydrogenase 7, Sc5d - sterol-c5-desaturase, Lss - lanosterol synthase (2,3-oxidosqualene-lanosterol cyclase), Msmo1 - methylsterol monooxygenase 1, Timp1 - timp metallopeptidase …
GO:0000463	maturation of LSU-rRNA from tricistronic rRNA transcript (SSU-rRNA, 5.8S rRNA, LSU-rRNA)	1.02e-05	0.00477	10.5	13665	14	558	6	[Wdr12 - wd repeat domain 12, Gtpbp4 - gtp binding protein 4, Bop1 - block of proliferation 1, Mki67ip - mki67 (fha domain) interacting nucleolar phosphoprotein, Rpf2 - ribosome production factor 2 homolog (s. cerevisiae), Ftsj3 - ftsj homolog 3 (e. coli)]
GO:0071496	cellular response to external stimulus	1.28e-05	0.00563	2.21	13665	377	558	34	[Enpp1 - ectonucleotide pyrophosphatase/phosphodiesterase 1, Rrp8 - ribosomal rna processing 8, methyltransferase, homolog (yeast), Fosl1 - fos-like antigen 1, Asns - asparagine synthetase (glutamine-hydrolyzing), Itga6 - integrin, alpha 6, Ppp1r15a - protein phosphatase 1, regulatory subunit 15a, Cdkn1a - cyclin-dependent kinase inhibitor 1a, Atf3 - activating transcription factor 3, Nppa - natr…
GO:0008283	cell proliferation	1.41e-05	0.006	2.07	13665	462	558	39	[Fst - follistatin, Txnrd1 - thioredoxin reductase 1, Twist1 - twist basic helix-loop-helix transcription factor 1, Tgfb2 - transforming growth factor, beta 2, Gnl3 - guanine nucleotide binding protein-like 3 (nucleolar), Penk - proenkephalin, Cks2 - cdc28 protein kinase regulatory subunit 2, Bysl - bystin-like, Bax - bcl2-associated x protein, Ifrd1 - interferon-related developmental regulator 1…
GO:0006396	RNA processing	1.54e-05	0.00638	1.91	13665	603	558	47	[Gar1 - gar1 ribonucleoprotein, Ncbp1 - nuclear cap binding protein subunit 1, Utp20 - utp20, small subunit (ssu) processome component, homolog (yeast), Rrp8 - ribosomal rna processing 8, methyltransferase, homolog (yeast), Wdr12 - wd repeat domain 12, Diexf - digestive organ expansion factor homolog (zebrafish), Fbl - fibrillarin, Rpf2 - ribosome production factor 2 homolog (s. cerevisiae), Heat…
GO:0048583	regulation of response to stimulus	1.9e-05	0.00767	1.32	13665	3251	558	175	[Hsph1 - heat shock 105/110 protein 1, A2m - alpha-2-macroglobulin, Arntl - aryl hydrocarbon receptor nuclear translocator-like, Anxa2 - annexin a2, Arid5a - at rich interactive domain 5a (mrf1 like), Anxa5 - annexin a5, P2rx5 - purinergic receptor p2x, ligand-gated ion channel, 5, Tgfb2 - transforming growth factor, beta 2, Atf3 - activating transcription factor 3, Mllt11 - myeloid/lymphoid or m…
GO:0031667	response to nutrient levels	1.97e-05	0.00776	1.83	13665	681	558	51	[A2m - alpha-2-macroglobulin, G6pd - glucose-6-phosphate dehydrogenase, Rrp8 - ribosomal rna processing 8, methyltransferase, homolog (yeast), P2rx5 - purinergic receptor p2x, ligand-gated ion channel, 5, Cdkn1a - cyclin-dependent kinase inhibitor 1a, Tgfb2 - transforming growth factor, beta 2, Atf3 - activating transcription factor 3, Srsf2 - serine/arginine-rich splicing factor 2, Taf9 - taf9 r…
GO:0048585	negative regulation of response to stimulus	2.02e-05	0.00776	1.54	13665	1395	558	88	[Hsph1 - heat shock 105/110 protein 1, Fst - follistatin, Arntl - aryl hydrocarbon receptor nuclear translocator-like, Enpp1 - ectonucleotide pyrophosphatase/phosphodiesterase 1, A2m - alpha-2-macroglobulin, Anxa2 - annexin a2, Ptgis - prostaglandin i2 (prostacyclin) synthase, Anxa5 - annexin a5, Twist1 - twist basic helix-loop-helix transcription factor 1, Cdkn1a - cyclin-dependent kinase inhibi…
GO:0009725	response to hormone	2.28e-05	0.00814	1.64	13665	1043	558	70	[Enpp1 - ectonucleotide pyrophosphatase/phosphodiesterase 1, A2m - alpha-2-macroglobulin, Anxa2 - annexin a2, Anxa5 - annexin a5, Cdkn1a - cyclin-dependent kinase inhibitor 1a, Tgfb2 - transforming growth factor, beta 2, Nppa - natriuretic peptide a, Nr1d1 - nuclear receptor subfamily 1, group d, member 1, Myc - myelocytomatosis oncogene, Sfrp4 - secreted frizzled-related protein 4, Eif2b3 - euka…
GO:0042981	regulation of apoptotic process	2.34e-05	0.00816	1.55	13665	1340	558	85	[Hsph1 - heat shock 105/110 protein 1, G6pd - glucose-6-phosphate dehydrogenase, Ptgis - prostaglandin i2 (prostacyclin) synthase, Anxa5 - annexin a5, Twist1 - twist basic helix-loop-helix transcription factor 1, Cdkn1a - cyclin-dependent kinase inhibitor 1a, Tgfb2 - transforming growth factor, beta 2, Atf3 - activating transcription factor 3, Mllt11 - myeloid/lymphoid or mixed-lineage leukemia (…
GO:0043067	regulation of programmed cell death	2.4e-05	0.00818	1.55	13665	1361	558	86	[Hsph1 - heat shock 105/110 protein 1, G6pd - glucose-6-phosphate dehydrogenase, Ptgis - prostaglandin i2 (prostacyclin) synthase, Anxa5 - annexin a5, Twist1 - twist basic helix-loop-helix transcription factor 1, Cdkn1a - cyclin-dependent kinase inhibitor 1a, Tgfb2 - transforming growth factor, beta 2, Atf3 - activating transcription factor 3, Mllt11 - myeloid/lymphoid or mixed-lineage leukemia (…
GO:0042542	response to hydrogen peroxide	2.19e-05	0.00819	2.96	13665	157	558	19	[Star - steroidogenic acute regulatory protein, Nptxr - neuronal pentraxin receptor, Areg - amphiregulin, Fosl1 - fos-like antigen 1, Mdm2 - p53 e3 ubiquitin protein ligase, Pla2g4a - phospholipase a2, group iva (cytosolic, calcium-dependent), Nqo1 - nad(p)h dehydrogenase, quinone 1, Cfl1 - cofilin 1, non-muscle, Jun - jun proto-oncogene, Klf4 - kruppel-like factor 4 (gut), Hmox1 - heme oxygenase…
GO:1901652	response to peptide	2.24e-05	0.0082	1.95	13665	541	558	43	[Enpp1 - ectonucleotide pyrophosphatase/phosphodiesterase 1, Anxa5 - annexin a5, Rab15 - rab15, member ras oncogene family, Nppa - natriuretic peptide a, Timp1 - timp metallopeptidase inhibitor 1, Klf4 - kruppel-like factor 4 (gut), Myc - myelocytomatosis oncogene, Klf6 - kruppel-like factor 6, Eif2b3 - eukaryotic translation initiation factor 2b, subunit 3, Sfrp4 - secreted frizzled-related prot…
GO:0089718	amino acid import across plasma membrane	2.52e-05	0.00842	6.32	13665	31	558	8	[Slc6a6 - solute carrier family 6 (neurotransmitter transporter), member 6, Slc6a9 - solute carrier family 6 (neurotransmitter transporter, glycine), member 9, Slc7a11 - solute carrier family 7 (anionic amino acid transporter light chain, xc- system), member 11, Slc1a4 - solute carrier family 1 (glutamate/neutral amino acid transporter), member 4, Slc7a1 - solute carrier family 7 (cationic amino …
GO:0006865	amino acid transport	2.83e-05	0.00926	3.43	13665	107	558	15	[Gipc1 - gipc pdz domain containing family, member 1, Slc1a4 - solute carrier family 1 (glutamate/neutral amino acid transporter), member 4, Slc7a3 - solute carrier family 7 (cationic amino acid transporter, y+ system), member 3, Slc1a3 - solute carrier family 1 (glial high affinity glutamate transporter), member 3, Bdnf - brain-derived neurotrophic factor, Slc6a6 - solute carrier family 6 (neuro…
GO:0010941	regulation of cell death	3.12e-05	0.01	1.51	13665	1513	558	93	[Hsph1 - heat shock 105/110 protein 1, G6pd - glucose-6-phosphate dehydrogenase, Ptgis - prostaglandin i2 (prostacyclin) synthase, Anxa5 - annexin a5, Twist1 - twist basic helix-loop-helix transcription factor 1, Cdkn1a - cyclin-dependent kinase inhibitor 1a, Tgfb2 - transforming growth factor, beta 2, Atf3 - activating transcription factor 3, Mllt11 - myeloid/lymphoid or mixed-lineage leukemia (…
GO:0000027	ribosomal large subunit assembly	3.44e-05	0.0108	7.14	13665	24	558	7	[Mrto4 - mrna turnover 4 homolog (s. cerevisiae), Nle1 - notchless homolog 1 (drosophila), Bop1 - block of proliferation 1, Rpf2 - ribosome production factor 2 homolog (s. cerevisiae), Rrs1 - rrs1 ribosome biogenesis regulator homolog (s. cerevisiae), Ppan - peter pan homolog (drosophila), Nop2 - nop2 nucleolar protein]
GO:0010243	response to organonitrogen compound	3.53e-05	0.0108	1.6	13665	1116	558	73	[Enpp1 - ectonucleotide pyrophosphatase/phosphodiesterase 1, Anxa5 - annexin a5, Cdkn1a - cyclin-dependent kinase inhibitor 1a, Tgfb2 - transforming growth factor, beta 2, P2rx5 - purinergic receptor p2x, ligand-gated ion channel, 5, Nppa - natriuretic peptide a, Slc1a3 - solute carrier family 1 (glial high affinity glutamate transporter), member 3, Taf9 - taf9 rna polymerase ii, tata box binding…
GO:0042493	response to drug	3.63e-05	0.0109	1.6	13665	1117	558	73	[A2m - alpha-2-macroglobulin, G6pd - glucose-6-phosphate dehydrogenase, Cdkn1a - cyclin-dependent kinase inhibitor 1a, Tgfb2 - transforming growth factor, beta 2, P2rx5 - purinergic receptor p2x, ligand-gated ion channel, 5, Gabre - gamma-aminobutyric acid (gaba) a receptor, epsilon, Slc1a3 - solute carrier family 1 (glial high affinity glutamate transporter), member 3, Taf9 - taf9 rna polymerase…
GO:0031099	regeneration	4.1e-05	0.0121	2.42	13665	253	558	25	[Cdkn1a - cyclin-dependent kinase inhibitor 1a, Anxa3 - annexin a3, Hamp - hepcidin antimicrobial peptide, Mtpn - myotrophin, Ifrd1 - interferon-related developmental regulator 1, Kpna1 - karyopherin alpha 1, Mustn1 - musculoskeletal, embryonic nuclear protein 1, Bak1 - bcl2-antagonist/killer 1, Myc - myelocytomatosis oncogene, Plaur - plasminogen activator, urokinase receptor, Il6 - interleukin …
GO:0046898	response to cycloheximide	4.2e-05	0.0122	11.13	13665	11	558	5	[Klf4 - kruppel-like factor 4 (gut), Serpine1 - serpin peptidase inhibitor, clade e (nexin, plasminogen activator inhibitor type 1), member 1, Myc - myelocytomatosis oncogene, Klf6 - kruppel-like factor 6, Klf2 - kruppel-like factor 2 (lung)]
GO:0043502	regulation of muscle adaptation	4.87e-05	0.0139	3.66	13665	87	558	13	[G6pd - glucose-6-phosphate dehydrogenase, Lmna - lamin a/c, Glrx3 - glutaredoxin 3, Tnnt1 - troponin t type 1 (skeletal, slow), Hamp - hepcidin antimicrobial peptide, Lmcd1 - lim and cysteine-rich domains 1, Mtpn - myotrophin, Klf4 - kruppel-like factor 4 (gut), Nr4a3 - nuclear receptor subfamily 4, group a, member 3, Wisp1 - wnt1 inducible signaling pathway protein 1, Foxp1 - forkhead box p1, R…
GO:1901653	cellular response to peptide	5.13e-05	0.0143	2.26	13665	304	558	28	[Enpp1 - ectonucleotide pyrophosphatase/phosphodiesterase 1, Anxa5 - annexin a5, Rab15 - rab15, member ras oncogene family, Klf4 - kruppel-like factor 4 (gut), Myc - myelocytomatosis oncogene, Klf6 - kruppel-like factor 6, Il6 - interleukin 6, Rangap1 - ran gtpase activating protein 1, Acsl5 - acyl-coa synthetase long-chain family member 5, Klf2 - kruppel-like factor 2 (lung), Star - steroidogeni…
GO:0023051	regulation of signaling	5.95e-05	0.0163	1.33	13665	2846	558	154	[Hsph1 - heat shock 105/110 protein 1, Arntl - aryl hydrocarbon receptor nuclear translocator-like, Anxa2 - annexin a2, Anxa5 - annexin a5, Tgfb2 - transforming growth factor, beta 2, Atf3 - activating transcription factor 3, Mllt11 - myeloid/lymphoid or mixed-lineage leukemia (trithorax homolog, drosophila); translocated to, 11, Nppa - natriuretic peptide a, Nr1d1 - nuclear receptor subfamily 1,…
GO:0007412	axon target recognition	6.77e-05	0.0173	24.49	13665	3	558	3	[Bdnf - brain-derived neurotrophic factor, Uchl1 - ubiquitin carboxyl-terminal esterase l1 (ubiquitin thiolesterase), Stxbp1 - syntaxin binding protein 1]
GO:0043090	amino acid import	6.51e-05	0.0176	5.6	13665	35	558	8	[Slc6a6 - solute carrier family 6 (neurotransmitter transporter), member 6, Slc6a9 - solute carrier family 6 (neurotransmitter transporter, glycine), member 9, Slc7a11 - solute carrier family 7 (anionic amino acid transporter light chain, xc- system), member 11, Slc1a4 - solute carrier family 1 (glutamate/neutral amino acid transporter), member 4, Slc7a1 - solute carrier family 7 (cationic amino …
GO:0070859	positive regulation of bile acid biosynthetic process	6.77e-05	0.0176	24.49	13665	3	558	3	[Star - steroidogenic acute regulatory protein, Nr1d1 - nuclear receptor subfamily 1, group d, member 1, Stard4 - star-related lipid transfer (start) domain containing 4]
GO:0010646	regulation of cell communication	7.04e-05	0.0177	1.32	13665	2833	558	153	[Hsph1 - heat shock 105/110 protein 1, Arntl - aryl hydrocarbon receptor nuclear translocator-like, Anxa5 - annexin a5, Tgfb2 - transforming growth factor, beta 2, Atf3 - activating transcription factor 3, Mllt11 - myeloid/lymphoid or mixed-lineage leukemia (trithorax homolog, drosophila); translocated to, 11, Nppa - natriuretic peptide a, Nr1d1 - nuclear receptor subfamily 1, group d, member 1, …
GO:1904253	positive regulation of bile acid metabolic process	6.77e-05	0.0179	24.49	13665	3	558	3	[Nr1d1 - nuclear receptor subfamily 1, group d, member 1, Star - steroidogenic acute regulatory protein, Stard4 - star-related lipid transfer (start) domain containing 4]
GO:2001236	regulation of extrinsic apoptotic signaling pathway	7.35e-05	0.0182	2.91	13665	143	558	17	[Itgav - integrin, alpha v, Lmna - lamin a/c, Itga6 - integrin, alpha 6, Tgfb2 - transforming growth factor, beta 2, Atf3 - activating transcription factor 3, Hspa1a - heat shock 70kd protein 1a, Hspa1b - heat shock 70kd protein 1b (mapped), Hmox1 - heme oxygenase (decycling) 1, Tnfrsf12a - tumor necrosis factor receptor superfamily, member 12a, Gclc - glutamate-cysteine ligase, catalytic subunit…
GO:1901360	organic cyclic compound metabolic process	7.5e-05	0.0183	1.37	13665	2311	558	129	[Gar1 - gar1 ribonucleoprotein, Utp20 - utp20, small subunit (ssu) processome component, homolog (yeast), Wdr12 - wd repeat domain 12, Mthfd1l - methylenetetrahydrofolate dehydrogenase (nadp+ dependent) 1-like, Tkt - transketolase, Tgfb2 - transforming growth factor, beta 2, Ppil3 - peptidylprolyl isomerase (cyclophilin)-like 3, Shmt2 - serine hydroxymethyltransferase 2 (mitochondrial), Nppa - na…
GO:0006979	response to oxidative stress	7.85e-05	0.0188	2.02	13665	412	558	34	[Nptxr - neuronal pentraxin receptor, G6pd - glucose-6-phosphate dehydrogenase, Fosl1 - fos-like antigen 1, Txnrd1 - thioredoxin reductase 1, Chchd4 - coiled-coil-helix-coiled-coil-helix domain containing 4, Penk - proenkephalin, Klf4 - kruppel-like factor 4 (gut), Rcan1 - regulator of calcineurin 1, Bak1 - bcl2-antagonist/killer 1, Klf6 - kruppel-like factor 6, Gclm - glutamate cysteine ligase, …
GO:0045214	sarcomere organization	8.08e-05	0.0191	5.44	13665	36	558	8	[Casq1 - calsequestrin 1 (fast-twitch, skeletal muscle), Cfl2 - cofilin 2, muscle, Actn1 - actinin, alpha 1, Tnnt1 - troponin t type 1 (skeletal, slow), Foxp1 - forkhead box p1, Tcap - titin-cap, Csrp1 - cysteine and glycine-rich protein 1, Csrp3 - cysteine and glycine-rich protein 3 (cardiac lim protein)]
GO:0001558	regulation of cell growth	8.28e-05	0.0193	2.04	13665	396	558	33	[Enpp1 - ectonucleotide pyrophosphatase/phosphodiesterase 1, Ncbp1 - nuclear cap binding protein subunit 1, G6pd - glucose-6-phosphate dehydrogenase, Tgfb2 - transforming growth factor, beta 2, Cdkn1a - cyclin-dependent kinase inhibitor 1a, Hamp - hepcidin antimicrobial peptide, Nppa - natriuretic peptide a, Hspa1a - heat shock 70kd protein 1a, Mtpn - myotrophin, LOC688637 - similar to wd repeat …
GO:0016070	RNA metabolic process	8.92e-05	0.0204	1.6	13665	1010	558	66	[Gar1 - gar1 ribonucleoprotein, Ncbp1 - nuclear cap binding protein subunit 1, Utp20 - utp20, small subunit (ssu) processome component, homolog (yeast), Rrp8 - ribosomal rna processing 8, methyltransferase, homolog (yeast), Wdr12 - wd repeat domain 12, Heatr1 - heat repeat containing 1, Ppil3 - peptidylprolyl isomerase (cyclophilin)-like 3, Rrp15 - ribosomal rna processing 15 homolog (s. cerevisi…
GO:2001233	regulation of apoptotic signaling pathway	9.14e-05	0.0206	2.06	13665	381	558	32	[Hsph1 - heat shock 105/110 protein 1, Lmna - lamin a/c, Nle1 - notchless homolog 1 (drosophila), Itga6 - integrin, alpha 6, Aatf - apoptosis antagonizing transcription factor, Tgfb2 - transforming growth factor, beta 2, Atf3 - activating transcription factor 3, Hspa1a - heat shock 70kd protein 1a, Mllt11 - myeloid/lymphoid or mixed-lineage leukemia (trithorax homolog, drosophila); translocated t…
GO:0010942	positive regulation of cell death	9.35e-05	0.0208	1.76	13665	667	558	48	[Ptgis - prostaglandin i2 (prostacyclin) synthase, Fosl1 - fos-like antigen 1, Itga6 - integrin, alpha 6, Anxa5 - annexin a5, Txnrd1 - thioredoxin reductase 1, Ppp1r15a - protein phosphatase 1, regulatory subunit 15a, Tgfb2 - transforming growth factor, beta 2, Cdkn1a - cyclin-dependent kinase inhibitor 1a, Aldh1a3 - aldehyde dehydrogenase 1 family, member a3, Atf3 - activating transcription fact…
GO:1901698	response to nitrogen compound	9.78e-05	0.0215	1.55	13665	1172	558	74	[Enpp1 - ectonucleotide pyrophosphatase/phosphodiesterase 1, Anxa5 - annexin a5, Cdkn1a - cyclin-dependent kinase inhibitor 1a, Tgfb2 - transforming growth factor, beta 2, P2rx5 - purinergic receptor p2x, ligand-gated ion channel, 5, Nppa - natriuretic peptide a, Slc1a3 - solute carrier family 1 (glial high affinity glutamate transporter), member 3, Taf9 - taf9 rna polymerase ii, tata box binding…
GO:0042398	cellular modified amino acid biosynthetic process	9.94e-05	0.0215	5.29	13665	37	558	8	[Gclc - glutamate-cysteine ligase, catalytic subunit, Gclm - glutamate cysteine ligase, modifier subunit, Plscr1 - phospholipid scramblase 1, Mthfd1l - methylenetetrahydrofolate dehydrogenase (nadp+ dependent) 1-like, Mgst2 - microsomal glutathione s-transferase 2, Fpgs - folylpolyglutamate synthase, Plod2 - procollagen lysine, 2-oxoglutarate 5-dioxygenase 2, Gss - glutathione synthetase]

## Sheet: NRVM_GOFUNCTION
GO Term	Description	P-value	FDR q-value	Enrichment	N	B	n	b	Genes
GO:0030515	snoRNA binding	1.92e-08	8.63e-05	8.69	13665	31	558	11	[Bysl - bystin-like, Gar1 - gar1 ribonucleoprotein, Rrp9 - ribosomal rna processing 9, small subunit (ssu) processome component, homolog (yeast), Diexf - digestive organ expansion factor homolog (zebrafish), Nolc1 - nucleolar and coiled-body phosphoprotein 1, Tbl3 - transducin (beta)-like 3, Heatr1 - heat repeat containing 1, Nhp2 - nhp2 ribonucleoprotein, Ddx21 - dead (asp-glu-ala-asp) box helic…
GO:0034511	U3 snoRNA binding	1.75e-06	0.00393	13.36	13665	11	558	6	[Rrp9 - ribosomal rna processing 9, small subunit (ssu) processome component, homolog (yeast), Diexf - digestive organ expansion factor homolog (zebrafish), Tbl3 - transducin (beta)-like 3, Nhp2 - nhp2 ribonucleoprotein, Isg20 - interferon stimulated exonuclease gene 20, Tsr1 - tsr1, 20s rrna accumulation, homolog (s. cerevisiae)]
GO:0050840	extracellular matrix binding	9.08e-05	0.136	4.3	13665	57	558	10	[Itga9 - integrin, alpha 9, Sdc1 - syndecan 1, Anxa2 - annexin a2, Itgav - integrin, alpha v, Itga6 - integrin, alpha 6, Tinagl1 - tubulointerstitial nephritis antigen-like 1, Cyr61 - cysteine-rich, angiogenic inducer, 61, B4galt1 - udp-gal:betaglcnac beta 1,4- galactosyltransferase, polypeptide 1, Tgfbi - transforming growth factor, beta induced, Fbln2 - fibulin 2]

## Sheet: NRVM_GOCOMPONENT
GO Term	Description	P-value	FDR q-value	Enrichment	N	B	n	b	Genes
GO:0005730	nucleolus	5.76e-18	1.11e-14	2.89	13665	669	558	79	[Gar1 - gar1 ribonucleoprotein, Utp20 - utp20, small subunit (ssu) processome component, homolog (yeast), Rrp8 - ribosomal rna processing 8, methyltransferase, homolog (yeast), Arid5a - at rich interactive domain 5a (mrf1 like), Wdr12 - wd repeat domain 12, Naa10 - n(alpha)-acetyltransferase 10, nata catalytic subunit, Urb2 - urb2 ribosome biogenesis 2 homolog (s. cerevisiae), Heatr1 - heat repea…
GO:0030684	preribosome	1.8e-14	1.74e-11	7.81	13665	69	558	22	[Mrto4 - mrna turnover 4 homolog (s. cerevisiae), Utp18 - utp18, small subunit (ssu) processome component, homolog (yeast), Utp20 - utp20, small subunit (ssu) processome component, homolog (yeast), Wdr12 - wd repeat domain 12, Diexf - digestive organ expansion factor homolog (zebrafish), Fbl - fibrillarin, Heatr1 - heat repeat containing 1, Rrp15 - ribosomal rna processing 15 homolog (s. cerevisi…
GO:0043232	intracellular non-membrane-bounded organelle	8.11e-09	5.22e-06	1.58	13665	2134	558	138	[Gar1 - gar1 ribonucleoprotein, Arntl - aryl hydrocarbon receptor nuclear translocator-like, Anxa2 - annexin a2, Utp20 - utp20, small subunit (ssu) processome component, homolog (yeast), Arid5a - at rich interactive domain 5a (mrf1 like), Wdr12 - wd repeat domain 12, Urb2 - urb2 ribosome biogenesis 2 homolog (s. cerevisiae), Shmt2 - serine hydroxymethyltransferase 2 (mitochondrial), Atf3 - activa…
GO:0043228	non-membrane-bounded organelle	1.44e-08	6.93e-06	1.57	13665	2153	558	138	[Gar1 - gar1 ribonucleoprotein, Arntl - aryl hydrocarbon receptor nuclear translocator-like, Anxa2 - annexin a2, Utp20 - utp20, small subunit (ssu) processome component, homolog (yeast), Arid5a - at rich interactive domain 5a (mrf1 like), Wdr12 - wd repeat domain 12, Urb2 - urb2 ribosome biogenesis 2 homolog (s. cerevisiae), Shmt2 - serine hydroxymethyltransferase 2 (mitochondrial), Atf3 - activa…
GO:0030687	preribosome, large subunit precursor	5.61e-08	2.16e-05	10.5	13665	21	558	9	[Ebna1bp2 - ebna1 binding protein 2, Mrto4 - mrna turnover 4 homolog (s. cerevisiae), Wdr12 - wd repeat domain 12, Bop1 - block of proliferation 1, Ppan - peter pan homolog (drosophila), Rrs1 - rrs1 ribosome biogenesis regulator homolog (s. cerevisiae), Rrp15 - ribosomal rna processing 15 homolog (s. cerevisiae), Mak16 - mak16 homolog (s. cerevisiae), Ftsj3 - ftsj homolog 3 (e. coli)]
GO:0032040	small-subunit processome	1.55e-07	4.99e-05	7.28	13665	37	558	11	[LOC688637 - similar to wd repeat domain 36, Rrp9 - ribosomal rna processing 9, small subunit (ssu) processome component, homolog (yeast), Utp18 - utp18, small subunit (ssu) processome component, homolog (yeast), Utp20 - utp20, small subunit (ssu) processome component, homolog (yeast), Diexf - digestive organ expansion factor homolog (zebrafish), Tbl3 - transducin (beta)-like 3, Fbl - fibrillarin…
GO:0031012	extracellular matrix	1.97e-07	5.43e-05	2.61	13665	328	558	35	[Anxa2 - annexin a2, Itga6 - integrin, alpha 6, Adamts8 - adam metallopeptidase with thrombospondin type 1 motif, 8, Tgfb2 - transforming growth factor, beta 2, Runx1 - runt-related transcription factor 1, Timp1 - timp metallopeptidase inhibitor 1, Cthrc1 - collagen triple helix repeat containing 1, Plscr1 - phospholipid scramblase 1, Wisp1 - wnt1 inducible signaling pathway protein 1, Lamc2 - la…
GO:0044452	nucleolar part	2.46e-06	0.000594	3.19	13665	161	558	21	[Gar1 - gar1 ribonucleoprotein, Cd3eap - cd3e molecule, epsilon associated protein, Utp18 - utp18, small subunit (ssu) processome component, homolog (yeast), Wdr12 - wd repeat domain 12, Txnrd1 - thioredoxin reductase 1, Nolc1 - nucleolar and coiled-body phosphoprotein 1, Fbl - fibrillarin, Heatr1 - heat repeat containing 1, Nhp2 - nhp2 ribonucleoprotein, Smad7 - smad family member 7, RGD1562997 …
GO:0030018	Z disc	7.29e-06	0.00156	3.47	13665	120	558	17	[Cfl2 - cofilin 2, muscle, Homer1 - homer homolog 1 (drosophila), Des - desmin, Scn3b - sodium channel, voltage-gated, type iii, beta, Glrx3 - glutaredoxin 3, Anxa5 - annexin a5, Actn1 - actinin, alpha 1, Tcap - titin-cap, Ryr3 - ryanodine receptor 3, Csrp1 - cysteine and glycine-rich protein 1, Casq1 - calsequestrin 1 (fast-twitch, skeletal muscle), Flnc - filamin c, gamma, Pdlim3 - pdz and lim …
GO:0062023	collagen-containing extracellular matrix	4.9e-05	0.00946	2.57	13665	210	558	22	[Anxa2 - annexin a2, Itga6 - integrin, alpha 6, Tnc - tenascin c, Fgl2 - fibrinogen-like 2, Rell2 - relt-like 2, Tgfb2 - transforming growth factor, beta 2, Adamts8 - adam metallopeptidase with thrombospondin type 1 motif, 8, Runx1 - runt-related transcription factor 1, Tgfbi - transforming growth factor, beta induced, Loxl1 - lysyl oxidase-like 1, Tmeff1 - transmembrane protein with egf-like and…
GO:0043527	tRNA methyltransferase complex	6.77e-05	0.0119	24.49	13665	3	558	3	[Wdr4 - wd repeat domain 4, Trmt6 - trna methyltransferase 6 homolog (s. cerevisiae), Trmt61a - trna methyltransferase 61 homolog a (s. cerevisiae)]
GO:0044449	contractile fiber part	8.09e-05	0.013	2.55	13665	202	558	21	[Plec - plectin, Homer1 - homer homolog 1 (drosophila), Cfl2 - cofilin 2, muscle, Des - desmin, Scn3b - sodium channel, voltage-gated, type iii, beta, Glrx3 - glutaredoxin 3, Myl4 - myosin, light chain 4, Anxa5 - annexin a5, Actn1 - actinin, alpha 1, Tnnt1 - troponin t type 1 (skeletal, slow), Tcap - titin-cap, Ryr3 - ryanodine receptor 3, Csrp1 - cysteine and glycine-rich protein 1, Casq1 - cals…
